# Supplementary material for: The influence of schooling on performance in chess and at the Olympics
Source: Empir Econ. 2022 Jun 7;64(2):959–82. doi: 10.1007/s00181-022-02259-9 (PMC9171080; doi:10.1007/s00181-022-02259-9)
Supplement: Supplementary file 2 [file 181_2022_2259_MOESM2_ESM.do]

*************************************************************************************************
********************************* statistical Software ******************************************
*************************************************************************************************


*** Stata 17.0
*** This file includes the data set, a brief description of the variables and the code to estimate the econometric models using Stata.


*************************************************************************************************
*************************************************************************************************
********************************   I. CHESS OLYMPIAD ANALYSIS    ********************************
*************************************************************************************************
*************************************************************************************************


*************************************************************************************************
***********************************   Variables     *********************************************
*************************************************************************************************

*** id = observation number
*** edition: Chess Olympiad edition
***	federationfide: federation in FIDE and code
*** countryname_iso3 = name of the country and country code (ISO-3) 
*** region_worldbank = worldbank region
*** year =1992, 1994, 1996, 1998, 2000, 2002, 2004, 2006, 2008, 2010, 2012, 2014, 2016
*** mp_siac_totyearteam= sum of all match points  obtained by country i in edition t. Source: http://www.olimpbase.org/
*	Note: Host countries play with more than 1 team (usually 3 teams). The rest of countries only play with 1 team. To calculate the variable, we added the match points of all teams of the host country. E.g.: in 2008 "Germany A", "Germany B" and "Germany C" got 15, 13 and 13 match points respectively, so Germany got 41 match points.
*** puntos_siac_totyearteam = sum of all game points within a match obtained by country i in edition t.  Source: http://www.olimpbase.org/
*	Note: Host countries play with more than 1 team (usually 3 teams). The rest of countries only play with 1 team. To calculate the variable, we added the game points of all teams of the host country.
*** matchpointshare =(all match points obtained by country i in edition t) / (all match points obtained by all teams that played in season t)*100
*   Note: The International Braille Chess Association (IBCA), the International Physically Disabled Chess Association (IPCA), and the International Chess Committee of the Deaf (ICCD) can also provide 1 team to the Olympiad. To calculate the point share, we have taken into account the match points of these teams (i.e., we did not remove them). Notice that, as there is no GDP and population data, these teams have been removed from the dataset.
*** gamepointshare =(all game points within a match obtained by country i in edition t) / (all game points obtained by all teams that played in season t)*100
*** population = population of the country. Source: www.worldbank.org
*** gdppc  = gross domestic product per capita measured at purchasing power parity in constant (2011) international dollars. Source: www.worldbank.org and https://www.ons.gov. uk /
*** lnpopulation = ln(population)
*** lngdppc = ln(gdppc)
*** education= average years of schooling of the population of 15 years and older in country i in year t. Source: Institute for Health Metrics and Evaluation (IHME). http://www.healthdata.org/
*** hc_educ15100_m =average years of schooling of men aged 15 and over in country i in year t. Source: Institute for Health Metrics and Evaluation (IHME)
*** countries = country code
*** host: the country is the host country  (1=yes; 0=no). the host cities were: Manila, The Philippines (1992); Moscow, Russia (1994); Yerevan,  Armenia (1996); Elista, Russia (1998); Istanbul, Turkey  (2000); Bled, Slovenia (2002); Calvià, Spain (2004); Turin, Italy (2006); Dresden, Germany (2008); Khanty-Mansiysk, Russia (2010); Istanbul, Turkey  (2012); Tromsø, Norway (2014); Baku, Azerbaijan (2016); Batumi, Georgia (2018)
*** nteams_extra = number of extra teams. (0= the country played with 1 team; 1= the country played with 2 teams; 2= the country played with 3 teams;… and so on). Host countries can play with more than 1 team. The rest of countries only play with 1 team.
*** eastern_out_ue: country of the former Eastern Bloc outside of the EU (1=yes; 0=no). 
*** eastern_in_ue: country of the former Eastern Bloc inside of the EU (1=yes; 0=no). 
*** socialist_exchina: Socialist states excluding China (1=yes; 0=no). Countries: Cuba (CUB), Vietnam (VNM), North Korea (PRK), Lao (LAO)  
*** china = China (1=yes; 0=no)  
*** europe_rest=rest of Europe (1=yes; 0=no) 
*** latinamerica_caribbean =  Latin America & Caribbean (1=yes; 0=no) 
*** northafrica_middleeast = Middle East & North Africa (1=yes; 0=no) 
*** northamerica =North America (1=yes; 0=no) 
*** southasia = South Asia (1=yes; 0=no) 
*** subsaharanafrica = Sub-Saharan Africa (1=yes; 0=no) 
*** eastasiapacific = East Asia & Pacific (1=yes; 0=no) 


*************************************************************************************************
************************************* Import data   *********************************************
*************************************************************************************************


clear all

input id str50 edition str50 federationfide str50 countryname_iso3 str50 region_worldbank	year mp_siac_totyearteam	puntos_siac_totyearteam	matchpointshare	gamepointshare	education	hc_educ15100_m	population	gdppc	lnpopulation	lngdppc	countries	host	nteams_extra	eastern_out_ue	eastern_in_ue	socialist_exchina	china	europe_rest	latinamerica_caribbean	northafrica_middleeast	northamerica	southasia	subsaharanafrica	eastasiapacific 
id	edition	federationfide	countryname_iso3	region_worldbank	year mp_siac_totyearteam	puntos_siac_totyearteam	matchpointshare	gamepointshare	education	hc_educ15100_m	population	gdppc	lnpopulation	lngdppc	countries	host	nteams_extra	eastern_out_ue	eastern_in_ue	socialist_exchina	china	europe_rest	latinamerica_caribbean	northafrica_middleeast	northamerica	southasia	subsaharanafrica	eastasiapacific
1	"30th Chess Olympiad: Manila 1992"	"Philippines (PHI)"	"Philippines (PHL)"	"East Asia & Pacific"	1992	44	89.5	3.089888	3.142556	8.245255	8.272044	6.50E+07	3811.414	17.99021	8.245755	167	1	2	0	0	0	0	0	0	0	0	0	0	1
2	"30th Chess Olympiad: Manila 1992"	"Russia (RUS)"	"Russia (RUS)"	"Europe & Central Asia"	1992	24	39	1.685393	1.369382	10.5324	10.78315	1.49E+08	16704.93	18.81737	9.723459	180	0	0	1	0	0	0	0	0	0	0	0	0	0
3	"30th Chess Olympiad: Manila 1992"	"Armenia (ARM)"	"Armenia (ARM)"	"Europe & Central Asia"	1992	21	34.5	1.474719	1.211376	10.64771	10.8267	3442817	1976.525	15.0518	7.589096	10	0	0	1	0	0	0	0	0	0	0	0	0	0
4	"30th Chess Olympiad: Manila 1992"	"Latvia (LAT)"	"Latvia (LVA)"	"Europe & Central Asia"	1992	21	33.5	1.474719	1.176264	11.74522	11.96228	2614338	.	14.77652	.	128	0	0	1	0	0	0	0	0	0	0	0	0	0
5	"30th Chess Olympiad: Manila 1992"	"Slovenia (SLO)"	"Slovenia (SVN)"	"Europe & Central Asia"	1992	21	32	1.474719	1.123595	11.59532	11.93951	1996498	16362.18	14.50691	9.702728	200	0	0	1	0	0	0	0	0	0	0	0	0	0
6	"30th Chess Olympiad: Manila 1992"	"United States of America (USA)"	"United States of America (USA)"	"North America"	1992	21	34	1.474719	1.19382	12.95491	13.089	2.57E+08	37045.33	19.36269	10.5199	223	0	0	0	0	0	0	0	0	0	1	0	0	0
7	"30th Chess Olympiad: Manila 1992"	"Uzbekistan (UZB)"	"Uzbekistan (UZB)"	"Europe & Central Asia"	1992	21	35	1.474719	1.228933	9.694449	10.14421	2.14E+07	3254.375	16.88119	8.087755	224	0	0	1	0	0	0	0	0	0	0	0	0	0
8	"30th Chess Olympiad: Manila 1992"	"Israel (ISR)"	"Israel (ISR)"	"Middle East & North Africa"	1992	19	32.5	1.33427	1.141152	11.60494	11.73613	5123000	21980.26	15.44925	9.9979	104	0	0	0	0	0	0	0	0	1	0	0	0	0
9	"30th Chess Olympiad: Manila 1992"	"Ukraine (UKR)"	"Ukraine (UKR)"	"Europe & Central Asia"	1992	19	33	1.33427	1.158708	10.84319	11.38629	5.22E+07	8611.475	17.76964	9.060851	221	0	0	1	0	0	0	0	0	0	0	0	0	0
10	"30th Chess Olympiad: Manila 1992"	"Bulgaria (BUL)"	"Bulgaria (BGR)"	"Europe & Central Asia"	1992	18	32	1.264045	1.123595	11.31843	11.60125	8540164	8057.395	15.96029	8.994346	21	0	0	1	0	0	0	0	0	0	0	0	0	0
11	"30th Chess Olympiad: Manila 1992"	"China (CHN)"	"China (CHN)"	"East Asia & Pacific"	1992	18	32.5	1.264045	1.141152	6.95329	7.738174	1.16E+09	1851.316	20.87596	7.523652	40	0	0	0	0	0	1	0	0	0	0	0	0	0
12	"30th Chess Olympiad: Manila 1992"	"Croatia (CRO)"	"Croatia (HRV)"	"Europe & Central Asia"	1992	18	33.5	1.264045	1.176264	11.38388	11.70274	4575818	.	15.3363	.	94	0	0	1	0	0	0	0	0	0	0	0	0	0
13	"30th Chess Olympiad: Manila 1992"	"Czechoslovakia (CSR)"	"Czechoslovakia (CSK)"	"Europe & Central Asia"	1992	18	32.5	1.264045	1.141152	12.26108	12.71996	1.56E+07	15610.99	16.56433	9.65573	50	0	0	1	0	0	0	0	0	0	0	0	0	0
14	"30th Chess Olympiad: Manila 1992"	"Georgia (GEO)"	"Georgia (GEO)"	"Europe & Central Asia"	1992	18	33	1.264045	1.158708	11.1476	11.44527	4873500	3573.693	15.39932	8.181355	76	0	0	1	0	0	0	0	0	0	0	0	0	0
15	"30th Chess Olympiad: Manila 1992"	"Iceland (ISL)"	"Iceland (ISL)"	"Europe & Central Asia"	1992	18	33.5	1.264045	1.176264	13.83258	14.05731	261057	28295.13	12.47249	10.25045	103	0	0	0	0	0	0	1	0	0	0	0	0	0
16	"30th Chess Olympiad: Manila 1992"	"Bosnia and Herzegovina (BIH)"	"Bosnia and Herzegovina (BIH)"	"Europe & Central Asia"	1992	17	32.5	1.19382	1.141152	8.364369	9.607994	4233676	.	15.25858	.	24	0	0	1	0	0	0	0	0	0	0	0	0	0
17	"30th Chess Olympiad: Manila 1992"	"Estonia (EST)"	"Estonia (EST)"	"Europe & Central Asia"	1992	17	31	1.19382	1.088483	12.95765	13.04257	1533091	.	14.2428	.	67	0	0	1	0	0	0	0	0	0	0	0	0	0
18	"30th Chess Olympiad: Manila 1992"	"France (FRA)"	"France (FRA)"	"Europe & Central Asia"	1992	17	31	1.19382	1.088483	10.88487	11.06788	5.89E+07	29932.7	17.89052	10.30671	72	0	0	0	0	0	0	1	0	0	0	0	0	0
19	"30th Chess Olympiad: Manila 1992"	"Germany (GER)"	"Germany (DEU)"	"Europe & Central Asia"	1992	17	32.5	1.19382	1.141152	11.46323	11.79253	8.06E+07	33116.16	18.20531	10.40778	55	0	0	0	0	0	0	1	0	0	0	0	0	0
20	"30th Chess Olympiad: Manila 1992"	"Hungary (HUN)"	"Hungary (HUN)"	"Europe & Central Asia"	1992	17	32	1.19382	1.123595	10.47938	10.93699	1.04E+07	14686.4	16.15436	9.594677	96	0	0	1	0	0	0	0	0	0	0	0	0	0
21	"30th Chess Olympiad: Manila 1992"	"Lithuania (LTU)"	"Lithuania (LTU)"	"Europe & Central Asia"	1992	17	31	1.19382	1.088483	12.56904	12.7766	3700114	.	15.12387	.	126	0	0	1	0	0	0	0	0	0	0	0	0	0
22	"30th Chess Olympiad: Manila 1992"	"Singapore (SIN)"	"Singapore (SGP)"	"East Asia & Pacific"	1992	17	28.5	1.19382	1.000702	8.991841	9.390787	3230698	37463.01	14.98821	10.53111	187	0	0	0	0	0	0	0	0	0	0	0	0	1
23	"30th Chess Olympiad: Manila 1992"	"Argentina (ARG)"	"Argentina (ARG)"	"Latin America & Caribbean"	1992	16	30	1.123595	1.053371	8.345613	8.353934	3.35E+07	13032.79	17.32793	9.475224	9	0	0	0	0	0	0	0	1	0	0	0	0	0
24	"30th Chess Olympiad: Manila 1992"	"Colombia (COL)"	"Colombia (COL)"	"Latin America & Caribbean"	1992	16	32	1.123595	1.123595	6.248578	6.23401	3.44E+07	7888.053	17.35422	8.973104	46	0	0	0	0	0	0	0	1	0	0	0	0	0
25	"30th Chess Olympiad: Manila 1992"	"Italy (ITA)"	"Italy (ITA)"	"Europe & Central Asia"	1992	16	30.5	1.123595	1.070927	10.30092	10.82507	5.68E+07	31917.75	17.855	10.37092	105	0	0	0	0	0	0	1	0	0	0	0	0	0
26	"30th Chess Olympiad: Manila 1992"	"Poland (POL)"	"Poland (POL)"	"Europe & Central Asia"	1992	16	30	1.123595	1.053371	11.1816	11.37272	3.84E+07	.	17.46262	.	170	0	0	1	0	0	0	0	0	0	0	0	0	0
27	"30th Chess Olympiad: Manila 1992"	"Puerto Rico (PUR)"	"Puerto Rico (PRI)"	"Latin America & Caribbean"	1992	16	27	1.123595	0.9480337	10.74459	10.70061	3585176	23457.71	15.09232	10.06295	171	0	0	0	0	0	0	0	1	0	0	0	0	0
28	"30th Chess Olympiad: Manila 1992"	"Sweden (SWE)"	"Sweden (SWE)"	"Europe & Central Asia"	1992	16	32	1.123595	1.123595	12.33565	12.37822	8668067	29784.1	15.97516	10.30173	201	0	0	0	0	0	0	1	0	0	0	0	0	0
29	"30th Chess Olympiad: Manila 1992"	"Switzerland (SUI)"	"Switzerland (CHE)"	"Europe & Central Asia"	1992	16	32.5	1.123595	1.141152	12.22289	12.43708	6875364	46610.17	15.74345	10.74957	37	0	0	0	0	0	0	1	0	0	0	0	0	0
30	"30th Chess Olympiad: Manila 1992"	"Tunisia (TUN)"	"Tunisia (TUN)"	"Middle East & North Africa"	1992	16	28	1.123595	0.9831461	4.506258	5.543105	8613861	6011.335	15.96888	8.701402	215	0	0	0	0	0	0	0	0	1	0	0	0	0
31	"30th Chess Olympiad: Manila 1992"	"England (ENG)"	"England (ENG)"	"Europe & Central Asia"	1992	16	33	1.123595	1.158708	9.991322	10.38549	4.80E+07	26941.77	17.6866	10.20143	63	0	0	0	0	0	0	1	0	0	0	0	0	0
32	"30th Chess Olympiad: Manila 1992"	"Vietnam (VIE)"	"Vietnam (VNM)"	"East Asia & Pacific"	1992	16	28.5	1.123595	1.000702	6.475756	7.171522	7.09E+07	1609.492	18.07655	7.383674	230	0	0	0	0	1	0	0	0	0	0	0	0	0
33	"30th Chess Olympiad: Manila 1992"	"Austria (AUT)"	"Austria (AUT)"	"Europe & Central Asia"	1992	15	29	1.053371	1.018258	11.52926	11.89202	7840709	32411.8	15.87484	10.38628	14	0	0	0	0	0	0	1	0	0	0	0	0	0
34	"30th Chess Olympiad: Manila 1992"	"Brazil (BRA)"	"Brazil (BRA)"	"Latin America & Caribbean"	1992	15	31	1.053371	1.088483	5.529848	5.463473	1.54E+08	10092.96	18.85415	9.219594	30	0	0	0	0	0	0	0	1	0	0	0	0	0
35	"30th Chess Olympiad: Manila 1992"	"Finland (FIN)"	"Finland (FIN)"	"Europe & Central Asia"	1992	15	28.5	1.053371	1.000702	12.69622	12.77371	5041992	25921.47	15.43331	10.16283	69	0	0	0	0	0	0	1	0	0	0	0	0	0
36	"30th Chess Olympiad: Manila 1992"	"Greece (GRE)"	"Greece (GRC)"	"Europe & Central Asia"	1992	15	29.5	1.053371	1.035815	9.844396	10.37632	1.04E+07	21058.96	16.15723	9.955082	85	0	0	0	0	0	0	1	0	0	0	0	0	0
37	"30th Chess Olympiad: Manila 1992"	"India (IND)"	"India (IND)"	"South Asia"	1992	15	31.5	1.053371	1.106039	4.245449	5.392293	9.09E+08	1950.954	20.62819	7.576074	99	0	0	0	0	0	0	0	0	0	0	1	0	0
38	"30th Chess Olympiad: Manila 1992"	"Japan (JPN)"	"Japan (JPN)"	"East Asia & Pacific"	1992	15	26	1.053371	0.9129214	11.54069	12.01404	1.24E+08	31718.13	18.63764	10.36464	109	0	0	0	0	0	0	0	0	0	0	0	0	1
39	"30th Chess Olympiad: Manila 1992"	"Liechtenstein (LIE)"	"Liechtenstein (LIE)"	"Europe & Central Asia"	1992	15	23.5	1.053371	0.8251405	.	.	29553	.	10.29394	.	123	0	0	0	0	0	0	1	0	0	0	0	0	0
40	"30th Chess Olympiad: Manila 1992"	"Romania (ROM)"	"Romania (ROU)"	"Europe & Central Asia"	1992	15	30	1.053371	1.053371	10.41656	10.95897	2.28E+07	9255.836	16.94202	9.13301	179	0	0	1	0	0	0	0	0	0	0	0	0	0
41	"30th Chess Olympiad: Manila 1992"	"Turkmenistan (TKM)"	"Turkmenistan (TKM)"	"Europe & Central Asia"	1992	15	30.5	1.053371	1.070927	9.53964	10.14984	3899843	6372.937	15.17645	8.759815	211	0	0	1	0	0	0	0	0	0	0	0	0	0
42	"30th Chess Olympiad: Manila 1992"	"Algeria (ALG)"	"Algeria (DZA)"	"Middle East & North Africa"	1992	14	26.5	0.9831461	0.9304775	5.463558	6.034381	2.70E+07	9873.024	17.1124	9.197561	60	0	0	0	0	0	0	0	0	1	0	0	0	0
43	"30th Chess Olympiad: Manila 1992"	"Australia (AUS)"	"Australia (AUS)"	"East Asia & Pacific"	1992	14	29	0.9831461	1.018258	11.823	12.01788	1.75E+07	27968.4	16.67743	10.23883	13	0	0	0	0	0	0	0	0	0	0	0	0	1
44	"30th Chess Olympiad: Manila 1992"	"Belgium (BEL)"	"Belgium (BEL)"	"Europe & Central Asia"	1992	14	28.5	0.9831461	1.000702	12.38876	12.74331	1.00E+07	30971.06	16.1226	10.34081	17	0	0	0	0	0	0	1	0	0	0	0	0	0
45	"30th Chess Olympiad: Manila 1992"	"Canada (CAN)"	"Canada (CAN)"	"North America"	1992	14	28.5	0.9831461	1.000702	12.43155	12.55715	2.84E+07	27878.69	17.16089	10.23562	36	0	0	0	0	0	0	0	0	0	1	0	0	0
46	"30th Chess Olympiad: Manila 1992"	"Denmark (DEN)"	"Denmark (DNK)"	"Europe & Central Asia"	1992	14	28.5	0.9831461	1.000702	13.77008	14.07481	5171370	34721.38	15.45865	10.45511	58	0	0	0	0	0	0	1	0	0	0	0	0	0
47	"30th Chess Olympiad: Manila 1992"	"Mauritius (MRI)"	"Mauritius (MUS)"	"Sub-Saharan Africa"	1992	14	25	0.9831461	0.877809	7.281183	8.015497	1084441	8233.049	13.89657	9.015912	149	0	0	0	0	0	0	0	0	0	0	0	1	0
48	"30th Chess Olympiad: Manila 1992"	"Moldova (MDA)"	"Moldova (MDA)"	"Europe & Central Asia"	1992	14	30	0.9831461	1.053371	9.585422	9.826963	3706000	.	15.12546	.	133	0	0	1	0	0	0	0	0	0	0	0	0	0
49	"30th Chess Olympiad: Manila 1992"	"Netherlands (NED)"	"Netherlands (NLD)"	"Europe & Central Asia"	1992	14	31	0.9831461	1.088483	12.54331	13.05671	1.52E+07	33142.04	16.53576	10.40856	158	0	0	0	0	0	0	1	0	0	0	0	0	0
50	"30th Chess Olympiad: Manila 1992"	"Norway (NOR)"	"Norway (NOR)"	"Europe & Central Asia"	1992	14	30	0.9831461	1.053371	12.39933	12.62967	4286401	45186.82	15.27096	10.71856	159	0	0	0	0	0	0	1	0	0	0	0	0	0
51	"30th Chess Olympiad: Manila 1992"	"Peru (PER)"	"Peru (PER)"	"Latin America & Caribbean"	1992	14	31	0.9831461	1.088483	7.52553	8.213694	2.30E+07	5133.096	16.94956	8.543465	166	0	0	0	0	0	0	0	1	0	0	0	0	0
52	"30th Chess Olympiad: Manila 1992"	"Portugal (POR)"	"Portugal (PRT)"	"Europe & Central Asia"	1992	14	29.5	0.9831461	1.035815	7.616748	8.055648	9952494	21318.64	16.11333	9.967337	173	0	0	0	0	0	0	1	0	0	0	0	0	0
53	"30th Chess Olympiad: Manila 1992"	"South Africa (RSA)"	"South Africa (ZAF)"	"Sub-Saharan Africa"	1992	14	27	0.9831461	0.9480337	7.479443	7.695175	3.87E+07	9125.75	17.47064	9.118855	237	0	0	0	0	0	0	0	0	0	0	0	1	0
54	"30th Chess Olympiad: Manila 1992"	"Andorra (AND)"	"Andorra (AND)"	"Europe & Central Asia"	1992	13	27.5	0.9129214	0.9655899	11.8535	12.09446	58888	.	10.98339	.	6	0	0	0	0	0	0	1	0	0	0	0	0	0
55	"30th Chess Olympiad: Manila 1992"	"Indonesia (INA)"	"Indonesia (IDN)"	"East Asia & Pacific"	1992	13	29.5	0.9129214	1.035815	6.044664	6.717403	1.88E+08	5089.582	19.05057	8.534951	97	0	0	0	0	0	0	0	0	0	0	0	0	1
56	"30th Chess Olympiad: Manila 1992"	"Kazakhstan (KAZ)"	"Kazakhstan (KAZ)"	"Europe & Central Asia"	1992	13	29	0.9129214	1.018258	9.680993	9.997681	1.64E+07	10938.39	16.61517	9.300034	110	0	0	1	0	0	0	0	0	0	0	0	0	0
57	"30th Chess Olympiad: Manila 1992"	"Lebanon (LIB)"	"Lebanon (LBN)"	"Middle East & North Africa"	1992	13	26.5	0.9129214	0.9304775	8.818876	8.98783	3076132	8853.581	14.93918	9.088577	119	0	0	0	0	0	0	0	0	1	0	0	0	0
58	"30th Chess Olympiad: Manila 1992"	"Mexico (MEX)"	"Mexico (MEX)"	"Latin America & Caribbean"	1992	13	28.5	0.9129214	1.000702	6.651619	6.95566	8.71E+07	14126.04	18.28228	9.555775	136	0	0	0	0	0	0	0	1	0	0	0	0	0
59	"30th Chess Olympiad: Manila 1992"	"Mongolia (MGL)"	"Mongolia (MNG)"	"East Asia & Pacific"	1992	13	27.5	0.9129214	0.9655899	9.37947	9.553023	2243495	4131.979	14.62355	8.326512	143	0	0	0	0	0	0	0	0	0	0	0	0	1
60	"30th Chess Olympiad: Manila 1992"	"Morocco (MAR)"	"Morocco (MAR)"	"Middle East & North Africa"	1992	13	25.5	0.9129214	0.8953652	3.363863	4.239614	2.57E+07	3972.291	17.06244	8.287098	131	0	0	0	0	0	0	0	0	1	0	0	0	0
61	"30th Chess Olympiad: Manila 1992"	"Netherlands Antilles (AHO)"	"Netherlands Antilles (ANT)"	"Latin America & Caribbean"	1992	13	24.5	0.9129214	0.8602528	.	.	193164	.	12.1713	.	7	0	0	0	0	0	0	0	1	0	0	0	0	0
62	"30th Chess Olympiad: Manila 1992"	"New Zealand (NZL)"	"New Zealand (NZL)"	"East Asia & Pacific"	1992	13	27	0.9129214	0.9480337	12.08221	12.11283	3531700	22661.77	15.07729	10.02843	162	0	0	0	0	0	0	0	0	0	0	0	0	1
63	"30th Chess Olympiad: Manila 1992"	"Nigeria (NGR)"	"Nigeria (NGA)"	"Sub-Saharan Africa"	1992	13	25.5	0.9129214	0.8953652	4.669724	5.530624	1.00E+08	3354.675	18.4223	8.118111	155	0	0	0	0	0	0	0	0	0	0	0	1	0
64	"30th Chess Olympiad: Manila 1992"	"Pakistan (PAK)"	"Pakistan (PAK)"	"South Asia"	1992	13	26	0.9129214	0.9129214	3.328363	4.515161	1.14E+08	3267.768	18.55093	8.091863	164	0	0	0	0	0	0	0	0	0	0	1	0	0
65	"30th Chess Olympiad: Manila 1992"	"Papua New Guinea (PNG)"	"Papua New Guinea (PNG)"	"East Asia & Pacific"	1992	13	23	0.9129214	0.8075843	3.229425	3.822901	4836217	2640.067	15.39164	7.87856	169	0	0	0	0	0	0	0	0	0	0	0	0	1
66	"30th Chess Olympiad: Manila 1992"	"Qatar (QAT)"	"Qatar (QAT)"	"Middle East & North Africa"	1992	13	25.5	0.9129214	0.8953652	7.065134	7.146292	495395	.	13.11311	.	177	0	0	0	0	0	0	0	0	1	0	0	0	0
67	"30th Chess Olympiad: Manila 1992"	"Spain (ESP)"	"Spain (ESP)"	"Europe & Central Asia"	1992	13	29.5	0.9129214	1.035815	9.040258	9.387111	3.92E+07	24447.95	17.48311	10.1043	66	0	0	0	0	0	0	1	0	0	0	0	0	0
68	"30th Chess Olympiad: Manila 1992"	"Sri Lanka (SRI)"	"Sri Lanka (LKA)"	"South Asia"	1992	13	26.5	0.9129214	0.9304775	6.335275	6.460677	1.77E+07	3854.217	16.69115	8.256923	124	0	0	0	0	0	0	0	0	0	0	1	0	0
69	"30th Chess Olympiad: Manila 1992"	"United Arab Emirates (UAE)"	"United Arab Emirates (ARE)"	"Middle East & North Africa"	1992	13	26.5	0.9129214	0.9304775	8.286109	8.530958	2052891	104302.1	14.53476	11.55505	8	0	0	0	0	0	0	0	0	1	0	0	0	0
70	"30th Chess Olympiad: Manila 1992"	"Wales (WLS)"	"Wales (WLS)"	"Europe & Central Asia"	1992	13	25.5	0.9129214	0.8953652	9.991322	10.38549	2877495	19865.62	14.87243	9.896746	233	0	0	0	0	0	0	1	0	0	0	0	0	0
71	"30th Chess Olympiad: Manila 1992"	"Angola (ANG)"	"Angola (AGO)"	"Sub-Saharan Africa"	1992	12	26	0.8426966	0.9129214	2.789268	3.811597	1.27E+07	4238.318	16.35375	8.351922	3	0	0	0	0	0	0	0	0	0	0	0	1	0
72	"30th Chess Olympiad: Manila 1992"	"Chile (CHI)"	"Chile (CHL)"	"Latin America & Caribbean"	1992	12	27.5	0.8426966	0.9655899	8.935788	9.078663	1.37E+07	10400.87	16.43435	9.249644	39	0	0	0	0	0	0	0	1	0	0	0	0	0
73	"30th Chess Olympiad: Manila 1992"	"Egypt (EGY)"	"Egypt (EGY)"	"Middle East & North Africa"	1992	12	26.5	0.8426966	0.9304775	5.711713	6.991424	5.87E+07	5962.056	17.88738	8.693171	62	0	0	0	0	0	0	0	0	1	0	0	0	0
74	"30th Chess Olympiad: Manila 1992"	"Faroe Islands (FAI)"	"Faroe Islands (FRO)"	"Europe & Central Asia"	1992	12	26.5	0.8426966	0.9304775	.	.	46739	.	10.75233	.	73	0	0	0	0	0	0	1	0	0	0	0	0	0
75	"30th Chess Olympiad: Manila 1992"	"Kyrgyzstan (KGZ)"	"Kyrgyzstan (KGZ)"	"Europe & Central Asia"	1992	12	29.5	0.8426966	1.035815	10.6046	10.92722	4515400	2681.333	15.323	7.894069	112	0	0	1	0	0	0	0	0	0	0	0	0	0
76	"30th Chess Olympiad: Manila 1992"	"Nicaragua (NCA)"	"Nicaragua (NIC)"	"Latin America & Caribbean"	1992	12	25.5	0.8426966	0.8953652	4.860682	4.802749	4364512	2848.229	15.28902	7.954453	156	0	0	0	0	0	0	0	1	0	0	0	0	0
77	"30th Chess Olympiad: Manila 1992"	"San Marino (SMR)"	"San Marino (SMR)"	"Europe & Central Asia"	1992	12	25.5	0.8426966	0.8953652	.	.	24822	.	10.11949	.	192	0	0	0	0	0	0	1	0	0	0	0	0	0
78	"30th Chess Olympiad: Manila 1992"	"Thailand (THA)"	"Thailand (THA)"	"East Asia & Pacific"	1992	12	26	0.8426966	0.9129214	5.994827	6.345054	5.78E+07	7637.411	17.87269	8.940814	208	0	0	0	0	0	0	0	0	0	0	0	0	1
79	"30th Chess Olympiad: Manila 1992"	"Turkey (TUR)"	"Turkey (TUR)"	"Europe & Central Asia"	1992	12	30	0.8426966	1.053371	6.56969	7.457668	5.57E+07	11665.2	17.83637	9.364366	216	0	0	0	0	0	0	1	0	0	0	0	0	0
80	"30th Chess Olympiad: Manila 1992"	"Uganda (UGA)"	"Uganda (UGA)"	"Sub-Saharan Africa"	1992	12	25	0.8426966	0.877809	4.063145	5.037437	1.86E+07	789.1447	16.73661	6.67095	220	0	0	0	0	0	0	0	0	0	0	0	1	0
81	"30th Chess Olympiad: Manila 1992"	"Zimbabwe (ZIM)"	"Zimbabwe (ZWE)"	"Sub-Saharan Africa"	1992	12	23.5	0.8426966	0.8251405	6.516193	7.198696	1.09E+07	2591.008	16.20432	7.859802	239	0	0	0	0	0	0	0	0	0	0	0	1	0
82	"30th Chess Olympiad: Manila 1992"	"Bangladesh (BAN)"	"Bangladesh (BGD)"	"South Asia"	1992	11	25.5	0.7724719	0.8953652	3.256383	4.058189	1.08E+08	1382	18.49749	7.231287	20	0	0	0	0	0	0	0	0	0	0	1	0	0
83	"30th Chess Olympiad: Manila 1992"	"Botswana (BOT)"	"Botswana (BWA)"	"Sub-Saharan Africa"	1992	11	24.5	0.7724719	0.8602528	5.965952	6.08235	1363554	8872.779	14.1256	9.090743	34	0	0	0	0	0	0	0	0	0	0	0	1	0
84	"30th Chess Olympiad: Manila 1992"	"Brunei Darussalam (BRU)"	"Brunei Darussalam (BRN)"	"East Asia & Pacific"	1992	11	22	0.7724719	0.7724719	11.67082	11.93448	273892	86445.69	12.52049	11.36727	32	0	0	0	0	0	0	0	0	0	0	0	0	1
85	"30th Chess Olympiad: Manila 1992"	"Cyprus (CYP)"	"Cyprus (CYP)"	"Europe & Central Asia"	1992	11	24	0.7724719	0.8426966	10.73611	11.17933	800611	23499.57	13.59313	10.06474	53	0	0	0	0	0	0	1	0	0	0	0	0	0
86	"30th Chess Olympiad: Manila 1992"	"Ireland (IRL)"	"Ireland (IRL)"	"Europe & Central Asia"	1992	11	25	0.7724719	0.877809	11.10689	11.05294	5181614	22756.8	15.46063	10.03262	100	0	0	0	0	0	0	1	0	0	0	0	0	0
87	"30th Chess Olympiad: Manila 1992"	"Malaysia (MAS)"	"Malaysia (MYS)"	"East Asia & Pacific"	1992	11	25.5	0.7724719	0.8953652	6.980283	7.527421	1.90E+07	11947.18	16.76009	9.38825	151	0	0	0	0	0	0	0	0	0	0	0	0	1
88	"30th Chess Olympiad: Manila 1992"	"Mali (MLI)"	"Mali (MLI)"	"Sub-Saharan Africa"	1992	11	20	0.7724719	0.7022472	1.116597	1.602	8850334	1315.571	15.99597	7.182026	139	0	0	0	0	0	0	0	0	0	0	0	1	0
89	"30th Chess Olympiad: Manila 1992"	"Malta (MLT)"	"Malta (MLT)"	"Middle East & North Africa"	1992	11	23	0.7724719	0.8075843	10.91482	11.47575	367618	17319.48	12.8148	9.759587	140	0	0	0	0	0	0	1	0	0	0	0	0	0
90	"30th Chess Olympiad: Manila 1992"	"Scotland (SCO)"	"Scotland (SCT)"	"Europe & Central Asia"	1992	11	28	0.7724719	0.9831461	9.991322	10.38549	5085238	24216.14	15.44185	10.09477	184	0	0	0	0	0	0	1	0	0	0	0	0	0
91	"30th Chess Olympiad: Manila 1992"	"Luxembourg (LUX)"	"Luxembourg (LUX)"	"Europe & Central Asia"	1992	10	26	0.7022472	0.9129214	12.49604	12.96532	392175	62059.65	12.87946	11.03585	127	0	0	0	0	0	0	1	0	0	0	0	0	0
92	"30th Chess Olympiad: Manila 1992"	"US Virgin Islands (ISV)"	"US Virgin Islands (VIR)"	"Latin America & Caribbean"	1992	10	21.5	0.7022472	0.7549157	11.76144	11.5688	105712	.	11.56847	.	229	0	0	0	0	0	0	0	1	0	0	0	0	0
93	"30th Chess Olympiad: Manila 1992"	"Guernsey-Jersey (GBG)"	"Guernsey-Jersey (CHI)"	"Europe & Central Asia"	1992	9	22.5	0.6320225	0.7900281	.	.	142006	.	11.86362	.	38	0	0	0	0	0	0	1	0	0	0	0	0	0
94	"30th Chess Olympiad: Manila 1992"	"Fiji (FIJ)"	"Fiji (FJI)"	"East Asia & Pacific"	1992	8	20.5	0.5617977	0.7198034	8.193429	8.440705	744469	5952.479	13.52043	8.691563	70	0	0	0	0	0	0	0	0	0	0	0	0	1
95	"30th Chess Olympiad: Manila 1992"	"Hong Kong (HKG)"	"Hong Kong (HKG)"	"East Asia & Pacific"	1992	8	24.5	0.5617977	0.8602528	.	.	5800500	29788.85	15.57345	10.30189	92	0	0	0	0	0	0	0	0	0	0	0	0	1
96	"30th Chess Olympiad: Manila 1992"	"Palestine (PLE)"	"Palestine (PSE)"	"Middle East & North Africa"	1992	8	21	0.5617977	0.7373595	8.255527	8.863121	2163591	.	14.58728	.	175	0	0	0	0	0	0	0	0	1	0	0	0	0
97	"30th Chess Olympiad: Manila 1992"	"Bermuda (BER)"	"Bermuda (BMU)"	"North America"	1992	5	14	0.3511236	0.491573	8.831209	8.671073	58595	39584.33	10.9784	10.58619	28	0	0	0	0	0	0	0	0	0	1	0	0	0
98	"30th Chess Olympiad: Manila 1992"	"Jamaica (JAM)"	"Jamaica (JAM)"	"Latin America & Caribbean"	1992	5	22.5	0.3511236	0.7900281	8.904871	8.75979	2461049	7673.831	14.7161	8.945571	106	0	0	0	0	0	0	0	1	0	0	0	0	0
99	"30th Chess Olympiad: Manila 1992"	"El Salvador (ESA)"	"El Salvador (SLV)"	"Latin America & Caribbean"	1992	4	15	0.2808989	0.5266854	5.223154	5.451974	5416323	4768.487	15.50493	8.469785	191	0	0	0	0	0	0	0	1	0	0	0	0	0
100	"30th Chess Olympiad: Manila 1992"	"Seychelles (SEY)"	"Seychelles (SYC)"	"Sub-Saharan Africa"	1992	4	12	0.2808989	0.4213483	6.541917	6.849766	70763	15377.31	11.16709	9.640649	203	0	0	0	0	0	0	0	0	0	0	0	1	0
101	"31st Chess Olympiad: Moscow 1994"	"Russia (RUS)"	"Russia (RUS)"	"Europe & Central Asia"	1994	43	72	2.476959	2.073733	10.6959	10.90539	1.48E+08	13370.85	18.81499	9.500833	180	1	1	1	0	0	0	0	0	0	0	0	0	0
102	"31st Chess Olympiad: Moscow 1994"	"Bosnia and Herzegovina (BIH)"	"Bosnia and Herzegovina (BIH)"	"Europe & Central Asia"	1994	21	35	1.209677	1.008065	8.42681	9.664071	3936524	1478.229	15.18581	7.2986	24	0	0	1	0	0	0	0	0	0	0	0	0	0
103	"31st Chess Olympiad: Moscow 1994"	"Germany (GER)"	"Germany (DEU)"	"Europe & Central Asia"	1994	21	32.5	1.209677	0.9360599	11.56282	11.87842	8.14E+07	33242.69	18.21536	10.41159	55	0	0	0	0	0	0	1	0	0	0	0	0	0
104	"31st Chess Olympiad: Moscow 1994"	"Israel (ISR)"	"Israel (ISR)"	"Middle East & North Africa"	1994	20	33	1.152074	0.9504609	11.73718	11.8414	5399000	23328.21	15.50172	10.05742	104	0	0	0	0	0	0	0	0	1	0	0	0	0
105	"31st Chess Olympiad: Moscow 1994"	"Georgia (GEO)"	"Georgia (GEO)"	"Europe & Central Asia"	1994	19	33.5	1.09447	0.9648618	11.30141	11.5759	4836076	2281.353	15.39161	7.732524	76	0	0	1	0	0	0	0	0	0	0	0	0	0
106	"31st Chess Olympiad: Moscow 1994"	"Hungary (HUN)"	"Hungary (HUN)"	"Europe & Central Asia"	1994	19	33.5	1.09447	0.9648618	10.67446	11.11358	1.03E+07	15069.89	16.15186	9.620454	96	0	0	1	0	0	0	0	0	0	0	0	0	0
107	"31st Chess Olympiad: Moscow 1994"	"Ukraine (UKR)"	"Ukraine (UKR)"	"Europe & Central Asia"	1994	19	33.5	1.09447	0.9648618	11.05011	11.53183	5.19E+07	5717.529	17.76523	8.651292	221	0	0	1	0	0	0	0	0	0	0	0	0	0
108	"31st Chess Olympiad: Moscow 1994"	"United States of America (USA)"	"United States of America (USA)"	"North America"	1994	19	34	1.09447	0.9792627	13.02303	13.14734	2.63E+08	38603.65	19.38814	10.5611	223	0	0	0	0	0	0	0	0	0	1	0	0	0
109	"31st Chess Olympiad: Moscow 1994"	"Armenia (ARM)"	"Armenia (ARM)"	"Europe & Central Asia"	1994	18	33	1.036866	0.9504609	10.76298	10.91469	3283667	1992.015	15.00447	7.596902	10	0	0	1	0	0	0	0	0	0	0	0	0	0
110	"31st Chess Olympiad: Moscow 1994"	"Azerbaijan (AZE)"	"Azerbaijan (AZE)"	"Europe & Central Asia"	1994	18	30.5	1.036866	0.8784562	10.39617	10.874	7597000	3931.127	15.84326	8.276682	15	0	0	1	0	0	0	0	0	0	0	0	0	0
111	"31st Chess Olympiad: Moscow 1994"	"Belarus (BLR)"	"Belarus (BLR)"	"Europe & Central Asia"	1994	18	33.5	1.036866	0.9648618	9.924839	10.22598	1.02E+07	6074.241	16.14054	8.711812	26	0	0	1	0	0	0	0	0	0	0	0	0	0
112	"31st Chess Olympiad: Moscow 1994"	"Bulgaria (BUL)"	"Bulgaria (BGR)"	"Europe & Central Asia"	1994	18	34	1.036866	0.9792627	11.49683	11.75711	8443591	8174.886	15.94892	9.008822	21	0	0	1	0	0	0	0	0	0	0	0	0	0
113	"31st Chess Olympiad: Moscow 1994"	"Cuba (CUB)"	"Cuba (CUB)"	"Latin America & Caribbean"	1994	18	32	1.036866	0.921659	9.391192	9.562839	1.08E+07	.	16.19861	.	51	0	0	0	0	1	0	0	0	0	0	0	0	0
114	"31st Chess Olympiad: Moscow 1994"	"Estonia (EST)"	"Estonia (EST)"	"Europe & Central Asia"	1994	18	32.5	1.036866	0.9360599	13.05505	13.10523	1462514	10531.34	14.19567	9.262111	67	0	0	1	0	0	0	0	0	0	0	0	0	0
115	"31st Chess Olympiad: Moscow 1994"	"Iceland (ISL)"	"Iceland (ISL)"	"Europe & Central Asia"	1994	18	32	1.036866	0.921659	13.96039	14.172	266021	29147.09	12.49133	10.28011	103	0	0	0	0	0	0	1	0	0	0	0	0	0
116	"31st Chess Olympiad: Moscow 1994"	"Latvia (LAT)"	"Latvia (LVA)"	"Europe & Central Asia"	1994	18	32	1.036866	0.921659	11.89705	12.06944	2520742	8314.894	14.74006	9.025804	128	0	0	1	0	0	0	0	0	0	0	0	0	0
117	"31st Chess Olympiad: Moscow 1994"	"Mexico (MEX)"	"Mexico (MEX)"	"Latin America & Caribbean"	1994	18	30.5	1.036866	0.8784562	6.893637	7.182048	9.02E+07	14595.3	18.31706	9.588455	136	0	0	0	0	0	0	0	1	0	0	0	0	0
118	"31st Chess Olympiad: Moscow 1994"	"Spain (ESP)"	"Spain (ESP)"	"Europe & Central Asia"	1994	18	32.5	1.036866	0.9360599	9.306828	9.639371	3.95E+07	24527.22	17.49305	10.10754	66	0	0	0	0	0	0	1	0	0	0	0	0	0
119	"31st Chess Olympiad: Moscow 1994"	"England (ENG)"	"England (ENG)"	"Europe & Central Asia"	1994	18	34.5	1.036866	0.9936636	10.25687	10.59657	4.82E+07	28556.77	17.69153	10.25965	63	0	0	0	0	0	0	1	0	0	0	0	0	0
120	"31st Chess Olympiad: Moscow 1994"	"China (CHN)"	"China (CHN)"	"East Asia & Pacific"	1994	17	33.5	0.9792627	0.9648618	7.234775	7.988856	1.19E+09	2329.475	20.89876	7.753398	40	0	0	0	0	0	1	0	0	0	0	0	0	0
121	"31st Chess Olympiad: Moscow 1994"	"Denmark (DEN)"	"Denmark (DNK)"	"Europe & Central Asia"	1994	17	31	0.9792627	0.8928571	13.8745	14.15377	5206180	36332.22	15.46536	10.50046	58	0	0	0	0	0	0	1	0	0	0	0	0	0
122	"31st Chess Olympiad: Moscow 1994"	"Kazakhstan (KAZ)"	"Kazakhstan (KAZ)"	"Europe & Central Asia"	1994	17	30	0.9792627	0.8640553	9.827885	10.10161	1.61E+07	8866.092	16.59403	9.08999	110	0	0	1	0	0	0	0	0	0	0	0	0	0
123	"31st Chess Olympiad: Moscow 1994"	"Moldova (MDA)"	"Moldova (MDA)"	"Europe & Central Asia"	1994	17	30	0.9792627	0.8640553	9.762721	9.972012	3690000	.	15.12114	.	133	0	0	1	0	0	0	0	0	0	0	0	0	0
124	"31st Chess Olympiad: Moscow 1994"	"Netherlands (NED)"	"Netherlands (NLD)"	"Europe & Central Asia"	1994	17	34	0.9792627	0.9792627	12.71585	13.21642	1.54E+07	34106.27	16.54876	10.43724	158	0	0	0	0	0	0	1	0	0	0	0	0	0
125	"31st Chess Olympiad: Moscow 1994"	"Uzbekistan (UZB)"	"Uzbekistan (UZB)"	"Europe & Central Asia"	1994	17	32	0.9792627	0.921659	9.87564	10.2805	2.24E+07	2889.188	16.92354	7.96873	224	0	0	1	0	0	0	0	0	0	0	0	0	0
126	"31st Chess Olympiad: Moscow 1994"	"Serbia and Montenegro (YUG)"	"Serbia and Montenegro (SCG)"	"Europe & Central Asia"	1994	17	32.5	0.9792627	0.9360599	9.881278	10.53989	1.03E+07	.	16.15182	.	183	0	0	1	0	0	0	0	0	0	0	0	0	0
127	"31st Chess Olympiad: Moscow 1994"	"Faroe Islands (FAI)"	"Faroe Islands (FRO)"	"Europe & Central Asia"	1994	16	29.5	0.921659	0.8496544	.	.	45856	.	10.73326	.	73	0	0	0	0	0	0	1	0	0	0	0	0	0
128	"31st Chess Olympiad: Moscow 1994"	"France (FRA)"	"France (FRA)"	"Europe & Central Asia"	1994	16	30.5	0.921659	0.8784562	11.16609	11.3405	5.93E+07	30201.74	17.89858	10.31565	72	0	0	0	0	0	0	1	0	0	0	0	0	0
129	"31st Chess Olympiad: Moscow 1994"	"India (IND)"	"India (IND)"	"South Asia"	1994	16	29	0.921659	0.8352535	4.457737	5.597162	9.46E+08	2096.06	20.66733	7.647814	99	0	0	0	0	0	0	0	0	0	0	1	0	0
130	"31st Chess Olympiad: Moscow 1994"	"Indonesia (INA)"	"Indonesia (IDN)"	"East Asia & Pacific"	1994	16	31	0.921659	0.8928571	6.29323	6.936593	1.94E+08	5643.212	19.08294	8.638208	97	0	0	0	0	0	0	0	0	0	0	0	0	1
131	"31st Chess Olympiad: Moscow 1994"	"North Macedonia (MKD)"	"North Macedonia (MKD)"	"Europe & Central Asia"	1994	16	30	0.921659	0.8640553	10.08823	10.56021	1981703	7733.356	14.49947	8.953299	138	0	0	1	0	0	0	0	0	0	0	0	0	0
132	"31st Chess Olympiad: Moscow 1994"	"Peru (PER)"	"Peru (PER)"	"Latin America & Caribbean"	1994	16	30.5	0.921659	0.8784562	7.744576	8.402661	2.39E+07	5842.167	16.98735	8.672857	166	0	0	0	0	0	0	0	1	0	0	0	0	0
133	"31st Chess Olympiad: Moscow 1994"	"Philippines (PHI)"	"Philippines (PHL)"	"East Asia & Pacific"	1994	16	32	0.921659	0.921659	8.404785	8.407588	6.82E+07	3874.498	18.03767	8.262172	167	0	0	0	0	0	0	0	0	0	0	0	0	1
134	"31st Chess Olympiad: Moscow 1994"	"Poland (POL)"	"Poland (POL)"	"Europe & Central Asia"	1994	16	31.5	0.921659	0.9072581	11.36927	11.53102	3.85E+07	.	17.46728	.	170	0	0	1	0	0	0	0	0	0	0	0	0	0
135	"31st Chess Olympiad: Moscow 1994"	"Romania (ROM)"	"Romania (ROU)"	"Europe & Central Asia"	1994	16	31.5	0.921659	0.9072581	10.64405	11.15701	2.27E+07	9794.372	16.93921	9.189563	179	0	0	1	0	0	0	0	0	0	0	0	0	0
136	"31st Chess Olympiad: Moscow 1994"	"South Africa (RSA)"	"South Africa (ZAF)"	"Sub-Saharan Africa"	1994	16	29	0.921659	0.8352535	7.718563	7.931055	4.06E+07	9089.388	17.51839	9.114862	237	0	0	0	0	0	0	0	0	0	0	0	1	0
137	"31st Chess Olympiad: Moscow 1994"	"Switzerland (SUI)"	"Switzerland (CHE)"	"Europe & Central Asia"	1994	16	31	0.921659	0.8928571	12.21619	12.44009	6993795	46344.24	15.76053	10.74385	37	0	0	0	0	0	0	1	0	0	0	0	0	0
138	"31st Chess Olympiad: Moscow 1994"	"Austria (AUT)"	"Austria (AUT)"	"Europe & Central Asia"	1994	15	29	0.8640553	0.8352535	11.62325	11.97682	7936118	32964.1	15.88694	10.40317	14	0	0	0	0	0	0	1	0	0	0	0	0	0
139	"31st Chess Olympiad: Moscow 1994"	"Belgium (BEL)"	"Belgium (BEL)"	"Europe & Central Asia"	1994	15	30	0.8640553	0.8640553	12.5171	12.86002	1.01E+07	31442.47	16.12959	10.35592	17	0	0	0	0	0	0	1	0	0	0	0	0	0
140	"31st Chess Olympiad: Moscow 1994"	"Brazil (BRA)"	"Brazil (BRA)"	"Latin America & Caribbean"	1994	15	28.5	0.8640553	0.8208525	5.77621	5.698834	1.59E+08	10766.29	18.88713	9.284175	30	0	0	0	0	0	0	0	1	0	0	0	0	0
141	"31st Chess Olympiad: Moscow 1994"	"Chile (CHI)"	"Chile (CHL)"	"Latin America & Caribbean"	1994	15	28.5	0.8640553	0.8208525	9.151612	9.296673	1.42E+07	11276.8	16.46638	9.330503	39	0	0	0	0	0	0	0	1	0	0	0	0	0
142	"31st Chess Olympiad: Moscow 1994"	"Croatia (CRO)"	"Croatia (HRV)"	"Europe & Central Asia"	1994	15	31.5	0.8640553	0.9072581	11.51378	11.82117	4652024	.	15.35281	.	94	0	0	1	0	0	0	0	0	0	0	0	0	0
143	"31st Chess Olympiad: Moscow 1994"	"Czech Republic (CZE)"	"Czech Republic (CZE)"	"Europe & Central Asia"	1994	15	31	0.8640553	0.8928571	12.30805	12.77931	1.03E+07	18130.89	16.15091	9.805372	54	0	0	1	0	0	0	0	0	0	0	0	0	0
144	"31st Chess Olympiad: Moscow 1994"	"Egypt (EGY)"	"Egypt (EGY)"	"Middle East & North Africa"	1994	15	28	0.8640553	0.8064516	5.999996	7.238259	6.11E+07	6125.156	17.92795	8.72016	62	0	0	0	0	0	0	0	0	1	0	0	0	0
145	"31st Chess Olympiad: Moscow 1994"	"Iraq (IRQ)"	"Iraq (IRQ)"	"Middle East & North Africa"	1994	15	25.5	0.8640553	0.734447	5.671669	6.832665	1.95E+07	6644.523	16.78794	8.801548	102	0	0	0	0	0	0	0	0	1	0	0	0	0
146	"31st Chess Olympiad: Moscow 1994"	"Kyrgyzstan (KGZ)"	"Kyrgyzstan (KGZ)"	"Europe & Central Asia"	1994	15	30.5	0.8640553	0.8784562	10.76324	11.03474	4515100	1811.643	15.32294	7.50199	112	0	0	1	0	0	0	0	0	0	0	0	0	0
147	"31st Chess Olympiad: Moscow 1994"	"Lebanon (LIB)"	"Lebanon (LBN)"	"Middle East & North Africa"	1994	15	25	0.8640553	0.7200461	9.200908	9.345644	3403357	9582.269	15.04027	9.167669	119	0	0	0	0	0	0	0	0	1	0	0	0	0
148	"31st Chess Olympiad: Moscow 1994"	"Liechtenstein (LIE)"	"Liechtenstein (LIE)"	"Europe & Central Asia"	1994	15	25.5	0.8640553	0.734447	.	.	30426	.	10.32305	.	123	0	0	0	0	0	0	1	0	0	0	0	0	0
149	"31st Chess Olympiad: Moscow 1994"	"Luxembourg (LUX)"	"Luxembourg (LUX)"	"Europe & Central Asia"	1994	15	28.5	0.8640553	0.8208525	12.61207	13.06245	402925	65346.2	12.90651	11.08745	127	0	0	0	0	0	0	1	0	0	0	0	0	0
150	"31st Chess Olympiad: Moscow 1994"	"Tunisia (TUN)"	"Tunisia (TUN)"	"Middle East & North Africa"	1994	15	29	0.8640553	0.8352535	4.856791	5.889738	8967916	6087.988	16.00916	8.714073	215	0	0	0	0	0	0	0	0	1	0	0	0	0
151	"31st Chess Olympiad: Moscow 1994"	"Turkey (TUR)"	"Turkey (TUR)"	"Europe & Central Asia"	1994	15	29.5	0.8640553	0.8496544	6.799008	7.651095	5.76E+07	11594	17.86841	9.358243	216	0	0	0	0	0	0	1	0	0	0	0	0	0
152	"31st Chess Olympiad: Moscow 1994"	"Turkmenistan (TKM)"	"Turkmenistan (TKM)"	"Europe & Central Asia"	1994	15	30	0.8640553	0.8640553	9.674091	10.23991	4115102	5069.655	15.23017	8.531028	211	0	0	1	0	0	0	0	0	0	0	0	0	0
153	"31st Chess Olympiad: Moscow 1994"	"Scotland (SCO)"	"Scotland (SCT)"	"Europe & Central Asia"	1994	15	29	0.8640553	0.8352535	10.25687	10.59657	5102521	25667.76	15.44525	10.15299	184	0	0	0	0	0	0	1	0	0	0	0	0	0
154	"31st Chess Olympiad: Moscow 1994"	"International Braille Chess Association (IBC)"	""	""	1994	15	26.5	0.8640553	0.7632489	.	.	.	.	.	.	.	0	0	.	.	.	.	.	.	.	.	.	.	.
155	"31st Chess Olympiad: Moscow 1994"	"Albania (ALB)"	"Albania (ALB)"	"Europe & Central Asia"	1994	14	29	0.8064516	0.8352535	8.900249	9.459161	3207536	3622.007	14.98101	8.194783	5	0	0	1	0	0	0	0	0	0	0	0	0	0
156	"31st Chess Olympiad: Moscow 1994"	"Argentina (ARG)"	"Argentina (ARG)"	"Latin America & Caribbean"	1994	14	30.5	0.8064516	0.8784562	8.529461	8.521805	3.44E+07	14546.54	17.35365	9.585109	9	0	0	0	0	0	0	0	1	0	0	0	0	0
157	"31st Chess Olympiad: Moscow 1994"	"Australia (AUS)"	"Australia (AUS)"	"East Asia & Pacific"	1994	14	30	0.8064516	0.8640553	11.96273	12.14949	1.79E+07	29644.15	16.69779	10.29702	13	0	0	0	0	0	0	0	0	0	0	0	0	1
158	"31st Chess Olympiad: Moscow 1994"	"Bangladesh (BAN)"	"Bangladesh (BGD)"	"South Asia"	1994	14	28	0.8064516	0.8064516	3.426441	4.196538	1.13E+08	1440.012	18.54058	7.272407	20	0	0	0	0	0	0	0	0	0	0	1	0	0
159	"31st Chess Olympiad: Moscow 1994"	"Greece (GRE)"	"Greece (GRC)"	"Europe & Central Asia"	1994	14	30	0.8064516	0.8640553	10.09444	10.6101	1.05E+07	20907.54	16.16812	9.947865	85	0	0	0	0	0	0	1	0	0	0	0	0	0
160	"31st Chess Olympiad: Moscow 1994"	"Ireland (IRL)"	"Ireland (IRL)"	"Europe & Central Asia"	1994	14	29	0.8064516	0.8352535	11.30181	11.2497	5234190	24382.1	15.47072	10.1016	100	0	0	0	0	0	0	1	0	0	0	0	0	0
161	"31st Chess Olympiad: Moscow 1994"	"Japan (JPN)"	"Japan (JPN)"	"East Asia & Pacific"	1994	14	25.5	0.8064516	0.734447	11.67628	12.13519	1.25E+08	31680.54	18.64351	10.36346	109	0	0	0	0	0	0	0	0	0	0	0	0	1
162	"31st Chess Olympiad: Moscow 1994"	"Lithuania (LTU)"	"Lithuania (LTU)"	"Europe & Central Asia"	1994	14	31.5	0.8064516	0.9072581	12.70104	12.86763	3657144	.	15.11219	.	126	0	0	1	0	0	0	0	0	0	0	0	0	0
163	"31st Chess Olympiad: Moscow 1994"	"Morocco (MAR)"	"Morocco (MAR)"	"Middle East & North Africa"	1994	14	28	0.8064516	0.8064516	3.632354	4.503665	2.66E+07	4215.94	17.09584	8.346628	131	0	0	0	0	0	0	0	0	1	0	0	0	0
164	"31st Chess Olympiad: Moscow 1994"	"Nicaragua (NCA)"	"Nicaragua (NIC)"	"Latin America & Caribbean"	1994	14	25.5	0.8064516	0.734447	5.069695	4.994157	4559006	2806.658	15.33261	7.93975	156	0	0	0	0	0	0	0	1	0	0	0	0	0
165	"31st Chess Olympiad: Moscow 1994"	"Nigeria (NGR)"	"Nigeria (NGA)"	"Sub-Saharan Africa"	1994	14	27.5	0.8064516	0.7920507	4.944146	5.814377	1.05E+08	3069.487	18.47226	8.029265	155	0	0	0	0	0	0	0	0	0	0	0	1	0
166	"31st Chess Olympiad: Moscow 1994"	"Norway (NOR)"	"Norway (NOR)"	"Europe & Central Asia"	1994	14	29.5	0.8064516	0.8496544	12.55376	12.76195	4336613	48256.63	15.2826	10.78429	159	0	0	0	0	0	0	1	0	0	0	0	0	0
167	"31st Chess Olympiad: Moscow 1994"	"Portugal (POR)"	"Portugal (PRT)"	"Europe & Central Asia"	1994	14	29.5	0.8064516	0.8496544	7.873919	8.295016	9991525	21002.16	16.11725	9.95238	173	0	0	0	0	0	0	1	0	0	0	0	0	0
168	"31st Chess Olympiad: Moscow 1994"	"Singapore (SIN)"	"Singapore (SGP)"	"East Asia & Pacific"	1994	14	27	0.8064516	0.7776498	9.241058	9.622749	3419048	43835.79	15.04487	10.68821	187	0	0	0	0	0	0	0	0	0	0	0	0	1
169	"31st Chess Olympiad: Moscow 1994"	"Slovakia (SVK)"	"Slovakia (SVK)"	"Europe & Central Asia"	1994	14	31	0.8064516	0.8928571	12.44583	12.7773	5346331	12542.54	15.49192	9.436882	199	0	0	1	0	0	0	0	0	0	0	0	0	0
170	"31st Chess Olympiad: Moscow 1994"	"Slovenia (SLO)"	"Slovenia (SVN)"	"Europe & Central Asia"	1994	14	30.5	0.8064516	0.8784562	11.72131	12.04266	1989443	17786.76	14.50337	9.78621	200	0	0	1	0	0	0	0	0	0	0	0	0	0
171	"31st Chess Olympiad: Moscow 1994"	"Wales (WLS)"	"Wales (WLS)"	"Europe & Central Asia"	1994	14	27.5	0.8064516	0.7920507	10.25687	10.59657	2887582	21056.45	14.87593	9.954962	233	0	0	0	0	0	0	1	0	0	0	0	0	0
172	"31st Chess Olympiad: Moscow 1994"	"Vietnam (VIE)"	"Vietnam (VNM)"	"East Asia & Pacific"	1994	14	29.5	0.8064516	0.8496544	6.673798	7.329462	7.37E+07	1822.026	18.11485	7.507704	230	0	0	0	0	1	0	0	0	0	0	0	0	0
173	"31st Chess Olympiad: Moscow 1994"	"Yemen (YEM)"	"Yemen (YEM)"	"Middle East & North Africa"	1994	14	25.5	0.8064516	0.734447	2.796804	4.409066	1.43E+07	3581.814	16.4756	8.183625	236	0	0	0	0	0	0	0	0	1	0	0	0	0
174	"31st Chess Olympiad: Moscow 1994"	"Zimbabwe (ZIM)"	"Zimbabwe (ZWE)"	"Sub-Saharan Africa"	1994	14	26	0.8064516	0.7488479	6.772088	7.45354	1.13E+07	2768.31	16.23692	7.925992	239	0	0	0	0	0	0	0	0	0	0	0	1	0
175	"31st Chess Olympiad: Moscow 1994"	"Algeria (ALG)"	"Algeria (DZA)"	"Middle East & North Africa"	1994	13	28	0.7488479	0.8064516	5.790983	6.310591	2.82E+07	9176.235	17.15532	9.124372	60	0	0	0	0	0	0	0	0	1	0	0	0	0
176	"31st Chess Olympiad: Moscow 1994"	"Angola (ANG)"	"Angola (AGO)"	"Sub-Saharan Africa"	1994	13	25.5	0.7488479	0.734447	3.006074	4.062897	1.35E+07	3060.336	16.41848	8.02628	3	0	0	0	0	0	0	0	0	0	0	0	1	0
177	"31st Chess Olympiad: Moscow 1994"	"Dominican Republic (DOM)"	"Dominican Republic (DOM)"	"Latin America & Caribbean"	1994	13	27.5	0.7488479	0.7920507	6.548746	6.408352	7683707	6332.848	15.85461	8.753506	59	0	0	0	0	0	0	0	1	0	0	0	0	0
178	"31st Chess Olympiad: Moscow 1994"	"Finland (FIN)"	"Finland (FIN)"	"Europe & Central Asia"	1994	13	29.5	0.7488479	0.8496544	12.81442	12.87823	5088333	26512.06	15.44246	10.18536	69	0	0	0	0	0	0	1	0	0	0	0	0	0
179	"31st Chess Olympiad: Moscow 1994"	"Guatemala (GUA)"	"Guatemala (GTM)"	"Latin America & Caribbean"	1994	13	25.5	0.7488479	0.734447	4.089762	4.430033	1.02E+07	5458.005	16.13518	8.604838	88	0	0	0	0	0	0	0	1	0	0	0	0	0
180	"31st Chess Olympiad: Moscow 1994"	"Iran (IRI)"	"Iran (IRN)"	"Middle East & North Africa"	1994	13	26	0.7488479	0.7488479	6.436823	7.297321	6.06E+07	12158.36	17.91965	9.405772	101	0	0	0	0	0	0	0	0	1	0	0	0	0
181	"31st Chess Olympiad: Moscow 1994"	"Sudan (SUD)"	"Sudan (SDN)"	"Sub-Saharan Africa"	1994	13	24	0.7488479	0.6912442	2.783151	3.660253	2.84E+07	1922.063	17.16365	7.561154	185	0	0	0	0	0	0	0	0	0	0	0	1	0
182	"31st Chess Olympiad: Moscow 1994"	"United Arab Emirates (UAE)"	"United Arab Emirates (ARE)"	"Middle East & North Africa"	1994	13	28.5	0.7488479	0.8208525	8.523746	8.694773	2294385	101017.8	14.64598	11.52305	8	0	0	0	0	0	0	0	0	1	0	0	0	0
183	"31st Chess Olympiad: Moscow 1994"	"Venezuela (VEN)"	"Venezuela (VEN)"	"Latin America & Caribbean"	1994	13	24.5	0.7488479	0.7056451	7.549805	7.53994	2.15E+07	15231.18	16.88238	9.6311	227	0	0	0	0	0	0	0	1	0	0	0	0	0
184	"31st Chess Olympiad: Moscow 1994"	"Botswana (BOT)"	"Botswana (BWA)"	"Sub-Saharan Africa"	1994	12	23.5	0.6912442	0.6768433	6.229918	6.331991	1434059	8910.142	14.17602	9.094945	34	0	0	0	0	0	0	0	0	0	0	0	1	0
185	"31st Chess Olympiad: Moscow 1994"	"Colombia (COL)"	"Colombia (COL)"	"Latin America & Caribbean"	1994	12	27	0.6912442	0.7776498	6.458372	6.426777	3.58E+07	8467.483	17.39231	9.043988	46	0	0	0	0	0	0	0	1	0	0	0	0	0
186	"31st Chess Olympiad: Moscow 1994"	"Costa Rica (CRC)"	"Costa Rica (CRI)"	"Latin America & Caribbean"	1994	12	26	0.6912442	0.7488479	7.181411	7.157702	3458834	8727.234	15.05644	9.074203	49	0	0	0	0	0	0	0	1	0	0	0	0	0
187	"31st Chess Olympiad: Moscow 1994"	"Ecuador (ECU)"	"Ecuador (ECU)"	"Latin America & Caribbean"	1994	12	27.5	0.6912442	0.7920507	7.400187	7.502292	1.12E+07	7712.787	16.23214	8.950635	61	0	0	0	0	0	0	0	1	0	0	0	0	0
188	"31st Chess Olympiad: Moscow 1994"	"El Salvador (ESA)"	"El Salvador (SLV)"	"Latin America & Caribbean"	1994	12	25	0.6912442	0.7200461	5.439176	5.665328	5561919	5144.337	15.53145	8.545651	191	0	0	0	0	0	0	0	1	0	0	0	0	0
189	"31st Chess Olympiad: Moscow 1994"	"Italy (ITA)"	"Italy (ITA)"	"Europe & Central Asia"	1994	12	29	0.6912442	0.8352535	10.47898	10.99092	5.68E+07	32299.92	17.85581	10.38282	105	0	0	0	0	0	0	1	0	0	0	0	0	0
190	"31st Chess Olympiad: Moscow 1994"	"Macau (MAC)"	"Macau (MAC)"	"East Asia & Pacific"	1994	12	23.5	0.6912442	0.6768433	.	.	377798	47326.95	12.84212	10.76484	129	0	0	0	0	0	0	0	0	0	0	0	0	1
191	"31st Chess Olympiad: Moscow 1994"	"Malta (MLT)"	"Malta (MLT)"	"Middle East & North Africa"	1994	12	24	0.6912442	0.6912442	11.01769	11.56448	374797	18751.92	12.83414	9.839051	140	0	0	0	0	0	0	1	0	0	0	0	0	0
192	"31st Chess Olympiad: Moscow 1994"	"Mongolia (MGL)"	"Mongolia (MNG)"	"East Asia & Pacific"	1994	12	27.5	0.6912442	0.7920507	9.497609	9.605307	2280479	4020.171	14.6399	8.29908	143	0	0	0	0	0	0	0	0	0	0	0	0	1
193	"31st Chess Olympiad: Moscow 1994"	"Paraguay (PAR)"	"Paraguay (PRY)"	"Latin America & Caribbean"	1994	12	25.5	0.6912442	0.734447	6.471896	6.554521	4666094	8352.077	15.35583	9.030266	174	0	0	0	0	0	0	0	1	0	0	0	0	0
194	"31st Chess Olympiad: Moscow 1994"	"Tajikistan (TJK)"	"Tajikistan (TJK)"	"Europe & Central Asia"	1994	12	28	0.6912442	0.8064516	9.652021	10.35466	5679167	1478.285	15.55231	7.298637	209	0	0	1	0	0	0	0	0	0	0	0	0	0
195	"31st Chess Olympiad: Moscow 1994"	"Uruguay (URU)"	"Uruguay (URY)"	"Latin America & Caribbean"	1994	12	27	0.6912442	0.7776498	8.136428	8.053104	3201151	11766.48	14.97902	9.37301	222	0	0	0	0	0	0	0	1	0	0	0	0	0
196	"31st Chess Olympiad: Moscow 1994"	"Zambia (ZAM)"	"Zambia (ZMB)"	"Sub-Saharan Africa"	1994	12	23.5	0.6912442	0.6768433	5.569165	6.349127	8869740	2031.776	15.99816	7.616666	238	0	0	0	0	0	0	0	0	0	0	0	1	0
197	"31st Chess Olympiad: Moscow 1994"	"Andorra (AND)"	"Andorra (AND)"	"Europe & Central Asia"	1994	11	26	0.6336405	0.7488479	11.94562	12.16513	62677	.	11.04575	.	6	0	0	0	0	0	0	1	0	0	0	0	0	0
198	"31st Chess Olympiad: Moscow 1994"	"Barbados (BAR)"	"Barbados (BRB)"	"Latin America & Caribbean"	1994	11	24.5	0.6336405	0.7056451	9.27844	9.398856	264893	13582.07	12.48708	9.516506	31	0	0	0	0	0	0	0	1	0	0	0	0	0
199	"31st Chess Olympiad: Moscow 1994"	"Haiti (HAI)"	"Haiti (HTI)"	"Latin America & Caribbean"	1994	11	24	0.6336405	0.6912442	3.664701	4.169795	7602320	1533.366	15.84396	7.335221	95	0	0	0	0	0	0	0	1	0	0	0	0	0
200	"31st Chess Olympiad: Moscow 1994"	"Honduras (HON)"	"Honduras (HND)"	"Latin America & Caribbean"	1994	11	24.5	0.6336405	0.7056451	4.760046	4.301931	5548960	3135.021	15.52912	8.050391	93	0	0	0	0	0	0	0	1	0	0	0	0	0
201	"31st Chess Olympiad: Moscow 1994"	"Hong Kong (HKG)"	"Hong Kong (HKG)"	"East Asia & Pacific"	1994	11	26	0.6336405	0.7488479	.	.	6035400	32240.04	15.61315	10.38096	92	0	0	0	0	0	0	0	0	0	0	0	0	1
202	"31st Chess Olympiad: Moscow 1994"	"Jordan (JOR)"	"Jordan (JOR)"	"Middle East & North Africa"	1994	11	24.5	0.6336405	0.7056451	9.069292	9.72834	4410359	6827.221	15.29947	8.828673	108	0	0	0	0	0	0	0	0	1	0	0	0	0
203	"31st Chess Olympiad: Moscow 1994"	"Mauritius (MRI)"	"Mauritius (MUS)"	"Sub-Saharan Africa"	1994	11	23.5	0.6336405	0.6768433	7.529246	8.223425	1112846	8779.335	13.92243	9.080156	149	0	0	0	0	0	0	0	0	0	0	0	1	0
204	"31st Chess Olympiad: Moscow 1994"	"Netherlands Antilles (AHO)"	"Netherlands Antilles (ANT)"	"Latin America & Caribbean"	1994	11	24.5	0.6336405	0.7056451	.	.	193882	.	12.175	.	7	0	0	0	0	0	0	0	1	0	0	0	0	0
205	"31st Chess Olympiad: Moscow 1994"	"New Zealand (NZL)"	"New Zealand (NZL)"	"East Asia & Pacific"	1994	11	27.5	0.6336405	0.7920507	12.18691	12.2194	3620000	24726.08	15.10198	10.11561	162	0	0	0	0	0	0	0	0	0	0	0	0	1
206	"31st Chess Olympiad: Moscow 1994"	"San Marino (SMR)"	"San Marino (SMR)"	"Europe & Central Asia"	1994	11	23	0.6336405	0.6624424	.	.	25582	.	10.14964	.	192	0	0	0	0	0	0	1	0	0	0	0	0	0
207	"31st Chess Olympiad: Moscow 1994"	"Thailand (THA)"	"Thailand (THA)"	"East Asia & Pacific"	1994	11	25.5	0.6336405	0.734447	6.230889	6.563463	5.89E+07	8767.328	17.89093	9.078788	208	0	0	0	0	0	0	0	0	0	0	0	0	1
208	"31st Chess Olympiad: Moscow 1994"	"Bermuda (BER)"	"Bermuda (BMU)"	"North America"	1994	10	24.5	0.5760369	0.7056451	8.927088	8.732881	59320	40518.41	10.9907	10.60951	28	0	0	0	0	0	0	0	0	0	1	0	0	0
209	"31st Chess Olympiad: Moscow 1994"	"British Virgin Islands (IVB)"	"British Virgin Islands (VGB)"	"Latin America & Caribbean"	1994	10	23	0.5760369	0.6624424	.	.	19074	.	9.856081	.	228	0	0	0	0	0	0	0	1	0	0	0	0	0
210	"31st Chess Olympiad: Moscow 1994"	"Cyprus (CYP)"	"Cyprus (CYP)"	"Europe & Central Asia"	1994	10	23.5	0.5760369	0.6768433	10.92319	11.34626	837110	23961.58	13.63771	10.08421	53	0	0	0	0	0	0	1	0	0	0	0	0	0
211	"31st Chess Olympiad: Moscow 1994"	"Fiji (FIJ)"	"Fiji (FJI)"	"East Asia & Pacific"	1994	10	23.5	0.5760369	0.6768433	8.376314	8.594565	765609	6212.89	13.54843	8.734382	70	0	0	0	0	0	0	0	0	0	0	0	0	1
212	"31st Chess Olympiad: Moscow 1994"	"Malaysia (MAS)"	"Malaysia (MYS)"	"East Asia & Pacific"	1994	10	25	0.5760369	0.7200461	7.230696	7.729669	2.00E+07	13639.14	16.81012	9.520699	151	0	0	0	0	0	0	0	0	0	0	0	0	1
213	"31st Chess Olympiad: Moscow 1994"	"Puerto Rico (PUR)"	"Puerto Rico (PRI)"	"Latin America & Caribbean"	1994	10	24	0.5760369	0.6912442	10.94578	10.89284	3649237	25125.8	15.11003	10.13165	171	0	0	0	0	0	0	0	1	0	0	0	0	0
214	"31st Chess Olympiad: Moscow 1994"	"Qatar (QAT)"	"Qatar (QAT)"	"Middle East & North Africa"	1994	10	24	0.5760369	0.6912442	7.223778	7.242804	507041	.	13.13635	.	177	0	0	0	0	0	0	0	0	1	0	0	0	0
215	"31st Chess Olympiad: Moscow 1994"	"Canada (CAN)"	"Canada (CAN)"	"North America"	1994	9	28	0.5184332	0.8064516	12.5799	12.69998	2.90E+07	29257.77	17.18283	10.2839	36	0	0	0	0	0	0	0	0	0	1	0	0	0
216	"31st Chess Olympiad: Moscow 1994"	"Monaco (MNC)"	"Monaco (MCO)"	"Europe & Central Asia"	1994	9	22.5	0.5184332	0.6480415	.	.	30435	.	10.32335	.	132	0	0	0	0	0	0	1	0	0	0	0	0	0
217	"31st Chess Olympiad: Moscow 1994"	"Panama (PAN)"	"Panama (PAN)"	"Latin America & Caribbean"	1994	9	21.5	0.5184332	0.6192396	8.064724	7.908685	2684116	9285.869	14.80286	9.13625	165	0	0	0	0	0	0	0	1	0	0	0	0	0
218	"31st Chess Olympiad: Moscow 1994"	"Palestine (PLE)"	"Palestine (PSE)"	"Middle East & North Africa"	1994	9	23	0.5184332	0.6624424	8.423499	8.989061	2366298	3236.196	14.67684	8.082154	175	0	0	0	0	0	0	0	0	1	0	0	0	0
219	"31st Chess Olympiad: Moscow 1994"	"Namibia (NAM)"	"Namibia (NAM)"	"Sub-Saharan Africa"	1994	8	19	0.4608295	0.547235	5.776557	5.779666	1591822	5970.035	14.28039	8.694508	152	0	0	0	0	0	0	0	0	0	0	0	1	0
220	"31st Chess Olympiad: Moscow 1994"	"Bahrain (BRN)"	"Bahrain (BHR)"	"Middle East & North Africa"	1994	6	22	0.3456221	0.6336405	6.537389	6.797567	549583	42334.97	13.21692	10.65337	22	0	0	0	0	0	0	0	0	1	0	0	0	0
221	"31st Chess Olympiad: Moscow 1994"	"Guernsey-Jersey (GBG)"	"Guernsey-Jersey (CHI)"	"Europe & Central Asia"	1994	6	15.5	0.3456221	0.4464286	.	.	142863	.	11.86964	.	38	0	0	0	0	0	0	1	0	0	0	0	0	0
222	"31st Chess Olympiad: Moscow 1994"	"Seychelles (SEY)"	"Seychelles (SYC)"	"Sub-Saharan Africa"	1994	4	14	0.2304147	0.4032258	6.823659	7.108361	74205	15448.34	11.21459	9.645257	203	0	0	0	0	0	0	0	0	0	0	0	1	0
223	"31st Chess Olympiad: Moscow 1994"	"US Virgin Islands (ISV)"	"US Virgin Islands (VIR)"	"Latin America & Caribbean"	1994	3	11	0.1728111	0.3168203	11.88006	11.67995	107318	.	11.58355	.	229	0	0	0	0	0	0	0	1	0	0	0	0	0
224	"32nd Chess Olympiad: Yerevan 1996"	"Armenia (ARM)"	"Armenia (ARM)"	"Europe & Central Asia"	1996	47	92	2.974684	2.911392	10.85905	10.98332	3168221	2336.512	14.96868	7.756414	10	1	2	1	0	0	0	0	0	0	0	0	0	0
225	"32nd Chess Olympiad: Yerevan 1996"	"Russia (RUS)"	"Russia (RUS)"	"Europe & Central Asia"	1996	26	38.5	1.64557	1.218354	10.86115	11.02966	1.48E+08	12370.1	18.8138	9.423038	180	0	0	1	0	0	0	0	0	0	0	0	0	0
226	"32nd Chess Olympiad: Yerevan 1996"	"Ukraine (UKR)"	"Ukraine (UKR)"	"Europe & Central Asia"	1996	24	35	1.518987	1.107595	11.25177	11.67288	5.11E+07	4594.432	17.74846	8.4326	221	0	0	1	0	0	0	0	0	0	0	0	0	0
227	"32nd Chess Olympiad: Yerevan 1996"	"England (ENG)"	"England (ENG)"	"Europe & Central Asia"	1996	23	34	1.455696	1.075949	10.51691	10.80494	4.85E+07	30156.65	17.69751	10.31416	63	0	0	0	0	0	0	1	0	0	0	0	0	0
228	"32nd Chess Olympiad: Yerevan 1996"	"Spain (ESP)"	"Spain (ESP)"	"Europe & Central Asia"	1996	21	33.5	1.329114	1.060127	9.568255	9.888526	3.99E+07	25653.09	17.50163	10.15242	66	0	0	0	0	0	0	1	0	0	0	0	0	0
229	"32nd Chess Olympiad: Yerevan 1996"	"Bulgaria (BUL)"	"Bulgaria (BGR)"	"Europe & Central Asia"	1996	20	33	1.265823	1.044304	11.68167	11.91985	8362826	8549.738	15.93931	9.053656	21	0	0	1	0	0	0	0	0	0	0	0	0	0
230	"32nd Chess Olympiad: Yerevan 1996"	"Germany (GER)"	"Germany (DEU)"	"Europe & Central Asia"	1996	19	33	1.202532	1.044304	11.65471	11.95637	8.19E+07	33832.04	18.22119	10.42916	55	0	0	0	0	0	0	1	0	0	0	0	0	0
231	"32nd Chess Olympiad: Yerevan 1996"	"Netherlands (NED)"	"Netherlands (NLD)"	"Europe & Central Asia"	1996	19	32.5	1.202532	1.028481	12.8793	13.36506	1.55E+07	36053.43	16.55832	10.49276	158	0	0	0	0	0	0	1	0	0	0	0	0	0
232	"32nd Chess Olympiad: Yerevan 1996"	"United States of America (USA)"	"United States of America (USA)"	"North America"	1996	19	34	1.202532	1.075949	13.08257	13.19496	2.69E+08	40178.2	19.41169	10.60108	223	0	0	0	0	0	0	0	0	0	1	0	0	0
233	"32nd Chess Olympiad: Yerevan 1996"	"Serbia and Montenegro (YUG)"	"Serbia and Montenegro (SCG)"	"Europe & Central Asia"	1996	19	31.5	1.202532	0.9968355	10.03067	10.64412	1.03E+07	7534.87	16.14647	8.927297	183	0	0	1	0	0	0	0	0	0	0	0	0	0
234	"32nd Chess Olympiad: Yerevan 1996"	"Bosnia and Herzegovina (BIH)"	"Bosnia and Herzegovina (BIH)"	"Europe & Central Asia"	1996	18	33.5	1.139241	1.060127	8.472294	9.703455	3764425	3528.477	15.14111	8.168622	24	0	0	1	0	0	0	0	0	0	0	0	0	0
235	"32nd Chess Olympiad: Yerevan 1996"	"Georgia (GEO)"	"Georgia (GEO)"	"Europe & Central Asia"	1996	18	33	1.139241	1.044304	11.44099	11.69956	4491699	2802.381	15.31774	7.938225	76	0	0	1	0	0	0	0	0	0	0	0	0	0
236	"32nd Chess Olympiad: Yerevan 1996"	"Greece (GRE)"	"Greece (GRC)"	"Europe & Central Asia"	1996	18	31.5	1.139241	0.9968355	10.32579	10.82462	1.06E+07	21759.06	16.17719	9.987785	85	0	0	0	0	0	0	1	0	0	0	0	0	0
237	"32nd Chess Olympiad: Yerevan 1996"	"Hungary (HUN)"	"Hungary (HUN)"	"Europe & Central Asia"	1996	18	32	1.139241	1.012658	10.87802	11.30105	1.03E+07	15354.65	16.14874	9.639174	96	0	0	1	0	0	0	0	0	0	0	0	0	0
238	"32nd Chess Olympiad: Yerevan 1996"	"Iceland (ISL)"	"Iceland (ISL)"	"Europe & Central Asia"	1996	18	33	1.139241	1.044304	14.05142	14.24365	268916	30187.05	12.50215	10.31517	103	0	0	0	0	0	0	1	0	0	0	0	0	0
239	"32nd Chess Olympiad: Yerevan 1996"	"Uzbekistan (UZB)"	"Uzbekistan (UZB)"	"Europe & Central Asia"	1996	18	32	1.139241	1.012658	10.04764	10.4081	2.32E+07	2805.54	16.96074	7.939352	224	0	0	1	0	0	0	0	0	0	0	0	0	0
240	"32nd Chess Olympiad: Yerevan 1996"	"Croatia (CRO)"	"Croatia (HRV)"	"Europe & Central Asia"	1996	17	32	1.075949	1.012658	11.64019	11.93794	4557097	13691.75	15.3322	9.524549	94	0	0	1	0	0	0	0	0	0	0	0	0	0
241	"32nd Chess Olympiad: Yerevan 1996"	"Israel (ISR)"	"Israel (ISR)"	"Middle East & North Africa"	1996	17	32	1.075949	1.012658	11.86811	11.94522	5692000	24775.58	15.55457	10.11761	104	0	0	0	0	0	0	0	0	1	0	0	0	0
242	"32nd Chess Olympiad: Yerevan 1996"	"Norway (NOR)"	"Norway (NOR)"	"Europe & Central Asia"	1996	17	30	1.075949	0.9493671	12.69997	12.88477	4381336	52250.22	15.29286	10.8638	159	0	0	0	0	0	0	1	0	0	0	0	0	0
243	"32nd Chess Olympiad: Yerevan 1996"	"Poland (POL)"	"Poland (POL)"	"Europe & Central Asia"	1996	17	30.5	1.075949	0.9651899	11.5674	11.70299	3.86E+07	11975.63	17.46939	9.39063	170	0	0	1	0	0	0	0	0	0	0	0	0	0
244	"32nd Chess Olympiad: Yerevan 1996"	"Slovenia (SLO)"	"Slovenia (SVN)"	"Europe & Central Asia"	1996	17	31.5	1.075949	0.9968355	11.8581	12.15642	1988628	19118.23	14.50296	9.858397	200	0	0	1	0	0	0	0	0	0	0	0	0	0
245	"32nd Chess Olympiad: Yerevan 1996"	"Australia (AUS)"	"Australia (AUS)"	"East Asia & Pacific"	1996	16	31	1.012658	0.9810126	12.10263	12.28074	1.83E+07	31178.92	16.72301	10.3475	13	0	0	0	0	0	0	0	0	0	0	0	0	1
246	"32nd Chess Olympiad: Yerevan 1996"	"Canada (CAN)"	"Canada (CAN)"	"North America"	1996	16	31	1.012658	0.9810126	12.72224	12.83556	2.96E+07	29903.92	17.20363	10.30575	36	0	0	0	0	0	0	0	0	0	1	0	0	0
247	"32nd Chess Olympiad: Yerevan 1996"	"China (CHN)"	"China (CHN)"	"East Asia & Pacific"	1996	16	32.5	1.012658	1.028481	7.494062	8.219516	1.22E+09	2781.131	20.92011	7.930613	40	0	0	0	0	0	1	0	0	0	0	0	0	0
248	"32nd Chess Olympiad: Yerevan 1996"	"Cuba (CUB)"	"Cuba (CUB)"	"Latin America & Caribbean"	1996	16	31.5	1.012658	0.9968355	9.610026	9.778935	1.09E+07	.	16.20787	.	51	0	0	0	0	1	0	0	0	0	0	0	0	0
249	"32nd Chess Olympiad: Yerevan 1996"	"Denmark (DEN)"	"Denmark (DNK)"	"Europe & Central Asia"	1996	16	30.5	1.012658	0.9651899	13.98041	14.23431	5263074	38101.41	15.47623	10.54801	58	0	0	0	0	0	0	1	0	0	0	0	0	0
250	"32nd Chess Olympiad: Yerevan 1996"	"North Macedonia (MKD)"	"North Macedonia (MKD)"	"Europe & Central Asia"	1996	16	30.5	1.012658	0.9651899	10.23925	10.69049	1989443	7707.673	14.50337	8.949971	138	0	0	1	0	0	0	0	0	0	0	0	0	0
251	"32nd Chess Olympiad: Yerevan 1996"	"Sweden (SWE)"	"Sweden (SWE)"	"Europe & Central Asia"	1996	16	33	1.012658	1.044304	12.60118	12.6205	8840998	31422.53	15.99491	10.35528	201	0	0	0	0	0	0	1	0	0	0	0	0	0
252	"32nd Chess Olympiad: Yerevan 1996"	"Turkmenistan (TKM)"	"Turkmenistan (TKM)"	"Europe & Central Asia"	1996	16	30.5	1.012658	0.9651899	9.797392	10.32081	4287346	4818.176	15.27118	8.48015	211	0	0	1	0	0	0	0	0	0	0	0	0	0
253	"32nd Chess Olympiad: Yerevan 1996"	"Argentina (ARG)"	"Argentina (ARG)"	"Latin America & Caribbean"	1996	15	32.5	0.9493671	1.028481	8.714603	8.691628	3.52E+07	14556.73	17.37787	9.585809	9	0	0	0	0	0	0	0	1	0	0	0	0	0
254	"32nd Chess Olympiad: Yerevan 1996"	"Belarus (BLR)"	"Belarus (BLR)"	"Europe & Central Asia"	1996	15	30.5	0.9493671	0.9651899	10.13536	10.40118	1.02E+07	5631.806	16.13397	8.636186	26	0	0	1	0	0	0	0	0	0	0	0	0	0
255	"32nd Chess Olympiad: Yerevan 1996"	"Belgium (BEL)"	"Belgium (BEL)"	"Europe & Central Asia"	1996	15	28.5	0.9493671	0.9018987	12.63526	12.96505	1.02E+07	32485.93	16.13364	10.38856	17	0	0	0	0	0	0	1	0	0	0	0	0	0
256	"32nd Chess Olympiad: Yerevan 1996"	"Brazil (BRA)"	"Brazil (BRA)"	"Latin America & Caribbean"	1996	15	28.5	0.9493671	0.9018987	6.028424	5.940754	1.65E+08	11128.27	18.91912	9.317245	30	0	0	0	0	0	0	0	1	0	0	0	0	0
257	"32nd Chess Olympiad: Yerevan 1996"	"Czech Republic (CZE)"	"Czech Republic (CZE)"	"Europe & Central Asia"	1996	15	30.5	0.9493671	0.9651899	12.40599	12.8435	1.03E+07	20107.85	16.14913	9.908866	54	0	0	1	0	0	0	0	0	0	0	0	0	0
258	"32nd Chess Olympiad: Yerevan 1996"	"Egypt (EGY)"	"Egypt (EGY)"	"Middle East & North Africa"	1996	15	27	0.9493671	0.8544304	6.28065	7.473221	6.36E+07	6464.143	17.96815	8.774026	62	0	0	0	0	0	0	0	0	1	0	0	0	0
259	"32nd Chess Olympiad: Yerevan 1996"	"Finland (FIN)"	"Finland (FIN)"	"Europe & Central Asia"	1996	15	29.5	0.9493671	0.9335443	12.93765	12.98814	5124573	28440.95	15.44956	10.25558	69	0	0	0	0	0	0	1	0	0	0	0	0	0
260	"32nd Chess Olympiad: Yerevan 1996"	"France (FRA)"	"France (FRA)"	"Europe & Central Asia"	1996	15	31	0.9493671	0.9810126	11.4177	11.5802	5.98E+07	31050.82	17.90573	10.34338	72	0	0	0	0	0	0	1	0	0	0	0	0	0
261	"32nd Chess Olympiad: Yerevan 1996"	"Indonesia (INA)"	"Indonesia (IDN)"	"East Asia & Pacific"	1996	15	29.5	0.9493671	0.9335443	6.532929	7.144492	2.00E+08	6387.448	19.11333	8.76209	97	0	0	0	0	0	0	0	0	0	0	0	0	1
262	"32nd Chess Olympiad: Yerevan 1996"	"Latvia (LAT)"	"Latvia (LVA)"	"Europe & Central Asia"	1996	15	32	0.9493671	1.012658	12.04893	12.17852	2457222	8589.671	14.71454	9.058315	128	0	0	1	0	0	0	0	0	0	0	0	0	0
263	"32nd Chess Olympiad: Yerevan 1996"	"Lithuania (LTU)"	"Lithuania (LTU)"	"Europe & Central Asia"	1996	15	30.5	0.9493671	0.9651899	12.81872	12.94482	3601613	9918.177	15.09689	9.202125	126	0	0	1	0	0	0	0	0	0	0	0	0	0
264	"32nd Chess Olympiad: Yerevan 1996"	"Luxembourg (LUX)"	"Luxembourg (LUX)"	"Europe & Central Asia"	1996	15	27.5	0.9493671	0.8702531	12.72737	13.15629	414225	65369.1	12.93417	11.0878	127	0	0	0	0	0	0	1	0	0	0	0	0	0
265	"32nd Chess Olympiad: Yerevan 1996"	"Moldova (MDA)"	"Moldova (MDA)"	"Europe & Central Asia"	1996	15	29.5	0.9493671	0.9335443	9.948181	10.1271	3667748	2974.654	15.11509	7.997883	133	0	0	1	0	0	0	0	0	0	0	0	0	0
266	"32nd Chess Olympiad: Yerevan 1996"	"Syria (SYR)"	"Syria (SYR)"	"Middle East & North Africa"	1996	15	28	0.9493671	0.886076	5.646306	6.50637	1.48E+07	.	16.50703	.	204	0	0	0	0	0	0	0	0	1	0	0	0	0
267	"32nd Chess Olympiad: Yerevan 1996"	"Tajikistan (TJK)"	"Tajikistan (TJK)"	"Europe & Central Asia"	1996	15	29	0.9493671	0.9177215	9.804139	10.48366	5851355	1046.778	15.58218	6.953472	209	0	0	1	0	0	0	0	0	0	0	0	0	0
268	"32nd Chess Olympiad: Yerevan 1996"	"Tunisia (TUN)"	"Tunisia (TUN)"	"Middle East & North Africa"	1996	15	26.5	0.9493671	0.8386076	5.209604	6.227334	9267340	6460.728	16.04201	8.773498	215	0	0	0	0	0	0	0	0	1	0	0	0	0
269	"32nd Chess Olympiad: Yerevan 1996"	"Wales (WLS)"	"Wales (WLS)"	"Europe & Central Asia"	1996	15	26.5	0.9493671	0.8386076	10.51691	10.80494	2891427	22236.13	14.87726	10.00947	233	0	0	0	0	0	0	1	0	0	0	0	0	0
270	"32nd Chess Olympiad: Yerevan 1996"	"Scotland (SCO)"	"Scotland (SCT)"	"Europe & Central Asia"	1996	15	28.5	0.9493671	0.9018987	10.51691	10.80494	5092423	27105.78	15.44326	10.2075	184	0	0	0	0	0	0	1	0	0	0	0	0	0
271	"32nd Chess Olympiad: Yerevan 1996"	"Uruguay (URU)"	"Uruguay (URY)"	"Latin America & Caribbean"	1996	15	26	0.9493671	0.8227848	8.310688	8.215271	3247381	12068.68	14.99336	9.398369	222	0	0	0	0	0	0	0	1	0	0	0	0	0
272	"32nd Chess Olympiad: Yerevan 1996"	"Bangladesh (BAN)"	"Bangladesh (BGD)"	"South Asia"	1996	14	27.5	0.886076	0.8702531	3.599245	4.334394	1.18E+08	1516.163	18.58322	7.323938	20	0	0	0	0	0	0	0	0	0	0	1	0	0
273	"32nd Chess Olympiad: Yerevan 1996"	"Colombia (COL)"	"Colombia (COL)"	"Latin America & Caribbean"	1996	14	30	0.886076	0.9493671	6.663808	6.615858	3.71E+07	8768.105	17.42849	9.078876	46	0	0	0	0	0	0	0	1	0	0	0	0	0
274	"32nd Chess Olympiad: Yerevan 1996"	"Cyprus (CYP)"	"Cyprus (CYP)"	"Europe & Central Asia"	1996	14	25.5	0.886076	0.806962	11.10676	11.50631	873423	25433.75	13.68017	10.14383	53	0	0	0	0	0	0	1	0	0	0	0	0	0
275	"32nd Chess Olympiad: Yerevan 1996"	"Estonia (EST)"	"Estonia (EST)"	"Europe & Central Asia"	1996	14	28.5	0.886076	0.9018987	13.15233	13.16912	1415594	11934.28	14.16306	9.387171	67	0	0	1	0	0	0	0	0	0	0	0	0	0
276	"32nd Chess Olympiad: Yerevan 1996"	"Japan (JPN)"	"Japan (JPN)"	"East Asia & Pacific"	1996	14	26.5	0.886076	0.8386076	11.8055	12.25048	1.26E+08	33345.88	18.64986	10.41469	109	0	0	0	0	0	0	0	0	0	0	0	0	1
277	"32nd Chess Olympiad: Yerevan 1996"	"Kazakhstan (KAZ)"	"Kazakhstan (KAZ)"	"Europe & Central Asia"	1996	14	30.5	0.886076	0.9651899	9.9766	10.20757	1.56E+07	8451.398	16.56136	9.042088	110	0	0	1	0	0	0	0	0	0	0	0	0	0
278	"32nd Chess Olympiad: Yerevan 1996"	"Kyrgyzstan (KGZ)"	"Kyrgyzstan (KGZ)"	"Europe & Central Asia"	1996	14	28.5	0.886076	0.9018987	10.9091	11.13273	4628400	1789.854	15.34772	7.489889	112	0	0	1	0	0	0	0	0	0	0	0	0	0
279	"32nd Chess Olympiad: Yerevan 1996"	"Peru (PER)"	"Peru (PER)"	"Latin America & Caribbean"	1996	14	30	0.886076	0.9493671	7.957408	8.585912	2.48E+07	6215.625	17.02449	8.734821	166	0	0	0	0	0	0	0	1	0	0	0	0	0
280	"32nd Chess Olympiad: Yerevan 1996"	"Philippines (PHI)"	"Philippines (PHL)"	"East Asia & Pacific"	1996	14	31	0.886076	0.9810126	8.547732	8.527491	7.14E+07	4099.221	18.08383	8.318552	167	0	0	0	0	0	0	0	0	0	0	0	0	1
281	"32nd Chess Olympiad: Yerevan 1996"	"Romania (ROM)"	"Romania (ROU)"	"Europe & Central Asia"	1996	14	30.5	0.886076	0.9651899	10.86689	11.35034	2.26E+07	10864.65	16.9343	9.29327	179	0	0	1	0	0	0	0	0	0	0	0	0	0
282	"32nd Chess Olympiad: Yerevan 1996"	"Slovakia (SVK)"	"Slovakia (SVK)"	"Europe & Central Asia"	1996	14	30.5	0.886076	0.9651899	12.5488	12.85337	5373361	14083.09	15.49696	9.55273	199	0	0	1	0	0	0	0	0	0	0	0	0	0
283	"32nd Chess Olympiad: Yerevan 1996"	"South Africa (RSA)"	"South Africa (ZAF)"	"Sub-Saharan Africa"	1996	14	27.5	0.886076	0.8702531	7.960071	8.168737	4.22E+07	9386.089	17.5589	9.146984	237	0	0	0	0	0	0	0	0	0	0	0	1	0
284	"32nd Chess Olympiad: Yerevan 1996"	"Switzerland (SUI)"	"Switzerland (CHE)"	"Europe & Central Asia"	1996	14	28	0.886076	0.886076	12.21104	12.44151	7071850	46301.79	15.77163	10.74294	37	0	0	0	0	0	0	1	0	0	0	0	0	0
285	"32nd Chess Olympiad: Yerevan 1996"	"Venezuela (VEN)"	"Venezuela (VEN)"	"Latin America & Caribbean"	1996	14	26.5	0.886076	0.8386076	7.801608	7.771027	2.24E+07	15158.61	16.92393	9.626324	227	0	0	0	0	0	0	0	1	0	0	0	0	0
286	"32nd Chess Olympiad: Yerevan 1996"	"Vietnam (VIE)"	"Vietnam (VNM)"	"East Asia & Pacific"	1996	14	31	0.886076	0.9810126	6.865106	7.479836	7.61E+07	2112.915	18.14715	7.655824	230	0	0	0	0	1	0	0	0	0	0	0	0	0
287	"32nd Chess Olympiad: Yerevan 1996"	"Barbados (BAR)"	"Barbados (BRB)"	"Latin America & Caribbean"	1996	13	25	0.8227848	0.7911392	9.501549	9.601734	267049	14290.27	12.49519	9.567334	31	0	0	0	0	0	0	0	1	0	0	0	0	0
288	"32nd Chess Olympiad: Yerevan 1996"	"Chile (CHI)"	"Chile (CHL)"	"Latin America & Caribbean"	1996	13	26.5	0.8227848	0.8386076	9.353206	9.499152	1.46E+07	12741.2	16.49567	9.452597	39	0	0	0	0	0	0	0	1	0	0	0	0	0
289	"32nd Chess Olympiad: Yerevan 1996"	"Faroe Islands (FAI)"	"Faroe Islands (FRO)"	"Europe & Central Asia"	1996	13	26	0.8227848	0.8227848	.	.	45615	.	10.72799	.	73	0	0	0	0	0	0	1	0	0	0	0	0	0
290	"32nd Chess Olympiad: Yerevan 1996"	"Hong Kong (HKG)"	"Hong Kong (HKG)"	"East Asia & Pacific"	1996	13	26	0.8227848	0.8227848	.	.	6435500	32271.54	15.67734	10.38194	92	0	0	0	0	0	0	0	0	0	0	0	0	1
291	"32nd Chess Olympiad: Yerevan 1996"	"Iran (IRI)"	"Iran (IRN)"	"Middle East & North Africa"	1996	13	26.5	0.8227848	0.8386076	6.741566	7.570407	6.23E+07	12721.41	17.94739	9.451041	101	0	0	0	0	0	0	0	0	1	0	0	0	0
292	"32nd Chess Olympiad: Yerevan 1996"	"Lebanon (LIB)"	"Lebanon (LBN)"	"Middle East & North Africa"	1996	13	25	0.8227848	0.7911392	9.558199	9.671432	3610665	10699.66	15.0994	9.277967	119	0	0	0	0	0	0	0	0	1	0	0	0	0
293	"32nd Chess Olympiad: Yerevan 1996"	"Liechtenstein (LIE)"	"Liechtenstein (LIE)"	"Europe & Central Asia"	1996	13	25.5	0.8227848	0.806962	.	.	31348	.	10.35291	.	123	0	0	0	0	0	0	1	0	0	0	0	0	0
294	"32nd Chess Olympiad: Yerevan 1996"	"Macau (MAC)"	"Macau (MAC)"	"East Asia & Pacific"	1996	13	23.5	0.8227848	0.7436709	.	.	393373	46754.7	12.88251	10.75267	129	0	0	0	0	0	0	0	0	0	0	0	0	1
295	"32nd Chess Olympiad: Yerevan 1996"	"New Zealand (NZL)"	"New Zealand (NZL)"	"East Asia & Pacific"	1996	13	25.5	0.8227848	0.806962	12.28688	12.31926	3732000	26026.1	15.13245	10.16685	162	0	0	0	0	0	0	0	0	0	0	0	0	1
296	"32nd Chess Olympiad: Yerevan 1996"	"Puerto Rico (PUR)"	"Puerto Rico (PRI)"	"Latin America & Caribbean"	1996	13	26	0.8227848	0.8227848	11.13444	11.07256	3724655	26332.34	15.13048	10.17855	171	0	0	0	0	0	0	0	1	0	0	0	0	0
297	"32nd Chess Olympiad: Yerevan 1996"	"United Arab Emirates (UAE)"	"United Arab Emirates (ARE)"	"Middle East & North Africa"	1996	13	27.5	0.8227848	0.8702531	8.723927	8.817969	2539126	103032.4	14.74733	11.5428	8	0	0	0	0	0	0	0	0	1	0	0	0	0
298	"32nd Chess Olympiad: Yerevan 1996"	"Austria (AUT)"	"Austria (AUT)"	"Europe & Central Asia"	1996	12	29	0.7594936	0.9177215	11.71232	12.0536	7959017	34539.09	15.88982	10.44985	14	0	0	0	0	0	0	1	0	0	0	0	0	0
299	"32nd Chess Olympiad: Yerevan 1996"	"Botswana (BOT)"	"Botswana (BWA)"	"Sub-Saharan Africa"	1996	12	24	0.7594936	0.7594936	6.49703	6.585179	1504730	9618.519	14.22412	9.171446	34	0	0	0	0	0	0	0	0	0	0	0	1	0
300	"32nd Chess Olympiad: Yerevan 1996"	"Ecuador (ECU)"	"Ecuador (ECU)"	"Latin America & Caribbean"	1996	12	26.5	0.7594936	0.8386076	7.613939	7.705383	1.17E+07	7683.631	16.27537	8.946848	61	0	0	0	0	0	0	0	1	0	0	0	0	0
301	"32nd Chess Olympiad: Yerevan 1996"	"India (IND)"	"India (IND)"	"South Asia"	1996	12	28	0.7594936	0.886076	4.678033	5.8065	9.82E+08	2334.3	20.70547	7.755467	99	0	0	0	0	0	0	0	0	0	0	1	0	0
302	"32nd Chess Olympiad: Yerevan 1996"	"Ireland (IRL)"	"Ireland (IRL)"	"Europe & Central Asia"	1996	12	28.5	0.7594936	0.9018987	11.49252	11.4419	5299383	27580.7	15.4831	10.22487	100	0	0	0	0	0	0	1	0	0	0	0	0	0
303	"32nd Chess Olympiad: Yerevan 1996"	"Monaco (MNC)"	"Monaco (MCO)"	"Europe & Central Asia"	1996	12	22.5	0.7594936	0.7120253	.	.	30995	.	10.34158	.	132	0	0	0	0	0	0	1	0	0	0	0	0	0
304	"32nd Chess Olympiad: Yerevan 1996"	"Morocco (MAR)"	"Morocco (MAR)"	"Middle East & North Africa"	1996	12	27	0.7594936	0.8544304	3.904367	4.766909	2.74E+07	4349.243	17.12545	8.377757	131	0	0	0	0	0	0	0	0	1	0	0	0	0
305	"32nd Chess Olympiad: Yerevan 1996"	"Mozambique (MOZ)"	"Mozambique (MOZ)"	"Sub-Saharan Africa"	1996	12	21.5	0.7594936	0.6803797	2.275368	3.030811	1.60E+07	508.3341	16.58562	6.231139	145	0	0	0	0	0	0	0	0	0	0	0	1	0
306	"32nd Chess Olympiad: Yerevan 1996"	"Paraguay (PAR)"	"Paraguay (PRY)"	"Latin America & Caribbean"	1996	12	25	0.7594936	0.7911392	6.680066	6.742582	4887632	8651.574	15.40222	9.065496	174	0	0	0	0	0	0	0	1	0	0	0	0	0
307	"32nd Chess Olympiad: Yerevan 1996"	"Qatar (QAT)"	"Qatar (QAT)"	"Middle East & North Africa"	1996	12	25	0.7594936	0.7911392	7.382179	7.345267	522531	.	13.16644	.	177	0	0	0	0	0	0	0	0	1	0	0	0	0
308	"32nd Chess Olympiad: Yerevan 1996"	"San Marino (SMR)"	"San Marino (SMR)"	"Europe & Central Asia"	1996	12	23.5	0.7594936	0.7436709	.	.	26252	.	10.1755	.	192	0	0	0	0	0	0	1	0	0	0	0	0	0
309	"32nd Chess Olympiad: Yerevan 1996"	"Turkey (TUR)"	"Turkey (TUR)"	"Europe & Central Asia"	1996	12	26.5	0.7594936	0.8386076	7.03225	7.853324	5.94E+07	13010.24	17.9002	9.473492	216	0	0	0	0	0	0	1	0	0	0	0	0	0
310	"32nd Chess Olympiad: Yerevan 1996"	"Zimbabwe (ZIM)"	"Zimbabwe (ZWE)"	"Sub-Saharan Africa"	1996	12	24.5	0.7594936	0.7753165	7.024423	7.700923	1.15E+07	2985.857	16.26143	8.001642	239	0	0	0	0	0	0	0	0	0	0	0	1	0
311	"32nd Chess Olympiad: Yerevan 1996"	"International Braille Chess Association (IBC)"	""	""	1996	12	26.5	0.7594936	0.8386076	.	.	.	.	.	.	.	0	0	.	.	.	.	.	.	.	.	.	.	.
312	"32nd Chess Olympiad: Yerevan 1996"	"Andorra (AND)"	"Andorra (AND)"	"Europe & Central Asia"	1996	11	25.5	0.6962025	0.806962	12.03868	12.24646	64360	.	11.07225	.	6	0	0	0	0	0	0	1	0	0	0	0	0	0
313	"32nd Chess Olympiad: Yerevan 1996"	"Bahrain (BRN)"	"Bahrain (BHR)"	"Middle East & North Africa"	1996	11	24.5	0.6962025	0.7753165	6.676034	6.870697	578666	43504.88	13.26848	10.68063	22	0	0	0	0	0	0	0	0	1	0	0	0	0
314	"32nd Chess Olympiad: Yerevan 1996"	"El Salvador (ESA)"	"El Salvador (SLV)"	"Latin America & Caribbean"	1996	11	24.5	0.6962025	0.7753165	5.654907	5.878679	5689938	5309.761	15.55421	8.577302	191	0	0	0	0	0	0	0	1	0	0	0	0	0
315	"32nd Chess Olympiad: Yerevan 1996"	"Honduras (HON)"	"Honduras (HND)"	"Latin America & Caribbean"	1996	11	21.5	0.6962025	0.6803797	4.971019	4.512026	5874809	3203.234	15.58618	8.071917	93	0	0	0	0	0	0	0	1	0	0	0	0	0
316	"32nd Chess Olympiad: Yerevan 1996"	"Italy (ITA)"	"Italy (ITA)"	"Europe & Central Asia"	1996	11	28	0.6962025	0.886076	10.64605	11.14437	5.69E+07	33643.36	17.85611	10.42357	105	0	0	0	0	0	0	1	0	0	0	0	0	0
317	"32nd Chess Olympiad: Yerevan 1996"	"Malta (MLT)"	"Malta (MLT)"	"Middle East & North Africa"	1996	11	24.5	0.6962025	0.7753165	11.12462	11.65902	379905	20416.26	12.84768	9.924087	140	0	0	0	0	0	0	1	0	0	0	0	0	0
318	"32nd Chess Olympiad: Yerevan 1996"	"Thailand (THA)"	"Thailand (THA)"	"East Asia & Pacific"	1996	11	24.5	0.6962025	0.7753165	6.467695	6.781764	6.01E+07	9806.047	17.91202	9.190755	208	0	0	0	0	0	0	0	0	0	0	0	0	1
319	"32nd Chess Olympiad: Yerevan 1996"	"Angola (ANG)"	"Angola (AGO)"	"Sub-Saharan Africa"	1996	10	25.5	0.6329114	0.806962	3.232415	4.320213	1.44E+07	3747.164	16.48279	8.228755	3	0	0	0	0	0	0	0	0	0	0	0	1	0
320	"32nd Chess Olympiad: Yerevan 1996"	"Malaysia (MAS)"	"Malaysia (MYS)"	"East Asia & Pacific"	1996	10	27.5	0.6329114	0.8702531	7.48981	7.936659	2.10E+07	15662.65	16.86087	9.659035	151	0	0	0	0	0	0	0	0	0	0	0	0	1
321	"32nd Chess Olympiad: Yerevan 1996"	"Nicaragua (NCA)"	"Nicaragua (NIC)"	"Latin America & Caribbean"	1996	10	24.5	0.6329114	0.7753165	5.279176	5.186757	4741578	3039.454	15.37188	8.019433	156	0	0	0	0	0	0	0	1	0	0	0	0	0
322	"32nd Chess Olympiad: Yerevan 1996"	"Portugal (POR)"	"Portugal (PRT)"	"Europe & Central Asia"	1996	10	28.5	0.6329114	0.9018987	8.125673	8.529889	1.01E+07	22506	16.12447	10.02154	173	0	0	0	0	0	0	1	0	0	0	0	0	0
323	"32nd Chess Olympiad: Yerevan 1996"	"Singapore (SIN)"	"Singapore (SGP)"	"East Asia & Pacific"	1996	10	26	0.6329114	0.8227848	9.496071	9.860898	3670704	47040.93	15.11589	10.75877	187	0	0	0	0	0	0	0	0	0	0	0	0	1
324	"32nd Chess Olympiad: Yerevan 1996"	"Sri Lanka (SRI)"	"Sri Lanka (LKA)"	"South Asia"	1996	10	22.5	0.6329114	0.7120253	6.833503	6.914874	1.84E+07	4601.066	16.72608	8.434043	124	0	0	0	0	0	0	0	0	0	0	1	0	0
325	"32nd Chess Olympiad: Yerevan 1996"	"Uganda (UGA)"	"Uganda (UGA)"	"Sub-Saharan Africa"	1996	10	24.5	0.6329114	0.7753165	4.468337	5.40573	2.10E+07	976.4404	16.8616	6.883914	220	0	0	0	0	0	0	0	0	0	0	0	1	0
326	"32nd Chess Olympiad: Yerevan 1996"	"Bermuda (BER)"	"Bermuda (BMU)"	"North America"	1996	9	20	0.5696203	0.6329114	9.000817	8.770908	60129	42816.96	11.00425	10.66469	28	0	0	0	0	0	0	0	0	0	1	0	0	0
327	"32nd Chess Olympiad: Yerevan 1996"	"Haiti (HAI)"	"Haiti (HTI)"	"Latin America & Caribbean"	1996	9	23	0.5696203	0.7278481	3.853938	4.351044	7887304	1691.503	15.88076	7.433373	95	0	0	0	0	0	0	0	1	0	0	0	0	0
328	"32nd Chess Olympiad: Yerevan 1996"	"Jersey (JCI)"	"Jersey (JEY)"	"Europe & Central Asia"	1996	9	18	0.5696203	0.5696203	.	.	83714.3	.	11.33517	.	107	0	0	0	0	0	0	1	0	0	0	0	0	0
329	"32nd Chess Olympiad: Yerevan 1996"	"Netherlands Antilles (AHO)"	"Netherlands Antilles (ANT)"	"Latin America & Caribbean"	1996	9	24	0.5696203	0.7594936	.	.	195558	.	12.18361	.	7	0	0	0	0	0	0	0	1	0	0	0	0	0
330	"32nd Chess Olympiad: Yerevan 1996"	"Yemen (YEM)"	"Yemen (YEM)"	"Middle East & North Africa"	1996	9	23.5	0.5696203	0.7436709	3.037705	4.690323	1.55E+07	3660.35	16.55437	8.205314	236	0	0	0	0	0	0	0	0	1	0	0	0	0
331	"32nd Chess Olympiad: Yerevan 1996"	"Afghanistan (AFG)"	"Afghanistan (AFG)"	"South Asia"	1996	8	17	0.5063291	0.5379747	1.334701	1.945767	1.89E+07	.	16.7522	.	2	0	0	0	0	0	0	0	0	0	0	1	0	0
332	"32nd Chess Olympiad: Yerevan 1996"	"Mauritius (MRI)"	"Mauritius (MUS)"	"Sub-Saharan Africa"	1996	7	22	0.443038	0.6962025	7.761243	8.415783	1133996	9487.075	13.94126	9.157685	149	0	0	0	0	0	0	0	0	0	0	0	1	0
333	"32nd Chess Olympiad: Yerevan 1996"	"Guernsey (GCI)"	"Guernsey (GGY)"	"Europe & Central Asia"	1996	5	16.5	0.3164557	0.5221519	.	.	60620.7	.	11.01239	.	77	0	0	0	0	0	0	1	0	0	0	0	0	0
334	"32nd Chess Olympiad: Yerevan 1996"	"Seychelles (SEY)"	"Seychelles (SYC)"	"Sub-Saharan Africa"	1996	3	14	0.1898734	0.443038	7.100029	7.362051	76417	15608.9	11.24396	9.655597	203	0	0	0	0	0	0	0	0	0	0	0	1	0
335	"32nd Chess Olympiad: Yerevan 1996"	"US Virgin Islands (ISV)"	"US Virgin Islands (VIR)"	"Latin America & Caribbean"	1996	1	7	0.0632911	0.221519	11.99179	11.78248	108095	.	11.59077	.	229	0	0	0	0	0	0	0	1	0	0	0	0	0
336	"33rd Chess Olympiad: Elista 1998"	"Russia (RUS)"	"Russia (RUS)"	"Europe & Central Asia"	1998	66	118.5	4.615385	4.143357	11.01628	11.14549	1.48E+08	11917.85	18.8105	9.385793	180	1	3	1	0	0	0	0	0	0	0	0	0	0
337	"33rd Chess Olympiad: Elista 1998"	"Germany (GER)"	"Germany (DEU)"	"Europe & Central Asia"	1998	20	31.5	1.398601	1.101399	11.74721	12.03496	8.20E+07	35074.08	18.22281	10.46522	55	0	0	0	0	0	0	1	0	0	0	0	0	0
338	"33rd Chess Olympiad: Elista 1998"	"United States of America (USA)"	"United States of America (USA)"	"North America"	1998	20	34.5	1.398601	1.206294	13.13516	13.23465	2.76E+08	42818.85	19.43538	10.66473	223	0	0	0	0	0	0	0	0	0	1	0	0	0
339	"33rd Chess Olympiad: Elista 1998"	"China (CHN)"	"China (CHN)"	"East Asia & Pacific"	1998	19	31.5	1.328671	1.101399	7.736246	8.431884	1.24E+09	3211.623	20.93994	8.074532	40	0	0	0	0	0	1	0	0	0	0	0	0	0
340	"33rd Chess Olympiad: Elista 1998"	"Bulgaria (BUL)"	"Bulgaria (BGR)"	"Europe & Central Asia"	1998	18	30	1.258741	1.048951	11.87329	12.08778	8256786	9109.06	15.92655	9.117024	21	0	0	1	0	0	0	0	0	0	0	0	0	0
341	"33rd Chess Olympiad: Elista 1998"	"Israel (ISR)"	"Israel (ISR)"	"Middle East & North Africa"	1998	18	32.5	1.258741	1.136364	11.99261	12.04214	5971000	25507.47	15.60242	10.14673	104	0	0	0	0	0	0	0	0	1	0	0	0	0
342	"33rd Chess Olympiad: Elista 1998"	"Ukraine (UKR)"	"Ukraine (UKR)"	"Europe & Central Asia"	1998	18	32.5	1.258741	1.136364	11.43826	11.8037	5.01E+07	4451.548	17.73041	8.401007	221	0	0	1	0	0	0	0	0	0	0	0	0	0
343	"33rd Chess Olympiad: Elista 1998"	"England (ENG)"	"England (ENG)"	"Europe & Central Asia"	1998	18	30.5	1.258741	1.066434	10.76478	11.00625	4.88E+07	32345.77	17.70387	10.38424	63	0	0	0	0	0	0	1	0	0	0	0	0	0
344	"33rd Chess Olympiad: Elista 1998"	"Armenia (ARM)"	"Armenia (ARM)"	"Europe & Central Asia"	1998	17	30	1.188811	1.048951	10.95314	11.04985	3108687	2639.947	14.94971	7.878514	10	0	0	1	0	0	0	0	0	0	0	0	0	0
345	"33rd Chess Olympiad: Elista 1998"	"Belarus (BLR)"	"Belarus (BLR)"	"Europe & Central Asia"	1998	17	30.5	1.188811	1.066434	10.34112	10.57371	1.01E+07	6862.297	16.12497	8.833797	26	0	0	1	0	0	0	0	0	0	0	0	0	0
346	"33rd Chess Olympiad: Elista 1998"	"Cuba (CUB)"	"Cuba (CUB)"	"Latin America & Caribbean"	1998	17	29	1.188811	1.013986	9.813343	9.975622	1.10E+07	.	16.21692	.	51	0	0	0	0	1	0	0	0	0	0	0	0	0
347	"33rd Chess Olympiad: Elista 1998"	"Romania (ROM)"	"Romania (ROU)"	"Europe & Central Asia"	1998	17	30.5	1.188811	1.066434	11.08736	11.54321	2.25E+07	10178.23	16.92935	9.228006	179	0	0	1	0	0	0	0	0	0	0	0	0	0
348	"33rd Chess Olympiad: Elista 1998"	"Spain (ESP)"	"Spain (ESP)"	"Europe & Central Asia"	1998	17	28.5	1.188811	0.9965035	9.826647	10.13569	4.02E+07	27541.22	17.50996	10.22344	66	0	0	0	0	0	0	1	0	0	0	0	0	0
349	"33rd Chess Olympiad: Elista 1998"	"Croatia (CRO)"	"Croatia (HRV)"	"Europe & Central Asia"	1998	16	29	1.118881	1.013986	11.76989	12.0592	4532135	14991.22	15.3267	9.61522	94	0	0	1	0	0	0	0	0	0	0	0	0	0
350	"33rd Chess Olympiad: Elista 1998"	"Czech Republic (CZE)"	"Czech Republic (CZE)"	"Europe & Central Asia"	1998	16	29.5	1.118881	1.031469	12.5076	12.91293	1.03E+07	19962.96	16.14711	9.901634	54	0	0	1	0	0	0	0	0	0	0	0	0	0
351	"33rd Chess Olympiad: Elista 1998"	"Egypt (EGY)"	"Egypt (EGY)"	"Middle East & North Africa"	1998	16	28	1.118881	0.979021	6.559556	7.700118	6.62E+07	6916.773	18.0082	8.841704	62	0	0	0	0	0	0	0	0	1	0	0	0	0
352	"33rd Chess Olympiad: Elista 1998"	"Hungary (HUN)"	"Hungary (HUN)"	"Europe & Central Asia"	1998	16	31	1.118881	1.083916	11.0808	11.48693	1.03E+07	16526.51	16.1444	9.712721	96	0	0	1	0	0	0	0	0	0	0	0	0	0
353	"33rd Chess Olympiad: Elista 1998"	"India (IND)"	"India (IND)"	"South Asia"	1998	16	28.5	1.118881	0.9965035	4.910975	6.022477	1.02E+09	2485.144	20.74256	7.818086	99	0	0	0	0	0	0	0	0	0	0	1	0	0
354	"33rd Chess Olympiad: Elista 1998"	"Latvia (LAT)"	"Latvia (LVA)"	"Europe & Central Asia"	1998	16	30.5	1.118881	1.066434	12.18557	12.27642	2410019	10148.09	14.69515	9.22504	128	0	0	1	0	0	0	0	0	0	0	0	0	0
355	"33rd Chess Olympiad: Elista 1998"	"Sweden (SWE)"	"Sweden (SWE)"	"Europe & Central Asia"	1998	16	29.5	1.118881	1.031469	12.72643	12.73425	8850974	33738.7	15.99604	10.4264	201	0	0	0	0	0	0	1	0	0	0	0	0	0
356	"33rd Chess Olympiad: Elista 1998"	"Switzerland (SUI)"	"Switzerland (CHE)"	"Europe & Central Asia"	1998	16	28.5	1.118881	0.9965035	12.21247	12.44696	7110001	48540.23	15.77701	10.79015	37	0	0	0	0	0	0	1	0	0	0	0	0	0
357	"33rd Chess Olympiad: Elista 1998"	"Serbia and Montenegro (YUG)"	"Serbia and Montenegro (SCG)"	"Europe & Central Asia"	1998	16	30	1.118881	1.048951	10.12214	10.70964	1.01E+07	8531.9	16.13214	9.051567	183	0	0	1	0	0	0	0	0	0	0	0	0	0
358	"33rd Chess Olympiad: Elista 1998"	"Andorra (AND)"	"Andorra (AND)"	"Europe & Central Asia"	1998	15	24	1.048951	0.8391609	12.13873	12.33733	64142	.	11.06885	.	6	0	0	0	0	0	0	1	0	0	0	0	0	0
359	"33rd Chess Olympiad: Elista 1998"	"Bangladesh (BAN)"	"Bangladesh (BGD)"	"South Asia"	1998	15	26.5	1.048951	0.9265735	3.772644	4.470903	1.23E+08	1597.897	18.62511	7.376444	20	0	0	0	0	0	0	0	0	0	0	1	0	0
360	"33rd Chess Olympiad: Elista 1998"	"Bosnia and Herzegovina (BIH)"	"Bosnia and Herzegovina (BIH)"	"Europe & Central Asia"	1998	15	28.5	1.048951	0.9965035	8.760935	9.896845	3734337	5525.809	15.13308	8.617185	24	0	0	1	0	0	0	0	0	0	0	0	0	0
361	"33rd Chess Olympiad: Elista 1998"	"Georgia (GEO)"	"Georgia (GEO)"	"Europe & Central Asia"	1998	15	31.5	1.048951	1.101399	11.568	11.81571	4243607	3380.018	15.26092	8.125636	76	0	0	1	0	0	0	0	0	0	0	0	0	0
362	"33rd Chess Olympiad: Elista 1998"	"Lithuania (LTU)"	"Lithuania (LTU)"	"Europe & Central Asia"	1998	15	29.5	1.048951	1.031469	12.91751	13.00799	3549331	11712.77	15.08227	9.368435	126	0	0	1	0	0	0	0	0	0	0	0	0	0
363	"33rd Chess Olympiad: Elista 1998"	"Moldova (MDA)"	"Moldova (MDA)"	"Europe & Central Asia"	1998	15	28	1.048951	0.979021	10.12472	10.27823	3652732	2837.452	15.11099	7.950662	133	0	0	1	0	0	0	0	0	0	0	0	0	0
364	"33rd Chess Olympiad: Elista 1998"	"Netherlands (NED)"	"Netherlands (NLD)"	"Europe & Central Asia"	1998	15	30.5	1.048951	1.066434	13.03621	13.5047	1.57E+07	38925.59	16.56963	10.56941	158	0	0	0	0	0	0	1	0	0	0	0	0	0
365	"33rd Chess Olympiad: Elista 1998"	"New Zealand (NZL)"	"New Zealand (NZL)"	"East Asia & Pacific"	1998	15	26.5	1.048951	0.9265735	12.37901	12.40996	3815000	26185.95	15.15445	10.17298	162	0	0	0	0	0	0	0	0	0	0	0	0	1
366	"33rd Chess Olympiad: Elista 1998"	"North Macedonia (MKD)"	"North Macedonia (MKD)"	"Europe & Central Asia"	1998	15	27.5	1.048951	0.9615384	10.44792	10.85793	2012057	7991.989	14.51467	8.986195	138	0	0	1	0	0	0	0	0	0	0	0	0	0
367	"33rd Chess Olympiad: Elista 1998"	"Poland (POL)"	"Poland (POL)"	"Europe & Central Asia"	1998	15	30.5	1.048951	1.066434	11.77425	11.88701	3.87E+07	13324.04	17.47041	9.497325	170	0	0	1	0	0	0	0	0	0	0	0	0	0
368	"33rd Chess Olympiad: Elista 1998"	"Slovenia (SLO)"	"Slovenia (SVN)"	"Europe & Central Asia"	1998	15	29.5	1.048951	1.031469	12.00495	12.28257	1981629	20815.54	14.49943	9.943455	200	0	0	1	0	0	0	0	0	0	0	0	0	0
369	"33rd Chess Olympiad: Elista 1998"	"Tajikistan (TJK)"	"Tajikistan (TJK)"	"Europe & Central Asia"	1998	15	27.5	1.048951	0.9615384	9.93082	10.58707	6027388	1088.182	15.61182	6.992264	209	0	0	1	0	0	0	0	0	0	0	0	0	0
370	"33rd Chess Olympiad: Elista 1998"	"Albania (ALB)"	"Albania (ALB)"	"Europe & Central Asia"	1998	14	27.5	0.979021	0.9615384	9.173407	9.650746	3128530	4450.922	14.95607	8.400867	5	0	0	1	0	0	0	0	0	0	0	0	0	0
371	"33rd Chess Olympiad: Elista 1998"	"Azerbaijan (AZE)"	"Azerbaijan (AZE)"	"Europe & Central Asia"	1998	14	27.5	0.979021	0.9615384	10.60011	10.99189	7913000	3924.411	15.88402	8.274971	15	0	0	1	0	0	0	0	0	0	0	0	0	0
372	"33rd Chess Olympiad: Elista 1998"	"Belgium (BEL)"	"Belgium (BEL)"	"Europe & Central Asia"	1998	14	26.5	0.979021	0.9265735	12.75475	13.06985	1.02E+07	34223.58	16.13819	10.44067	17	0	0	0	0	0	0	1	0	0	0	0	0	0
373	"33rd Chess Olympiad: Elista 1998"	"Brazil (BRA)"	"Brazil (BRA)"	"Latin America & Caribbean"	1998	14	27.5	0.979021	0.9615384	6.283593	6.187418	1.70E+08	11193.38	18.95004	9.323077	30	0	0	0	0	0	0	0	1	0	0	0	0	0
374	"33rd Chess Olympiad: Elista 1998"	"France (FRA)"	"France (FRA)"	"Europe & Central Asia"	1998	14	28.5	0.979021	0.9965035	11.64972	11.79884	6.02E+07	32679.69	17.91295	10.39451	72	0	0	0	0	0	0	1	0	0	0	0	0	0
375	"33rd Chess Olympiad: Elista 1998"	"Greece (GRE)"	"Greece (GRC)"	"Europe & Central Asia"	1998	14	28	0.979021	0.979021	10.54893	11.02929	1.07E+07	23374.15	16.18767	10.05939	85	0	0	0	0	0	0	1	0	0	0	0	0	0
376	"33rd Chess Olympiad: Elista 1998"	"Iran (IRI)"	"Iran (IRN)"	"Middle East & North Africa"	1998	14	26	0.979021	0.9090909	7.054704	7.845922	6.40E+07	12718.74	17.97395	9.450832	101	0	0	0	0	0	0	0	0	1	0	0	0	0
377	"33rd Chess Olympiad: Elista 1998"	"Iraq (IRQ)"	"Iraq (IRQ)"	"Middle East & North Africa"	1998	14	24.5	0.979021	0.8566434	6.103425	7.21332	2.21E+07	10882.47	16.91174	9.294909	102	0	0	0	0	0	0	0	0	1	0	0	0	0
378	"33rd Chess Olympiad: Elista 1998"	"Kazakhstan (KAZ)"	"Kazakhstan (KAZ)"	"Europe & Central Asia"	1998	14	30	0.979021	1.048951	10.11709	10.30562	1.51E+07	8715.185	16.5283	9.072823	110	0	0	1	0	0	0	0	0	0	0	0	0	0
379	"33rd Chess Olympiad: Elista 1998"	"Kyrgyzstan (KGZ)"	"Kyrgyzstan (KGZ)"	"Europe & Central Asia"	1998	14	27.5	0.979021	0.9615384	11.03747	11.21574	4769000	1949.833	15.37765	7.575499	112	0	0	1	0	0	0	0	0	0	0	0	0	0
380	"33rd Chess Olympiad: Elista 1998"	"Luxembourg (LUX)"	"Luxembourg (LUX)"	"Europe & Central Asia"	1998	14	26	0.979021	0.9090909	12.84357	13.24885	424700	71471.05	12.95914	11.17705	127	0	0	0	0	0	0	1	0	0	0	0	0	0
381	"33rd Chess Olympiad: Elista 1998"	"Mongolia (MGL)"	"Mongolia (MNG)"	"East Asia & Pacific"	1998	14	27.5	0.979021	0.9615384	9.680066	9.660033	2355664	4544.359	14.67233	8.421642	143	0	0	0	0	0	0	0	0	0	0	0	0	1
382	"33rd Chess Olympiad: Elista 1998"	"Wales (WLS)"	"Wales (WLS)"	"Europe & Central Asia"	1998	14	25.5	0.979021	0.8916084	10.76478	11.00625	2900107	23458.54	14.88026	10.06299	233	0	0	0	0	0	0	1	0	0	0	0	0	0
383	"33rd Chess Olympiad: Elista 1998"	"Zimbabwe (ZIM)"	"Zimbabwe (ZWE)"	"Sub-Saharan Africa"	1998	14	23.5	0.979021	0.8216783	7.271958	7.93833	1.17E+07	3099.076	16.27911	8.038859	239	0	0	0	0	0	0	0	0	0	0	0	1	0
384	"33rd Chess Olympiad: Elista 1998"	"Angola (ANG)"	"Angola (AGO)"	"Sub-Saharan Africa"	1998	13	26	0.9090909	0.9090909	3.469605	4.586138	1.54E+07	3945.595	16.54725	8.280355	3	0	0	0	0	0	0	0	0	0	0	0	1	0
385	"33rd Chess Olympiad: Elista 1998"	"Austria (AUT)"	"Austria (AUT)"	"Europe & Central Asia"	1998	13	27	0.9090909	0.9440559	11.79812	12.12488	7976789	36443.71	15.89205	10.50352	14	0	0	0	0	0	0	1	0	0	0	0	0	0
386	"33rd Chess Olympiad: Elista 1998"	"Estonia (EST)"	"Estonia (EST)"	"Europe & Central Asia"	1998	13	27.5	0.9090909	0.9615384	13.24556	13.23529	1386156	14374.43	14.14205	9.573206	67	0	0	1	0	0	0	0	0	0	0	0	0	0
387	"33rd Chess Olympiad: Elista 1998"	"Ireland (IRL)"	"Ireland (IRL)"	"Europe & Central Asia"	1998	13	26	0.9090909	0.9090909	11.68402	11.6339	5390847	31434.9	15.50021	10.35567	100	0	0	0	0	0	0	1	0	0	0	0	0	0
388	"33rd Chess Olympiad: Elista 1998"	"Mexico (MEX)"	"Mexico (MEX)"	"Latin America & Caribbean"	1998	13	28.5	0.9090909	0.9965035	7.309114	7.562191	9.61E+07	15401.21	18.38045	9.642201	136	0	0	0	0	0	0	0	1	0	0	0	0	0
389	"33rd Chess Olympiad: Elista 1998"	"Nigeria (NGR)"	"Nigeria (NGA)"	"Sub-Saharan Africa"	1998	13	25.5	0.9090909	0.8916084	5.459725	6.351223	1.16E+08	3054.848	18.57185	8.024485	155	0	0	0	0	0	0	0	0	0	0	0	1	0
390	"33rd Chess Olympiad: Elista 1998"	"Philippines (PHI)"	"Philippines (PHL)"	"East Asia & Pacific"	1998	13	28	0.9090909	0.979021	8.67791	8.636189	7.47E+07	4099.167	18.12862	8.31854	167	0	0	0	0	0	0	0	0	0	0	0	0	1
391	"33rd Chess Olympiad: Elista 1998"	"United Arab Emirates (UAE)"	"United Arab Emirates (ARE)"	"Middle East & North Africa"	1998	13	24	0.9090909	0.8391609	8.90134	8.917026	2813214	100904.5	14.84984	11.52193	8	0	0	0	0	0	0	0	0	1	0	0	0	0
392	"33rd Chess Olympiad: Elista 1998"	"Uzbekistan (UZB)"	"Uzbekistan (UZB)"	"Europe & Central Asia"	1998	13	28.5	0.9090909	0.9965035	10.21203	10.52859	2.41E+07	2972.618	16.99569	7.997199	224	0	0	1	0	0	0	0	0	0	0	0	0	0
393	"33rd Chess Olympiad: Elista 1998"	"Venezuela (VEN)"	"Venezuela (VEN)"	"Latin America & Caribbean"	1998	13	25.5	0.9090909	0.8916084	8.049728	8.001689	2.33E+07	15544.78	16.96347	9.65148	227	0	0	0	0	0	0	0	1	0	0	0	0	0
394	"33rd Chess Olympiad: Elista 1998"	"International Braille Chess Association (IBC)"	""	""	1998	13	27	0.9090909	0.9440559	.	.	.	.	.	.	.	0	0	.	.	.	.	.	.	.	.	.	.	.
395	"33rd Chess Olympiad: Elista 1998"	"Argentina (ARG)"	"Argentina (ARG)"	"Latin America & Caribbean"	1998	12	28.5	0.8391609	0.9965035	8.899119	8.861919	3.61E+07	15973.07	17.40079	9.678659	9	0	0	0	0	0	0	0	1	0	0	0	0	0
396	"33rd Chess Olympiad: Elista 1998"	"Australia (AUS)"	"Australia (AUS)"	"East Asia & Pacific"	1998	12	25.5	0.8391609	0.8916084	12.23978	12.40906	1.87E+07	33174.51	16.74462	10.40954	13	0	0	0	0	0	0	0	0	0	0	0	0	1
397	"33rd Chess Olympiad: Elista 1998"	"Bolivia (BOL)"	"Bolivia (BOL)"	"Latin America & Caribbean"	1998	12	23	0.8391609	0.8041958	7.219747	8.014464	8096761	4414.515	15.90697	8.392653	29	0	0	0	0	0	0	0	1	0	0	0	0	0
398	"33rd Chess Olympiad: Elista 1998"	"Botswana (BOT)"	"Botswana (BWA)"	"Sub-Saharan Africa"	1998	12	21	0.8391609	0.7342657	6.763948	6.840937	1575824	9993.414	14.27029	9.209682	34	0	0	0	0	0	0	0	0	0	0	0	1	0
399	"33rd Chess Olympiad: Elista 1998"	"Chile (CHI)"	"Chile (CHL)"	"Latin America & Caribbean"	1998	12	26	0.8391609	0.9090909	9.540602	9.685858	1.50E+07	13907.37	16.52208	9.540174	39	0	0	0	0	0	0	0	1	0	0	0	0	0
400	"33rd Chess Olympiad: Elista 1998"	"Cyprus (CYP)"	"Cyprus (CYP)"	"Europe & Central Asia"	1998	12	23	0.8391609	0.8041958	11.29863	11.67603	908702	26978.01	13.71977	10.20278	53	0	0	0	0	0	0	1	0	0	0	0	0	0
401	"33rd Chess Olympiad: Elista 1998"	"Faroe Islands (FAI)"	"Faroe Islands (FRO)"	"Europe & Central Asia"	1998	12	24.5	0.8391609	0.8566434	.	.	46096	.	10.73848	.	73	0	0	0	0	0	0	1	0	0	0	0	0	0
402	"33rd Chess Olympiad: Elista 1998"	"Finland (FIN)"	"Finland (FIN)"	"Europe & Central Asia"	1998	12	27.5	0.8391609	0.9615384	13.05921	13.0961	5153498	31713.79	15.45519	10.36451	69	0	0	0	0	0	0	1	0	0	0	0	0	0
403	"33rd Chess Olympiad: Elista 1998"	"Iceland (ISL)"	"Iceland (ISL)"	"Europe & Central Asia"	1998	12	27	0.8391609	0.9440559	14.15263	14.32461	274047	32862.24	12.52106	10.40008	103	0	0	0	0	0	0	1	0	0	0	0	0	0
404	"33rd Chess Olympiad: Elista 1998"	"Italy (ITA)"	"Italy (ITA)"	"Europe & Central Asia"	1998	12	27.5	0.8391609	0.9615384	10.80455	11.28631	5.69E+07	34850.93	17.85692	10.45883	105	0	0	0	0	0	0	1	0	0	0	0	0	0
405	"33rd Chess Olympiad: Elista 1998"	"Jamaica (JAM)"	"Jamaica (JAM)"	"Latin America & Caribbean"	1998	12	24	0.8391609	0.8391609	9.318552	9.142772	2608873	7926.557	14.77443	8.977974	106	0	0	0	0	0	0	0	1	0	0	0	0	0
406	"33rd Chess Olympiad: Elista 1998"	"Portugal (POR)"	"Portugal (PRT)"	"Europe & Central Asia"	1998	12	25.5	0.8391609	0.8916084	8.372001	8.758851	1.02E+07	24392.87	16.13399	10.10205	173	0	0	0	0	0	0	1	0	0	0	0	0	0
407	"33rd Chess Olympiad: Elista 1998"	"Puerto Rico (PUR)"	"Puerto Rico (PRI)"	"Latin America & Caribbean"	1998	12	24	0.8391609	0.8391609	11.31341	11.24276	3781101	28709.74	15.14553	10.26499	171	0	0	0	0	0	0	0	1	0	0	0	0	0
408	"33rd Chess Olympiad: Elista 1998"	"San Marino (SMR)"	"San Marino (SMR)"	"Europe & Central Asia"	1998	12	22	0.8391609	0.7692308	.	.	26840	69393.48	10.19765	11.14755	192	0	0	0	0	0	0	1	0	0	0	0	0	0
409	"33rd Chess Olympiad: Elista 1998"	"Scotland (SCO)"	"Scotland (SCT)"	"Europe & Central Asia"	1998	12	25.5	0.8391609	0.8916084	10.76478	11.00625	5078163	29174	15.44046	10.28103	184	0	0	0	0	0	0	1	0	0	0	0	0	0
410	"33rd Chess Olympiad: Elista 1998"	"Canada (CAN)"	"Canada (CAN)"	"North America"	1998	11	27.5	0.7692308	0.9615384	12.85471	12.96061	3.02E+07	31476.59	17.22187	10.357	36	0	0	0	0	0	0	0	0	0	1	0	0	0
411	"33rd Chess Olympiad: Elista 1998"	"Jersey (JCI)"	"Jersey (JEY)"	"Europe & Central Asia"	1998	11	20	0.7692308	0.6993007	.	.	84968.84	.	11.35004	.	107	0	0	0	0	0	0	1	0	0	0	0	0	0
412	"33rd Chess Olympiad: Elista 1998"	"Libya (LBA)"	"Libya (LBY)"	"Middle East & North Africa"	1998	11	23	0.7692308	0.8041958	5.013819	5.407846	5196780	.	15.46355	.	121	0	0	0	0	0	0	0	0	1	0	0	0	0
413	"33rd Chess Olympiad: Elista 1998"	"Macau (MAC)"	"Macau (MAC)"	"East Asia & Pacific"	1998	11	21.5	0.7692308	0.7517483	.	.	409616	42728.71	12.92298	10.66263	129	0	0	0	0	0	0	0	0	0	0	0	0	1
414	"33rd Chess Olympiad: Elista 1998"	"Malaysia (MAS)"	"Malaysia (MYS)"	"East Asia & Pacific"	1998	11	24	0.7692308	0.8391609	7.742038	8.136128	2.21E+07	14800	16.91175	9.602383	151	0	0	0	0	0	0	0	0	0	0	0	0	1
415	"33rd Chess Olympiad: Elista 1998"	"Peru (PER)"	"Peru (PER)"	"Latin America & Caribbean"	1998	11	25.5	0.7692308	0.8916084	8.160748	8.761485	2.57E+07	6359.962	17.06037	8.757778	166	0	0	0	0	0	0	0	1	0	0	0	0	0
416	"33rd Chess Olympiad: Elista 1998"	"Singapore (SIN)"	"Singapore (SGP)"	"East Asia & Pacific"	1998	11	23	0.7692308	0.8041958	9.755915	10.10554	3927213	46580.95	15.18344	10.74895	187	0	0	0	0	0	0	0	0	0	0	0	0	1
417	"33rd Chess Olympiad: Elista 1998"	"South Africa (RSA)"	"South Africa (ZAF)"	"Sub-Saharan Africa"	1998	11	23.5	0.7692308	0.8216783	8.208158	8.409659	4.37E+07	9358.954	17.59245	9.144089	237	0	0	0	0	0	0	0	0	0	0	0	1	0
418	"33rd Chess Olympiad: Elista 1998"	"Turkmenistan (TKM)"	"Turkmenistan (TKM)"	"Europe & Central Asia"	1998	11	24.5	0.7692308	0.8566434	9.907858	10.39077	4413479	4441.333	15.30017	8.398709	211	0	0	1	0	0	0	0	0	0	0	0	0	0
419	"33rd Chess Olympiad: Elista 1998"	"Vietnam (VIE)"	"Vietnam (VNM)"	"East Asia & Pacific"	1998	11	26.5	0.7692308	0.9265735	7.04945	7.623163	7.81E+07	2353.556	18.1737	7.763682	230	0	0	0	0	1	0	0	0	0	0	0	0	0
420	"33rd Chess Olympiad: Elista 1998"	"Palestine (PLE)"	"Palestine (PSE)"	"Middle East & North Africa"	1998	11	22	0.7692308	0.7692308	8.694068	9.168985	2776568	3920.32	14.83673	8.273929	175	0	0	0	0	0	0	0	0	1	0	0	0	0
421	"33rd Chess Olympiad: Elista 1998"	"Ecuador (ECU)"	"Ecuador (ECU)"	"Latin America & Caribbean"	1998	10	23.5	0.6993007	0.8216783	7.816979	7.8984	1.22E+07	7941.919	16.31682	8.97991	61	0	0	0	0	0	0	0	1	0	0	0	0	0
422	"33rd Chess Olympiad: Elista 1998"	"El Salvador (ESA)"	"El Salvador (SLV)"	"Latin America & Caribbean"	1998	10	22.5	0.6993007	0.7867133	5.866709	6.089735	5797765	5517.017	15.57298	8.615593	191	0	0	0	0	0	0	0	1	0	0	0	0	0
423	"33rd Chess Olympiad: Elista 1998"	"Kenya (KEN)"	"Kenya (KEN)"	"Sub-Saharan Africa"	1998	10	23.5	0.6993007	0.8216783	6.417909	7.079162	3.03E+07	2153.795	17.22502	7.674986	111	0	0	0	0	0	0	0	0	0	0	0	1	0
424	"33rd Chess Olympiad: Elista 1998"	"Qatar (QAT)"	"Qatar (QAT)"	"Middle East & North Africa"	1998	10	22.5	0.6993007	0.7867133	7.521737	7.416395	551562	.	13.22051	.	177	0	0	0	0	0	0	0	0	1	0	0	0	0
425	"33rd Chess Olympiad: Elista 1998"	"Uganda (UGA)"	"Uganda (UGA)"	"Sub-Saharan Africa"	1998	10	22.5	0.6993007	0.7867133	4.671125	5.581064	2.23E+07	1015.823	16.91968	6.923454	220	0	0	0	0	0	0	0	0	0	0	0	1	0
426	"33rd Chess Olympiad: Elista 1998"	"Barbados (BAR)"	"Barbados (BRB)"	"Latin America & Caribbean"	1998	9	21.5	0.6293706	0.7517483	9.719171	9.797693	269336	15393.87	12.50371	9.641725	31	0	0	0	0	0	0	0	1	0	0	0	0	0
427	"33rd Chess Olympiad: Elista 1998"	"Honduras (HON)"	"Honduras (HND)"	"Latin America & Caribbean"	1998	9	22	0.6293706	0.7692308	5.186222	4.72967	6220406	3277.979	15.64335	8.094982	93	0	0	0	0	0	0	0	1	0	0	0	0	0
428	"33rd Chess Olympiad: Elista 1998"	"Japan (JPN)"	"Japan (JPN)"	"East Asia & Pacific"	1998	9	22.5	0.6293706	0.7867133	11.91899	12.35077	1.26E+08	33154.84	18.65496	10.40894	109	0	0	0	0	0	0	0	0	0	0	0	0	1
429	"33rd Chess Olympiad: Elista 1998"	"Lebanon (LIB)"	"Lebanon (LBN)"	"Middle East & North Africa"	1998	9	22	0.6293706	0.7692308	9.876169	9.951481	3693520	10957.45	15.12209	9.301775	119	0	0	0	0	0	0	0	0	1	0	0	0	0
430	"33rd Chess Olympiad: Elista 1998"	"Mali (MLI)"	"Mali (MLI)"	"Sub-Saharan Africa"	1998	9	20.5	0.6293706	0.7167832	1.397114	1.922404	1.04E+07	1466.013	16.15352	7.290302	139	0	0	0	0	0	0	0	0	0	0	0	1	0
431	"33rd Chess Olympiad: Elista 1998"	"Namibia (NAM)"	"Namibia (NAM)"	"Sub-Saharan Africa"	1998	9	20.5	0.6293706	0.7167832	6.3182	6.298395	1731639	6334.102	14.36458	8.753703	152	0	0	0	0	0	0	0	0	0	0	0	1	0
432	"33rd Chess Olympiad: Elista 1998"	"Nicaragua (NCA)"	"Nicaragua (NIC)"	"Latin America & Caribbean"	1998	9	21.5	0.6293706	0.7517483	5.487087	5.379479	4910647	3164.474	15.40692	8.059742	156	0	0	0	0	0	0	0	1	0	0	0	0	0
433	"33rd Chess Olympiad: Elista 1998"	"Trinidad and Tobago (TRI)"	"Trinidad and Tobago (TTO)"	"Latin America & Caribbean"	1998	9	22.5	0.6293706	0.7867133	7.983889	8.011451	1261695	15946.74	14.04797	9.67701	214	0	0	0	0	0	0	0	1	0	0	0	0	0
434	"33rd Chess Olympiad: Elista 1998"	"Turkey (TUR)"	"Turkey (TUR)"	"Europe & Central Asia"	1998	9	25	0.6293706	0.8741259	7.273901	8.070589	6.13E+07	13874.07	17.93177	9.537777	216	0	0	0	0	0	0	1	0	0	0	0	0	0
435	"33rd Chess Olympiad: Elista 1998"	"Yemen (YEM)"	"Yemen (YEM)"	"Middle East & North Africa"	1998	9	23	0.6293706	0.8041958	3.282463	4.966034	1.65E+07	3839.688	16.61585	8.253146	236	0	0	0	0	0	0	0	0	1	0	0	0	0
436	"33rd Chess Olympiad: Elista 1998"	"Afghanistan (AFG)"	"Afghanistan (AFG)"	"South Asia"	1998	8	20	0.5594406	0.6993007	1.46173	2.102525	1.97E+07	.	16.79804	.	2	0	0	0	0	0	0	0	0	0	0	1	0	0
437	"33rd Chess Olympiad: Elista 1998"	"Colombia (COL)"	"Colombia (COL)"	"Latin America & Caribbean"	1998	8	26	0.5594406	0.9090909	6.864184	6.80164	3.84E+07	8814.366	17.46264	9.084138	46	0	0	0	0	0	0	0	1	0	0	0	0	0
438	"33rd Chess Olympiad: Elista 1998"	"Guernsey (GCI)"	"Guernsey (GGY)"	"Europe & Central Asia"	1998	7	18.5	0.4895105	0.6468531	.	.	61529.16	.	11.02727	.	77	0	0	0	0	0	0	1	0	0	0	0	0	0
439	"33rd Chess Olympiad: Elista 1998"	"Malta (MLT)"	"Malta (MLT)"	"Middle East & North Africa"	1998	7	20.5	0.4895105	0.7167832	11.2314	11.75381	385287	22275.44	12.86174	10.01124	140	0	0	0	0	0	0	1	0	0	0	0	0	0
440	"33rd Chess Olympiad: Elista 1998"	"Netherlands Antilles (AHO)"	"Netherlands Antilles (ANT)"	"Latin America & Caribbean"	1998	7	19	0.4895105	0.6643357	.	.	193724	.	12.17419	.	7	0	0	0	0	0	0	0	1	0	0	0	0	0
441	"33rd Chess Olympiad: Elista 1998"	"Seychelles (SEY)"	"Seychelles (SYC)"	"Sub-Saharan Africa"	1998	7	18	0.4895105	0.6293706	7.376606	7.617476	78846	18360.92	11.27525	9.81798	203	0	0	0	0	0	0	0	0	0	0	0	1	0
442	"33rd Chess Olympiad: Elista 1998"	"US Virgin Islands (ISV)"	"US Virgin Islands (VIR)"	"Latin America & Caribbean"	1998	0	3	0	0.1048951	12.09503	11.87554	108537	.	11.59485	.	229	0	0	0	0	0	0	0	1	0	0	0	0	0
443	"34th Chess Olympiad: Istanbul 2000"	"Turkey (TUR)"	"Turkey (TUR)"	"Europe & Central Asia"	2000	33	56.5	1.870748	1.601474	7.518486	8.296528	6.32E+07	13862.03	17.96245	9.536909	216	1	1	0	0	0	0	1	0	0	0	0	0	0
444	"34th Chess Olympiad: Istanbul 2000"	"Germany (GER)"	"Germany (DEU)"	"Europe & Central Asia"	2000	22	37	1.247166	1.048753	11.84178	12.11636	8.22E+07	36698.84	18.22481	10.5105	55	0	0	0	0	0	0	1	0	0	0	0	0	0
445	"34th Chess Olympiad: Istanbul 2000"	"Hungary (HUN)"	"Hungary (HUN)"	"Europe & Central Asia"	2000	21	35.5	1.190476	1.006236	11.27169	11.65924	1.02E+07	17893.94	16.13897	9.792217	96	0	0	1	0	0	0	0	0	0	0	0	0	0
446	"34th Chess Olympiad: Istanbul 2000"	"Ukraine (UKR)"	"Ukraine (UKR)"	"Europe & Central Asia"	2000	21	35.5	1.190476	1.006236	11.61314	11.92802	4.92E+07	4797.38	17.71091	8.475825	221	0	0	1	0	0	0	0	0	0	0	0	0	0
447	"34th Chess Olympiad: Istanbul 2000"	"Israel (ISR)"	"Israel (ISR)"	"Middle East & North Africa"	2000	20	34.5	1.133787	0.9778911	12.11165	12.13335	6289000	26833.69	15.65431	10.19741	104	0	0	0	0	0	0	0	0	1	0	0	0	0
448	"34th Chess Olympiad: Istanbul 2000"	"Russia (RUS)"	"Russia (RUS)"	"Europe & Central Asia"	2000	20	38	1.133787	1.077098	11.17526	11.26806	1.47E+08	14050.85	18.80319	9.550438	180	0	0	1	0	0	0	0	0	0	0	0	0	0
449	"34th Chess Olympiad: Istanbul 2000"	"England (ENG)"	"England (ENG)"	"Europe & Central Asia"	2000	20	33	1.133787	0.9353741	11.00807	11.20764	4.92E+07	34399.83	17.71219	10.44581	63	0	0	0	0	0	0	1	0	0	0	0	0	0
450	"34th Chess Olympiad: Istanbul 2000"	"Uzbekistan (UZB)"	"Uzbekistan (UZB)"	"Europe & Central Asia"	2000	20	33	1.133787	0.9353741	10.37193	10.64341	2.47E+07	3141.061	17.0203	8.052316	224	0	0	1	0	0	0	0	0	0	0	0	0	0
451	"34th Chess Olympiad: Istanbul 2000"	"Bosnia and Herzegovina (BIH)"	"Bosnia and Herzegovina (BIH)"	"Europe & Central Asia"	2000	19	32	1.077098	0.9070294	8.962948	10.03461	3751176	6360.7	15.13758	8.757894	24	0	0	1	0	0	0	0	0	0	0	0	0	0
452	"34th Chess Olympiad: Istanbul 2000"	"Bulgaria (BUL)"	"Bulgaria (BGR)"	"Europe & Central Asia"	2000	19	32.5	1.077098	0.9212018	12.06683	12.25851	8170172	8833.437	15.916	9.086299	21	0	0	1	0	0	0	0	0	0	0	0	0	0
453	"34th Chess Olympiad: Istanbul 2000"	"China (CHN)"	"China (CHN)"	"East Asia & Pacific"	2000	19	33	1.077098	0.9353741	7.969186	8.631088	1.26E+09	3689.967	20.95647	8.213373	40	0	0	0	0	0	1	0	0	0	0	0	0	0
454	"34th Chess Olympiad: Istanbul 2000"	"Philippines (PHI)"	"Philippines (PHL)"	"East Asia & Pacific"	2000	19	32	1.077098	0.9070294	8.800056	8.737522	7.80E+07	4224.103	18.17211	8.348562	167	0	0	0	0	0	0	0	0	0	0	0	0	1
455	"34th Chess Olympiad: Istanbul 2000"	"Slovenia (SLO)"	"Slovenia (SVN)"	"Europe & Central Asia"	2000	19	33	1.077098	0.9353741	12.16568	12.42321	1988925	22647.37	14.50311	10.0278	200	0	0	1	0	0	0	0	0	0	0	0	0	0
456	"34th Chess Olympiad: Istanbul 2000"	"Denmark (DEN)"	"Denmark (DNK)"	"Europe & Central Asia"	2000	18	32	1.020408	0.9070294	14.18744	14.39523	5339616	42337.71	15.49066	10.65343	58	0	0	0	0	0	0	1	0	0	0	0	0	0
457	"34th Chess Olympiad: Istanbul 2000"	"Georgia (GEO)"	"Georgia (GEO)"	"Europe & Central Asia"	2000	18	34	1.020408	0.9637188	11.68799	11.92963	4077131	3685.5	15.2209	8.212162	76	0	0	1	0	0	0	0	0	0	0	0	0	0
458	"34th Chess Olympiad: Istanbul 2000"	"India (IND)"	"India (IND)"	"South Asia"	2000	18	33	1.020408	0.9353741	5.153607	6.240954	1.06E+09	2710.264	20.7783	7.904801	99	0	0	0	0	0	0	0	0	0	0	1	0	0
459	"34th Chess Olympiad: Istanbul 2000"	"Lithuania (LTU)"	"Lithuania (LTU)"	"Europe & Central Asia"	2000	18	31.5	1.020408	0.8928571	12.99966	13.0571	3499536	12194.66	15.06814	9.408753	126	0	0	1	0	0	0	0	0	0	0	0	0	0
460	"34th Chess Olympiad: Istanbul 2000"	"Romania (ROM)"	"Romania (ROU)"	"Europe & Central Asia"	2000	18	31.5	1.020408	0.8928571	11.29887	11.72784	2.24E+07	10419.26	16.92649	9.251411	179	0	0	1	0	0	0	0	0	0	0	0	0	0
461	"34th Chess Olympiad: Istanbul 2000"	"Scotland (SCO)"	"Scotland (SCT)"	"Europe & Central Asia"	2000	18	31.5	1.020408	0.8928571	11.00807	11.20764	5063451	30262.5	15.43756	10.31766	184	0	0	0	0	0	0	1	0	0	0	0	0	0
462	"34th Chess Olympiad: Istanbul 2000"	"United States of America (USA)"	"United States of America (USA)"	"North America"	2000	18	31.5	1.020408	0.8928571	13.18625	13.27232	2.82E+08	45661.27	19.45799	10.72901	223	0	0	0	0	0	0	0	0	0	1	0	0	0
463	"34th Chess Olympiad: Istanbul 2000"	"Australia (AUS)"	"Australia (AUS)"	"East Asia & Pacific"	2000	17	31	0.9637188	0.8786848	12.37381	12.53441	1.92E+07	35392.57	16.76797	10.47426	13	0	0	0	0	0	0	0	0	0	0	0	0	1
464	"34th Chess Olympiad: Istanbul 2000"	"France (FRA)"	"France (FRA)"	"Europe & Central Asia"	2000	17	32.5	0.9637188	0.9212018	11.87268	12.0087	6.09E+07	34705.14	17.92495	10.45464	72	0	0	0	0	0	0	1	0	0	0	0	0	0
465	"34th Chess Olympiad: Istanbul 2000"	"Netherlands (NED)"	"Netherlands (NLD)"	"Europe & Central Asia"	2000	17	31	0.9637188	0.8786848	13.19199	13.64053	1.59E+07	42016.55	16.58343	10.64582	158	0	0	0	0	0	0	1	0	0	0	0	0	0
466	"34th Chess Olympiad: Istanbul 2000"	"North Macedonia (MKD)"	"North Macedonia (MKD)"	"Europe & Central Asia"	2000	17	33	0.9637188	0.9353741	10.55697	10.96904	2034819	8620.582	14.52592	9.061908	138	0	0	1	0	0	0	0	0	0	0	0	0	0
467	"34th Chess Olympiad: Istanbul 2000"	"Poland (POL)"	"Poland (POL)"	"Europe & Central Asia"	2000	17	32.5	0.9637188	0.9212018	11.98707	12.08101	3.83E+07	14732.49	17.45988	9.597811	170	0	0	1	0	0	0	0	0	0	0	0	0	0
468	"34th Chess Olympiad: Istanbul 2000"	"Spain (ESP)"	"Spain (ESP)"	"Europe & Central Asia"	2000	17	32	0.9637188	0.9070294	10.08054	10.37873	4.06E+07	30030.55	17.51849	10.30997	66	0	0	0	0	0	0	1	0	0	0	0	0	0
469	"34th Chess Olympiad: Istanbul 2000"	"Argentina (ARG)"	"Argentina (ARG)"	"Latin America & Caribbean"	2000	16	29.5	0.9070294	0.8361678	9.082327	9.031811	3.69E+07	14975.3	17.42293	9.614158	9	0	0	0	0	0	0	0	1	0	0	0	0	0
470	"34th Chess Olympiad: Istanbul 2000"	"Armenia (ARM)"	"Armenia (ARM)"	"Europe & Central Asia"	2000	16	32	0.9070294	0.9070294	11.04714	11.11697	3069591	2924.745	14.93705	7.980962	10	0	0	1	0	0	0	0	0	0	0	0	0	0
471	"34th Chess Olympiad: Istanbul 2000"	"Belarus (BLR)"	"Belarus (BLR)"	"Europe & Central Asia"	2000	16	31.5	0.9070294	0.8928571	10.54909	10.74896	9979610	7574.405	16.11605	8.93253	26	0	0	1	0	0	0	0	0	0	0	0	0	0
472	"34th Chess Olympiad: Istanbul 2000"	"Belgium (BEL)"	"Belgium (BEL)"	"Europe & Central Asia"	2000	16	29.5	0.9070294	0.8361678	12.87557	13.17657	1.03E+07	36580.11	16.14291	10.50726	17	0	0	0	0	0	0	1	0	0	0	0	0	0
473	"34th Chess Olympiad: Istanbul 2000"	"Canada (CAN)"	"Canada (CAN)"	"North America"	2000	16	31.5	0.9070294	0.8928571	12.98143	13.07944	3.07E+07	33742.1	17.23931	10.4265	36	0	0	0	0	0	0	0	0	0	1	0	0	0
474	"34th Chess Olympiad: Istanbul 2000"	"Ecuador (ECU)"	"Ecuador (ECU)"	"Latin America & Caribbean"	2000	16	28	0.9070294	0.7936508	8.018873	8.090295	1.27E+07	7357.015	16.35563	8.90341	61	0	0	0	0	0	0	0	1	0	0	0	0	0
475	"34th Chess Olympiad: Istanbul 2000"	"Egypt (EGY)"	"Egypt (EGY)"	"Middle East & North Africa"	2000	16	29.5	0.9070294	0.8361678	6.834863	7.917897	6.88E+07	7504.462	18.04717	8.923253	62	0	0	0	0	0	0	0	0	1	0	0	0	0
476	"34th Chess Olympiad: Istanbul 2000"	"Estonia (EST)"	"Estonia (EST)"	"Europe & Central Asia"	2000	16	32	0.9070294	0.9070294	13.33931	13.30686	1396985	15641.14	14.14983	9.65766	67	0	0	1	0	0	0	0	0	0	0	0	0	0
477	"34th Chess Olympiad: Istanbul 2000"	"Greece (GRE)"	"Greece (GRC)"	"Europe & Central Asia"	2000	16	32	0.9070294	0.9070294	10.758	11.21956	1.08E+07	24839.08	16.19559	10.12017	85	0	0	0	0	0	0	1	0	0	0	0	0	0
478	"34th Chess Olympiad: Istanbul 2000"	"Latvia (LAT)"	"Latvia (LVA)"	"Europe & Central Asia"	2000	16	31	0.9070294	0.8786848	12.31781	12.37073	2367550	11216.57	14.67737	9.325148	128	0	0	1	0	0	0	0	0	0	0	0	0	0
479	"34th Chess Olympiad: Istanbul 2000"	"Moldova (MDA)"	"Moldova (MDA)"	"Europe & Central Asia"	2000	16	31	0.9070294	0.8786848	10.30115	10.43168	3639592	2809.778	15.10738	7.940861	133	0	0	1	0	0	0	0	0	0	0	0	0	0
480	"34th Chess Olympiad: Istanbul 2000"	"Morocco (MAR)"	"Morocco (MAR)"	"Middle East & North Africa"	2000	16	28.5	0.9070294	0.8078231	4.44311	5.274389	2.88E+07	4492.426	17.17567	8.410148	131	0	0	0	0	0	0	0	0	1	0	0	0	0
481	"34th Chess Olympiad: Istanbul 2000"	"Norway (NOR)"	"Norway (NOR)"	"Europe & Central Asia"	2000	16	29.5	0.9070294	0.8361678	12.97013	13.10726	4490967	57986.38	15.31758	10.96796	159	0	0	0	0	0	0	1	0	0	0	0	0	0
482	"34th Chess Olympiad: Istanbul 2000"	"Slovakia (SVK)"	"Slovakia (SVK)"	"Europe & Central Asia"	2000	16	31.5	0.9070294	0.8928571	12.76026	13.01457	5388720	15645.44	15.49982	9.657935	199	0	0	1	0	0	0	0	0	0	0	0	0	0
483	"34th Chess Olympiad: Istanbul 2000"	"South Africa (RSA)"	"South Africa (ZAF)"	"Sub-Saharan Africa"	2000	16	28	0.9070294	0.7936508	8.453121	8.646599	4.50E+07	9700.616	17.62145	9.179945	237	0	0	0	0	0	0	0	0	0	0	0	1	0
484	"34th Chess Olympiad: Istanbul 2000"	"Switzerland (SUI)"	"Switzerland (CHE)"	"Europe & Central Asia"	2000	16	33	0.9070294	0.9353741	12.2246	12.46049	7184250	50776	15.7874	10.83518	37	0	0	0	0	0	0	1	0	0	0	0	0	0
485	"34th Chess Olympiad: Istanbul 2000"	"Vietnam (VIE)"	"Vietnam (VNM)"	"East Asia & Pacific"	2000	16	31	0.9070294	0.8786848	7.231621	7.763823	7.99E+07	2574.133	18.19642	7.853268	230	0	0	0	0	1	0	0	0	0	0	0	0	0
486	"34th Chess Olympiad: Istanbul 2000"	"Croatia (CRO)"	"Croatia (HRV)"	"Europe & Central Asia"	2000	15	30	0.8503401	0.8503401	11.90602	12.18641	4468302	15575.48	15.31252	9.653454	94	0	0	1	0	0	0	0	0	0	0	0	0	0
487	"34th Chess Olympiad: Istanbul 2000"	"Cuba (CUB)"	"Cuba (CUB)"	"Latin America & Caribbean"	2000	15	32	0.8503401	0.9070294	9.991745	10.14504	1.11E+07	.	16.22483	.	51	0	0	0	0	1	0	0	0	0	0	0	0	0
488	"34th Chess Olympiad: Istanbul 2000"	"Czech Republic (CZE)"	"Czech Republic (CZE)"	"Europe & Central Asia"	2000	15	30.5	0.8503401	0.8645124	12.61001	12.98382	1.03E+07	21193.9	16.14328	9.961469	54	0	0	1	0	0	0	0	0	0	0	0	0	0
489	"34th Chess Olympiad: Istanbul 2000"	"Indonesia (INA)"	"Indonesia (IDN)"	"East Asia & Pacific"	2000	15	30	0.8503401	0.8503401	6.98844	7.532984	2.12E+08	5806.539	19.1698	8.66674	97	0	0	0	0	0	0	0	0	0	0	0	0	1
490	"34th Chess Olympiad: Istanbul 2000"	"Kazakhstan (KAZ)"	"Kazakhstan (KAZ)"	"Europe & Central Asia"	2000	15	30	0.8503401	0.8503401	10.25641	10.40294	1.49E+07	9951.563	16.51577	9.205485	110	0	0	1	0	0	0	0	0	0	0	0	0	0
491	"34th Chess Olympiad: Istanbul 2000"	"Kyrgyzstan (KGZ)"	"Kyrgyzstan (KGZ)"	"Europe & Central Asia"	2000	15	29.5	0.8503401	0.8361678	11.1524	11.28767	4898400	2074.505	15.40442	7.637478	112	0	0	1	0	0	0	0	0	0	0	0	0	0
492	"34th Chess Olympiad: Istanbul 2000"	"Luxembourg (LUX)"	"Luxembourg (LUX)"	"Europe & Central Asia"	2000	15	27.5	0.8503401	0.7794784	12.95707	13.33692	436300	81689.81	12.98608	11.31068	127	0	0	0	0	0	0	1	0	0	0	0	0	0
493	"34th Chess Olympiad: Istanbul 2000"	"Paraguay (PAR)"	"Paraguay (PRY)"	"Latin America & Caribbean"	2000	15	27.5	0.8503401	0.7794784	7.11516	7.13423	5323201	7983.972	15.48759	8.985191	174	0	0	0	0	0	0	0	1	0	0	0	0	0
494	"34th Chess Olympiad: Istanbul 2000"	"Peru (PER)"	"Peru (PER)"	"Latin America & Caribbean"	2000	15	28.5	0.8503401	0.8078231	8.353432	8.928432	2.65E+07	6428.067	17.09114	8.768429	166	0	0	0	0	0	0	0	1	0	0	0	0	0
495	"34th Chess Olympiad: Istanbul 2000"	"Singapore (SIN)"	"Singapore (SGP)"	"East Asia & Pacific"	2000	15	30.5	0.8503401	0.8645124	10.01101	10.34174	4027887	52356.64	15.20875	10.86583	187	0	0	0	0	0	0	0	0	0	0	0	0	1
496	"34th Chess Olympiad: Istanbul 2000"	"Sweden (SWE)"	"Sweden (SWE)"	"Europe & Central Asia"	2000	15	30	0.8503401	0.8503401	12.84997	12.8459	8872109	36820.84	15.99842	10.51382	201	0	0	0	0	0	0	1	0	0	0	0	0	0
497	"34th Chess Olympiad: Istanbul 2000"	"Venezuela (VEN)"	"Venezuela (VEN)"	"Latin America & Caribbean"	2000	15	27.5	0.8503401	0.7794784	8.294006	8.232539	2.42E+07	14589.35	17.00155	9.588047	227	0	0	0	0	0	0	0	1	0	0	0	0	0
498	"34th Chess Olympiad: Istanbul 2000"	"Serbia and Montenegro (YUG)"	"Serbia and Montenegro (SCG)"	"Europe & Central Asia"	2000	15	32	0.8503401	0.9070294	10.30406	10.83765	9821296	7517.15	16.10006	8.924942	183	0	0	1	0	0	0	0	0	0	0	0	0	0
499	"34th Chess Olympiad: Istanbul 2000"	"Albania (ALB)"	"Albania (ALB)"	"Europe & Central Asia"	2000	14	25	0.7936508	0.7086168	9.244911	9.704087	3089027	5442.578	14.94337	8.602008	5	0	0	1	0	0	0	0	0	0	0	0	0	0
500	"34th Chess Olympiad: Istanbul 2000"	"Austria (AUT)"	"Austria (AUT)"	"Europe & Central Asia"	2000	14	28.5	0.7936508	0.8078231	11.88904	12.20011	8011566	38844.41	15.8964	10.56732	14	0	0	0	0	0	0	1	0	0	0	0	0	0
501	"34th Chess Olympiad: Istanbul 2000"	"Azerbaijan (AZE)"	"Azerbaijan (AZE)"	"Europe & Central Asia"	2000	14	30	0.7936508	0.8503401	10.67855	11.02776	8048600	4603.77	15.90101	8.43463	15	0	0	1	0	0	0	0	0	0	0	0	0	0
502	"34th Chess Olympiad: Istanbul 2000"	"Brazil (BRA)"	"Brazil (BRA)"	"Latin America & Caribbean"	2000	14	30.5	0.7936508	0.8645124	6.542688	6.439307	1.75E+08	11403.06	18.9791	9.341638	30	0	0	0	0	0	0	0	1	0	0	0	0	0
503	"34th Chess Olympiad: Istanbul 2000"	"Colombia (COL)"	"Colombia (COL)"	"Latin America & Caribbean"	2000	14	26.5	0.7936508	0.7511338	7.060626	6.984035	3.96E+07	8413.222	17.4951	9.03756	46	0	0	0	0	0	0	0	1	0	0	0	0	0
504	"34th Chess Olympiad: Istanbul 2000"	"Ireland (IRL)"	"Ireland (IRL)"	"Europe & Central Asia"	2000	14	29.5	0.7936508	0.8361678	11.88026	11.82968	5488257	36509.2	15.51812	10.50532	100	0	0	0	0	0	0	1	0	0	0	0	0	0
505	"34th Chess Olympiad: Istanbul 2000"	"Jamaica (JAM)"	"Jamaica (JAM)"	"Latin America & Caribbean"	2000	14	24.5	0.7936508	0.6944444	9.456071	9.272923	2654701	7940.497	14.79184	8.979732	106	0	0	0	0	0	0	0	1	0	0	0	0	0
506	"34th Chess Olympiad: Istanbul 2000"	"Liechtenstein (LIE)"	"Liechtenstein (LIE)"	"Europe & Central Asia"	2000	14	25	0.7936508	0.7086168	.	.	33184	.	10.40982	.	123	0	0	0	0	0	0	1	0	0	0	0	0	0
507	"34th Chess Olympiad: Istanbul 2000"	"Malaysia (MAS)"	"Malaysia (MYS)"	"East Asia & Pacific"	2000	14	28.5	0.7936508	0.8078231	7.994396	8.335296	2.32E+07	16304.01	16.95942	9.699166	151	0	0	0	0	0	0	0	0	0	0	0	0	1
508	"34th Chess Olympiad: Istanbul 2000"	"Sri Lanka (SRI)"	"Sri Lanka (LKA)"	"South Asia"	2000	14	25.5	0.7936508	0.7227891	7.340421	7.376442	1.88E+07	5543.19	16.74817	8.620325	124	0	0	0	0	0	0	0	0	0	0	1	0	0
509	"34th Chess Olympiad: Istanbul 2000"	"Zambia (ZAM)"	"Zambia (ZMB)"	"Sub-Saharan Africa"	2000	14	25.5	0.7936508	0.7227891	6.175049	6.90585	1.04E+07	2126.258	16.15885	7.662119	238	0	0	0	0	0	0	0	0	0	0	0	1	0
510	"34th Chess Olympiad: Istanbul 2000"	"International Braille Chess Association (IBC)"	""	""	2000	14	27	0.7936508	0.7653061	.	.	.	.	.	.	.	0	0	.	.	.	.	.	.	.	.	.	.	.
511	"34th Chess Olympiad: Istanbul 2000"	"Andorra (AND)"	"Andorra (AND)"	"Europe & Central Asia"	2000	13	28	0.7369614	0.7936508	12.21457	12.41006	65390	.	11.08812	.	6	0	0	0	0	0	0	1	0	0	0	0	0	0
512	"34th Chess Olympiad: Istanbul 2000"	"Bangladesh (BAN)"	"Bangladesh (BGD)"	"South Asia"	2000	13	29	0.7369614	0.8219954	3.946544	4.606982	1.28E+08	1692.422	18.66486	7.433916	20	0	0	0	0	0	0	0	0	0	0	1	0	0
513	"34th Chess Olympiad: Istanbul 2000"	"Barbados (BAR)"	"Barbados (BRB)"	"Latin America & Caribbean"	2000	13	25	0.7369614	0.7086168	9.931195	9.985965	271515	16002.81	12.51177	9.680519	31	0	0	0	0	0	0	0	1	0	0	0	0	0
514	"34th Chess Olympiad: Istanbul 2000"	"Bolivia (BOL)"	"Bolivia (BOL)"	"Latin America & Caribbean"	2000	13	25	0.7369614	0.7086168	7.499064	8.26795	8418264	4370.979	15.94591	8.382742	29	0	0	0	0	0	0	0	1	0	0	0	0	0
515	"34th Chess Olympiad: Istanbul 2000"	"Chile (CHI)"	"Chile (CHL)"	"Latin America & Caribbean"	2000	13	29	0.7369614	0.8219954	9.717011	9.860631	1.53E+07	14241.16	16.54613	9.563891	39	0	0	0	0	0	0	0	1	0	0	0	0	0
516	"34th Chess Olympiad: Istanbul 2000"	"Costa Rica (CRC)"	"Costa Rica (CRI)"	"Latin America & Caribbean"	2000	13	27	0.7369614	0.7653061	7.616421	7.56356	3962372	9786.224	15.19235	9.188731	49	0	0	0	0	0	0	0	1	0	0	0	0	0
517	"34th Chess Olympiad: Istanbul 2000"	"Faroe Islands (FAI)"	"Faroe Islands (FRO)"	"Europe & Central Asia"	2000	13	28	0.7369614	0.7936508	.	.	46735	.	10.75225	.	73	0	0	0	0	0	0	1	0	0	0	0	0	0
518	"34th Chess Olympiad: Istanbul 2000"	"Finland (FIN)"	"Finland (FIN)"	"Europe & Central Asia"	2000	13	30	0.7369614	0.8503401	13.18843	13.21201	5176209	34860.26	15.45958	10.4591	69	0	0	0	0	0	0	1	0	0	0	0	0	0
519	"34th Chess Olympiad: Istanbul 2000"	"Iran (IRI)"	"Iran (IRN)"	"Middle East & North Africa"	2000	13	28.5	0.7369614	0.8078231	7.344678	8.100331	6.56E+07	13237.25	17.99944	9.490789	101	0	0	0	0	0	0	0	0	1	0	0	0	0
520	"34th Chess Olympiad: Istanbul 2000"	"Monaco (MNC)"	"Monaco (MCO)"	"Europe & Central Asia"	2000	13	23.5	0.7369614	0.6660998	.	.	32147	.	10.37807	.	132	0	0	0	0	0	0	1	0	0	0	0	0	0
521	"34th Chess Olympiad: Istanbul 2000"	"Mongolia (MGL)"	"Mongolia (MNG)"	"East Asia & Pacific"	2000	13	30	0.7369614	0.8503401	9.743696	9.666518	2397418	4655.058	14.6899	8.445709	143	0	0	0	0	0	0	0	0	0	0	0	0	1
522	"34th Chess Olympiad: Istanbul 2000"	"Myanmar (MYA)"	"Myanmar (MMR)"	"East Asia & Pacific"	2000	13	27	0.7369614	0.7653061	5.372508	5.656741	4.67E+07	1288.987	17.65968	7.161612	141	0	0	0	0	0	0	0	0	0	0	0	0	1
523	"34th Chess Olympiad: Istanbul 2000"	"Namibia (NAM)"	"Namibia (NAM)"	"Sub-Saharan Africa"	2000	13	24	0.7369614	0.6802721	6.590946	6.557203	1794571	6538.54	14.40028	8.785469	152	0	0	0	0	0	0	0	0	0	0	0	1	0
524	"34th Chess Olympiad: Istanbul 2000"	"Tunisia (TUN)"	"Tunisia (TUN)"	"Middle East & North Africa"	2000	13	28	0.7369614	0.7936508	5.9255	6.875768	9708350	7566.789	16.0885	8.931524	215	0	0	0	0	0	0	0	0	1	0	0	0	0
525	"34th Chess Olympiad: Istanbul 2000"	"Turkmenistan (TKM)"	"Turkmenistan (TKM)"	"Europe & Central Asia"	2000	13	28.5	0.7369614	0.8078231	10.00571	10.45003	4516133	5333.087	15.32317	8.581685	211	0	0	1	0	0	0	0	0	0	0	0	0	0
526	"34th Chess Olympiad: Istanbul 2000"	"Uganda (UGA)"	"Uganda (UGA)"	"Sub-Saharan Africa"	2000	13	25.5	0.7369614	0.7227891	4.876322	5.752548	2.37E+07	1067.05	16.97888	6.972653	220	0	0	0	0	0	0	0	0	0	0	0	1	0
527	"34th Chess Olympiad: Istanbul 2000"	"Zimbabwe (ZIM)"	"Zimbabwe (ZWE)"	"Sub-Saharan Africa"	2000	13	25.5	0.7369614	0.7227891	7.519221	8.169354	1.19E+07	2945.993	16.29049	7.988201	239	0	0	0	0	0	0	0	0	0	0	0	1	0
528	"34th Chess Olympiad: Istanbul 2000"	"Angola (ANG)"	"Angola (AGO)"	"Sub-Saharan Africa"	2000	12	26.5	0.6802721	0.7511338	3.716017	4.856469	1.64E+07	3892.317	16.61252	8.26676	3	0	0	0	0	0	0	0	0	0	0	0	1	0
529	"34th Chess Olympiad: Istanbul 2000"	"Iceland (ISL)"	"Iceland (ISL)"	"Europe & Central Asia"	2000	12	29	0.6802721	0.8219954	14.26965	14.4284	281205	34950.46	12.54684	10.46169	103	0	0	0	0	0	0	1	0	0	0	0	0	0
530	"34th Chess Olympiad: Istanbul 2000"	"Italy (ITA)"	"Italy (ITA)"	"Europe & Central Asia"	2000	12	29	0.6802721	0.8219954	10.95494	11.4182	5.69E+07	36735.93	17.85755	10.51151	105	0	0	0	0	0	0	1	0	0	0	0	0	0
531	"34th Chess Olympiad: Istanbul 2000"	"Japan (JPN)"	"Japan (JPN)"	"East Asia & Pacific"	2000	12	26	0.6802721	0.7369614	12.02927	12.44781	1.27E+08	33871.86	18.65846	10.43034	109	0	0	0	0	0	0	0	0	0	0	0	0	1
532	"34th Chess Olympiad: Istanbul 2000"	"Jersey (JCI)"	"Jersey (JEY)"	"Europe & Central Asia"	2000	12	23.5	0.6802721	0.6660998	.	.	86096.94	.	11.36323	.	107	0	0	0	0	0	0	1	0	0	0	0	0	0
533	"34th Chess Olympiad: Istanbul 2000"	"Kenya (KEN)"	"Kenya (KEN)"	"Sub-Saharan Africa"	2000	12	24.5	0.6802721	0.6944444	6.6573	7.283843	3.20E+07	2097.796	17.28014	7.648643	111	0	0	0	0	0	0	0	0	0	0	0	1	0
534	"34th Chess Olympiad: Istanbul 2000"	"Netherlands Antilles (AHO)"	"Netherlands Antilles (ANT)"	"Latin America & Caribbean"	2000	12	24	0.6802721	0.6802721	.	.	182391	29245.27	12.11391	10.28347	7	0	0	0	0	0	0	0	1	0	0	0	0	0
535	"34th Chess Olympiad: Istanbul 2000"	"New Zealand (NZL)"	"New Zealand (NZL)"	"East Asia & Pacific"	2000	12	26	0.6802721	0.7369614	12.47038	12.49898	3857700	28101.83	15.16558	10.24359	162	0	0	0	0	0	0	0	0	0	0	0	0	1
536	"34th Chess Olympiad: Istanbul 2000"	"Pakistan (PAK)"	"Pakistan (PAK)"	"South Asia"	2000	12	27	0.6802721	0.7653061	4.022207	5.206027	1.42E+08	3401.113	18.77375	8.131858	164	0	0	0	0	0	0	0	0	0	0	1	0	0
537	"34th Chess Olympiad: Istanbul 2000"	"Panama (PAN)"	"Panama (PAN)"	"Latin America & Caribbean"	2000	12	23.5	0.6802721	0.6660998	8.630028	8.444041	3030328	10624.85	14.92418	9.270951	165	0	0	0	0	0	0	0	1	0	0	0	0	0
538	"34th Chess Olympiad: Istanbul 2000"	"Portugal (POR)"	"Portugal (PRT)"	"Europe & Central Asia"	2000	12	30	0.6802721	0.8503401	8.60066	8.969114	1.03E+07	25981.36	16.14667	10.16513	173	0	0	0	0	0	0	1	0	0	0	0	0	0
539	"34th Chess Olympiad: Istanbul 2000"	"Suriname (SUR)"	"Suriname (SUR)"	"Latin America & Caribbean"	2000	12	24.5	0.6802721	0.6944444	7.456535	7.46278	470949	9801.332	13.0625	9.190273	198	0	0	0	0	0	0	0	1	0	0	0	0	0
540	"34th Chess Olympiad: Istanbul 2000"	"Syria (SYR)"	"Syria (SYR)"	"Middle East & North Africa"	2000	12	26	0.6802721	0.7369614	6.307468	7.091891	1.64E+07	.	16.61345	.	204	0	0	0	0	0	0	0	0	1	0	0	0	0
541	"34th Chess Olympiad: Istanbul 2000"	"Trinidad and Tobago (TRI)"	"Trinidad and Tobago (TTO)"	"Latin America & Caribbean"	2000	12	23	0.6802721	0.6519274	8.08025	8.093996	1267153	18335.97	14.05228	9.81662	214	0	0	0	0	0	0	0	1	0	0	0	0	0
542	"34th Chess Olympiad: Istanbul 2000"	"United Arab Emirates (UAE)"	"United Arab Emirates (ARE)"	"Middle East & North Africa"	2000	12	27.5	0.6802721	0.7794784	9.072883	9.004232	3134062	103318.1	14.95784	11.54557	8	0	0	0	0	0	0	0	0	1	0	0	0	0
543	"34th Chess Olympiad: Istanbul 2000"	"El Salvador (ESA)"	"El Salvador (SLV)"	"Latin America & Caribbean"	2000	11	25.5	0.6235828	0.7227891	6.077934	6.300914	5887936	5612.392	15.58842	8.632732	191	0	0	0	0	0	0	0	1	0	0	0	0	0
544	"34th Chess Olympiad: Istanbul 2000"	"Ethiopia (ETH)"	"Ethiopia (ETH)"	"Sub-Saharan Africa"	2000	11	21.5	0.6235828	0.6094104	1.923603	2.478124	6.62E+07	621.1598	18.00857	6.431588	68	0	0	0	0	0	0	0	0	0	0	0	1	0
545	"34th Chess Olympiad: Istanbul 2000"	"Hong Kong (HKG)"	"Hong Kong (HKG)"	"East Asia & Pacific"	2000	11	23.5	0.6235828	0.6660998	.	.	6665000	34016.77	15.71238	10.43461	92	0	0	0	0	0	0	0	0	0	0	0	0	1
546	"34th Chess Olympiad: Istanbul 2000"	"Mauritius (MRI)"	"Mauritius (MUS)"	"Sub-Saharan Africa"	2000	11	23.5	0.6235828	0.6660998	8.168524	8.74967	1186873	11282.25	13.98683	9.330986	149	0	0	0	0	0	0	0	0	0	0	0	1	0
547	"34th Chess Olympiad: Istanbul 2000"	"Mexico (MEX)"	"Mexico (MEX)"	"Latin America & Caribbean"	2000	11	27	0.6235828	0.7653061	7.484482	7.718981	9.89E+07	16129.96	18.40962	9.688434	136	0	0	0	0	0	0	0	1	0	0	0	0	0
548	"34th Chess Olympiad: Istanbul 2000"	"San Marino (SMR)"	"San Marino (SMR)"	"Europe & Central Asia"	2000	11	22.5	0.6235828	0.6377551	.	.	27462	75557.25	10.22056	11.23265	192	0	0	0	0	0	0	1	0	0	0	0	0	0
549	"34th Chess Olympiad: Istanbul 2000"	"Seychelles (SEY)"	"Seychelles (SYC)"	"Sub-Saharan Africa"	2000	11	20	0.6235828	0.5668934	7.652348	7.873825	81131	18453.11	11.30382	9.822989	203	0	0	0	0	0	0	0	0	0	0	0	1	0
550	"34th Chess Olympiad: Istanbul 2000"	"Palestine (PLE)"	"Palestine (PSE)"	"Middle East & North Africa"	2000	11	24	0.6235828	0.6802721	8.812478	9.237916	2922153	3688.342	14.88783	8.212933	175	0	0	0	0	0	0	0	0	1	0	0	0	0
551	"34th Chess Olympiad: Istanbul 2000"	"Botswana (BOT)"	"Botswana (BWA)"	"Sub-Saharan Africa"	2000	10	24	0.5668934	0.6802721	7.034196	7.100628	1643334	10718.17	14.31224	9.279696	34	0	0	0	0	0	0	0	0	0	0	0	1	0
552	"34th Chess Olympiad: Istanbul 2000"	"Cyprus (CYP)"	"Cyprus (CYP)"	"Europe & Central Asia"	2000	10	25	0.5668934	0.7086168	11.50424	11.85923	943290	29368.06	13.75713	10.28766	53	0	0	0	0	0	0	1	0	0	0	0	0	0
553	"34th Chess Olympiad: Istanbul 2000"	"Honduras (HON)"	"Honduras (HND)"	"Latin America & Caribbean"	2000	10	24	0.5668934	0.6802721	5.40636	4.954569	6574509	3303.083	15.69871	8.102612	93	0	0	0	0	0	0	0	1	0	0	0	0	0
554	"34th Chess Olympiad: Istanbul 2000"	"Iraq (IRQ)"	"Iraq (IRQ)"	"Middle East & North Africa"	2000	10	26	0.5668934	0.7369614	6.284613	7.361877	2.35E+07	12211.96	16.97241	9.410172	102	0	0	0	0	0	0	0	0	1	0	0	0	0
555	"34th Chess Olympiad: Istanbul 2000"	"Puerto Rico (PUR)"	"Puerto Rico (PRI)"	"Latin America & Caribbean"	2000	10	26	0.5668934	0.7369614	11.47929	11.39929	3810605	31005.18	15.1533	10.34191	171	0	0	0	0	0	0	0	1	0	0	0	0	0
556	"34th Chess Olympiad: Istanbul 2000"	"Uruguay (URU)"	"Uruguay (URY)"	"Latin America & Caribbean"	2000	10	25.5	0.5668934	0.7227891	8.652797	8.530119	3319736	12880.62	15.0154	9.463479	222	0	0	0	0	0	0	0	1	0	0	0	0	0
557	"34th Chess Olympiad: Istanbul 2000"	"Yemen (YEM)"	"Yemen (YEM)"	"Middle East & North Africa"	2000	10	25	0.5668934	0.7086168	3.530416	5.23661	1.74E+07	3997.974	16.6725	8.293543	236	0	0	0	0	0	0	0	0	1	0	0	0	0
558	"34th Chess Olympiad: Istanbul 2000"	"Brunei Darussalam (BRU)"	"Brunei Darussalam (BRN)"	"East Asia & Pacific"	2000	9	20	0.5102041	0.5668934	12.26788	12.41745	333165	82068.3	12.71639	11.31531	32	0	0	0	0	0	0	0	0	0	0	0	0	1
559	"34th Chess Olympiad: Istanbul 2000"	"Malta (MLT)"	"Malta (MLT)"	"Middle East & North Africa"	2000	9	23.5	0.5102041	0.6660998	11.33647	11.84584	390087	24599.64	12.87413	10.11049	140	0	0	0	0	0	0	1	0	0	0	0	0	0
560	"34th Chess Olympiad: Istanbul 2000"	"Qatar (QAT)"	"Qatar (QAT)"	"Middle East & North Africa"	2000	9	27	0.5102041	0.7653061	7.646986	7.472607	592468	108287.2	13.29205	11.59254	177	0	0	0	0	0	0	0	0	1	0	0	0	0
561	"34th Chess Olympiad: Istanbul 2000"	"Wales (WLS)"	"Wales (WLS)"	"Europe & Central Asia"	2000	9	27	0.5102041	0.7653061	11.00807	11.20764	2907217	24890.66	14.88271	10.12225	233	0	0	0	0	0	0	1	0	0	0	0	0	0
562	"34th Chess Olympiad: Istanbul 2000"	"Guernsey (GCI)"	"Guernsey (GGY)"	"Europe & Central Asia"	2000	8	18.5	0.4535147	0.5243764	.	.	62346.06	.	11.04046	.	77	0	0	0	0	0	0	1	0	0	0	0	0	0
563	"34th Chess Olympiad: Istanbul 2000"	"Papua New Guinea (PNG)"	"Papua New Guinea (PNG)"	"East Asia & Pacific"	2000	8	19.5	0.4535147	0.5527211	3.853647	4.451952	5847586	2615.719	15.58154	7.869294	169	0	0	0	0	0	0	0	0	0	0	0	0	1
564	"34th Chess Olympiad: Istanbul 2000"	"Bermuda (BER)"	"Bermuda (BMU)"	"North America"	2000	7	20.5	0.3968254	0.5810658	9.105134	8.799845	61833	51140.24	11.03219	10.84233	28	0	0	0	0	0	0	0	0	0	1	0	0	0
565	"34th Chess Olympiad: Istanbul 2000"	"Macau (MAC)"	"Macau (MAC)"	"East Asia & Pacific"	2000	7	23.5	0.3968254	0.6660998	.	.	427782	42244.89	12.96637	10.65124	129	0	0	0	0	0	0	0	0	0	0	0	0	1
566	"34th Chess Olympiad: Istanbul 2000"	"US Virgin Islands (ISV)"	"US Virgin Islands (VIR)"	"Latin America & Caribbean"	2000	3	13.5	0.170068	0.3826531	12.19289	11.9632	108642	.	11.59581	.	229	0	0	0	0	0	0	0	1	0	0	0	0	0
567	"34th Chess Olympiad: Istanbul 2000"	"Rwanda (RWA)"	"Rwanda (RWA)"	"Sub-Saharan Africa"	2000	1	7.5	0.0566893	0.212585	3.547095	3.99203	7933681	801.7476	15.88663	6.686794	181	0	0	0	0	0	0	0	0	0	0	0	1	0
568	"35th Chess Olympiad: Bled 2002"	"Slovenia (SLO)"	"Slovenia (SVN)"	"Europe & Central Asia"	2002	42	86.5	2.241195	2.307898	12.33376	12.57124	1994530	24127.3	14.50592	10.0911	200	1	2	1	0	0	0	0	0	0	0	0	0	0
569	"35th Chess Olympiad: Bled 2002"	"Hungary (HUN)"	"Hungary (HUN)"	"Europe & Central Asia"	2002	24	37.5	1.280683	1.000534	11.4485	11.81597	1.02E+07	19606.46	16.13383	9.883615	96	0	0	1	0	0	0	0	0	0	0	0	0	0
570	"35th Chess Olympiad: Bled 2002"	"Russia (RUS)"	"Russia (RUS)"	"Europe & Central Asia"	2002	23	38.5	1.227321	1.027215	11.32884	11.38806	1.45E+08	15604.15	18.79435	9.655293	180	0	0	1	0	0	0	0	0	0	0	0	0	0
571	"35th Chess Olympiad: Bled 2002"	"Netherlands (NED)"	"Netherlands (NLD)"	"Europe & Central Asia"	2002	21	33.5	1.120598	0.89381	13.34453	13.77121	1.61E+07	42491.57	16.59736	10.65706	158	0	0	0	0	0	0	1	0	0	0	0	0	0
572	"35th Chess Olympiad: Bled 2002"	"Czech Republic (CZE)"	"Czech Republic (CZE)"	"Europe & Central Asia"	2002	20	32.5	1.067236	0.8671291	12.70676	13.04954	1.02E+07	22297.22	16.1376	10.01222	54	0	0	1	0	0	0	0	0	0	0	0	0	0
573	"35th Chess Olympiad: Bled 2002"	"Georgia (GEO)"	"Georgia (GEO)"	"Europe & Central Asia"	2002	20	34	1.067236	0.9071505	11.80422	12.04086	3978515	4175.022	15.19642	8.336875	76	0	0	1	0	0	0	0	0	0	0	0	0	0
574	"35th Chess Olympiad: Bled 2002"	"China (CHN)"	"China (CHN)"	"East Asia & Pacific"	2002	19	33.5	1.013874	0.89381	8.201267	8.82416	1.28E+09	4302.227	20.97044	8.366888	40	0	0	0	0	0	1	0	0	0	0	0	0	0
575	"35th Chess Olympiad: Bled 2002"	"France (FRA)"	"France (FRA)"	"Europe & Central Asia"	2002	19	31.5	1.013874	0.8404483	12.08443	12.20757	6.18E+07	35278.44	17.9395	10.47103	72	0	0	0	0	0	0	1	0	0	0	0	0	0
576	"35th Chess Olympiad: Bled 2002"	"Iceland (ISL)"	"Iceland (ISL)"	"Europe & Central Asia"	2002	19	32	1.013874	0.8537887	14.39894	14.54762	287523	35757.09	12.56906	10.4845	103	0	0	0	0	0	0	1	0	0	0	0	0	0
577	"35th Chess Olympiad: Bled 2002"	"Sweden (SWE)"	"Sweden (SWE)"	"Europe & Central Asia"	2002	19	31	1.013874	0.8271078	12.96631	12.95044	8924958	37955.72	16.00436	10.54418	201	0	0	0	0	0	0	1	0	0	0	0	0	0
578	"35th Chess Olympiad: Bled 2002"	"Serbia and Montenegro (YUG)"	"Serbia and Montenegro (SCG)"	"Europe & Central Asia"	2002	19	33	1.013874	0.8804696	10.42925	10.92971	9808660	8513.85	16.09878	9.04945	183	0	0	1	0	0	0	0	0	0	0	0	0	0
579	"35th Chess Olympiad: Bled 2002"	"Armenia (ARM)"	"Armenia (ARM)"	"Europe & Central Asia"	2002	18	35	0.9605123	0.9338314	11.1462	11.18949	3033978	3669.345	14.92539	8.207768	10	0	0	1	0	0	0	0	0	0	0	0	0	0
580	"35th Chess Olympiad: Bled 2002"	"Bangladesh (BAN)"	"Bangladesh (BGD)"	"South Asia"	2002	18	31	0.9605123	0.8271078	4.121474	4.743905	1.32E+08	1779.332	18.70193	7.483993	20	0	0	0	0	0	0	0	0	0	0	1	0	0
581	"35th Chess Olympiad: Bled 2002"	"Belarus (BLR)"	"Belarus (BLR)"	"Europe & Central Asia"	2002	18	32.5	0.9605123	0.8671291	10.75672	10.92456	9865548	8428.863	16.10456	9.039417	26	0	0	1	0	0	0	0	0	0	0	0	0	0
582	"35th Chess Olympiad: Bled 2002"	"Bosnia and Herzegovina (BIH)"	"Bosnia and Herzegovina (BIH)"	"Europe & Central Asia"	2002	18	32.5	0.9605123	0.8671291	9.129773	10.14819	3759387	6977.249	15.13977	8.85041	24	0	0	1	0	0	0	0	0	0	0	0	0	0
583	"35th Chess Olympiad: Bled 2002"	"Germany (GER)"	"Germany (DEU)"	"Europe & Central Asia"	2002	18	32.5	0.9605123	0.8671291	11.94152	12.20278	8.25E+07	37122.75	18.22817	10.52199	55	0	0	0	0	0	0	1	0	0	0	0	0	0
584	"35th Chess Olympiad: Bled 2002"	"North Macedonia (MKD)"	"North Macedonia (MKD)"	"Europe & Central Asia"	2002	18	33	0.9605123	0.8804696	10.73232	11.11875	2048928	8422.58	14.53283	9.038671	138	0	0	1	0	0	0	0	0	0	0	0	0	0
585	"35th Chess Olympiad: Bled 2002"	"Switzerland (SUI)"	"Switzerland (CHE)"	"Europe & Central Asia"	2002	18	33	0.9605123	0.8804696	12.24853	12.48394	7284753	50815.11	15.80129	10.83595	37	0	0	0	0	0	0	1	0	0	0	0	0	0
586	"35th Chess Olympiad: Bled 2002"	"Ukraine (UKR)"	"Ukraine (UKR)"	"Europe & Central Asia"	2002	18	32.5	0.9605123	0.8671291	11.78304	12.05161	4.82E+07	5625.265	17.69092	8.635023	221	0	0	1	0	0	0	0	0	0	0	0	0	0
587	"35th Chess Olympiad: Bled 2002"	"England (ENG)"	"England (ENG)"	"Europe & Central Asia"	2002	18	33.5	0.9605123	0.89381	11.24097	11.40327	4.97E+07	35954.55	17.72118	10.49001	63	0	0	0	0	0	0	1	0	0	0	0	0	0
588	"35th Chess Olympiad: Bled 2002"	"Uzbekistan (UZB)"	"Uzbekistan (UZB)"	"Europe & Central Asia"	2002	18	32.5	0.9605123	0.8671291	10.52537	10.7531	2.53E+07	3318.203	17.0452	8.107179	224	0	0	1	0	0	0	0	0	0	0	0	0	0
589	"35th Chess Olympiad: Bled 2002"	"Cuba (CUB)"	"Cuba (CUB)"	"Latin America & Caribbean"	2002	17	30.5	0.9071505	0.8137673	10.15942	10.30115	1.12E+07	.	16.23139	.	51	0	0	0	0	1	0	0	0	0	0	0	0	0
590	"35th Chess Olympiad: Bled 2002"	"Denmark (DEN)"	"Denmark (DNK)"	"Europe & Central Asia"	2002	17	31.5	0.9071505	0.8404483	14.27536	14.45909	5375931	42595.58	15.49744	10.65951	58	0	0	0	0	0	0	1	0	0	0	0	0	0
591	"35th Chess Olympiad: Bled 2002"	"Finland (FIN)"	"Finland (FIN)"	"Europe & Central Asia"	2002	17	30.5	0.9071505	0.8137673	13.32679	13.33748	5200598	36210.04	15.46428	10.49709	69	0	0	0	0	0	0	1	0	0	0	0	0	0
592	"35th Chess Olympiad: Bled 2002"	"Greece (GRE)"	"Greece (GRC)"	"Europe & Central Asia"	2002	17	31.5	0.9071505	0.8404483	10.95404	11.39544	1.09E+07	26642.77	16.20446	10.19027	85	0	0	0	0	0	0	1	0	0	0	0	0	0
593	"35th Chess Olympiad: Bled 2002"	"Israel (ISR)"	"Israel (ISR)"	"Middle East & North Africa"	2002	17	33	0.9071505	0.8804696	12.2241	12.21944	6570000	25712.71	15.69802	10.15474	104	0	0	0	0	0	0	0	0	1	0	0	0	0
594	"35th Chess Olympiad: Bled 2002"	"Italy (ITA)"	"Italy (ITA)"	"Europe & Central Asia"	2002	17	30.5	0.9071505	0.8137673	11.10023	11.54401	5.71E+07	37470.96	17.8596	10.53132	105	0	0	0	0	0	0	1	0	0	0	0	0	0
595	"35th Chess Olympiad: Bled 2002"	"Poland (POL)"	"Poland (POL)"	"Europe & Central Asia"	2002	17	32.5	0.9071505	0.8671291	12.20464	12.28337	3.82E+07	15232.14	17.45914	9.631163	170	0	0	1	0	0	0	0	0	0	0	0	0	0
596	"35th Chess Olympiad: Bled 2002"	"Slovakia (SVK)"	"Slovakia (SVK)"	"Europe & Central Asia"	2002	17	33	0.9071505	0.8804696	12.86171	13.09328	5376912	16920.06	15.49762	9.736256	199	0	0	1	0	0	0	0	0	0	0	0	0	0
597	"35th Chess Olympiad: Bled 2002"	"Spain (ESP)"	"Spain (ESP)"	"Europe & Central Asia"	2002	17	32.5	0.9071505	0.8671291	10.326	10.61157	4.14E+07	31395.62	17.53955	10.35442	66	0	0	0	0	0	0	1	0	0	0	0	0	0
598	"35th Chess Olympiad: Bled 2002"	"Belgium (BEL)"	"Belgium (BEL)"	"Europe & Central Asia"	2002	16	30.5	0.8537887	0.8137673	12.99722	13.2829	1.03E+07	37316.8	16.15083	10.5272	17	0	0	0	0	0	0	1	0	0	0	0	0	0
599	"35th Chess Olympiad: Bled 2002"	"Brazil (BRA)"	"Brazil (BRA)"	"Latin America & Caribbean"	2002	16	31	0.8537887	0.8271078	6.802014	6.692762	1.80E+08	11599.55	19.0059	9.358722	30	0	0	0	0	0	0	0	1	0	0	0	0	0
600	"35th Chess Olympiad: Bled 2002"	"Faroe Islands (FAI)"	"Faroe Islands (FRO)"	"Europe & Central Asia"	2002	16	26	0.8537887	0.6937033	.	.	47233	.	10.76285	.	73	0	0	0	0	0	0	1	0	0	0	0	0	0
601	"35th Chess Olympiad: Bled 2002"	"India (IND)"	"India (IND)"	"South Asia"	2002	16	31	0.8537887	0.8271078	5.400475	6.459031	1.09E+09	2849.972	20.81248	7.955064	99	0	0	0	0	0	0	0	0	0	0	1	0	0
602	"35th Chess Olympiad: Bled 2002"	"Iraq (IRQ)"	"Iraq (IRQ)"	"Middle East & North Africa"	2002	16	29.5	0.8537887	0.7870864	6.44337	7.485203	2.49E+07	10962.26	17.03166	9.302214	102	0	0	0	0	0	0	0	0	1	0	0	0	0
603	"35th Chess Olympiad: Bled 2002"	"Ireland (IRL)"	"Ireland (IRL)"	"Europe & Central Asia"	2002	16	31	0.8537887	0.8271078	12.07227	12.02185	5629584	38985	15.54355	10.57093	100	0	0	0	0	0	0	1	0	0	0	0	0	0
604	"35th Chess Olympiad: Bled 2002"	"Lithuania (LTU)"	"Lithuania (LTU)"	"Europe & Central Asia"	2002	16	32	0.8537887	0.8537887	13.07168	13.09824	3443067	14095.98	15.05187	9.553645	126	0	0	1	0	0	0	0	0	0	0	0	0	0
605	"35th Chess Olympiad: Bled 2002"	"Nigeria (NGR)"	"Nigeria (NGA)"	"Sub-Saharan Africa"	2002	16	24	0.8537887	0.6403415	5.917408	6.835232	1.29E+08	3565.395	18.67219	8.17903	155	0	0	0	0	0	0	0	0	0	0	0	1	0
606	"35th Chess Olympiad: Bled 2002"	"Romania (ROM)"	"Romania (ROU)"	"Europe & Central Asia"	2002	16	31	0.8537887	0.8271078	11.49522	11.89576	2.17E+07	11968.11	16.89423	9.39	179	0	0	1	0	0	0	0	0	0	0	0	0	0
607	"35th Chess Olympiad: Bled 2002"	"Tajikistan (TJK)"	"Tajikistan (TJK)"	"Europe & Central Asia"	2002	16	29.5	0.8537887	0.7870864	10.12143	10.73637	6426867	1392.378	15.676	7.238769	209	0	0	1	0	0	0	0	0	0	0	0	0	0
608	"35th Chess Olympiad: Bled 2002"	"United States of America (USA)"	"United States of America (USA)"	"North America"	2002	16	30.5	0.8537887	0.8137673	13.23443	13.30654	2.88E+08	46029.2	19.47717	10.73703	223	0	0	0	0	0	0	0	0	0	1	0	0	0
609	"35th Chess Olympiad: Bled 2002"	"Australia (AUS)"	"Australia (AUS)"	"East Asia & Pacific"	2002	15	29.5	0.8004269	0.7870864	12.50445	12.65604	1.97E+07	36567.92	16.79366	10.50693	13	0	0	0	0	0	0	0	0	0	0	0	0	1
610	"35th Chess Olympiad: Bled 2002"	"Azerbaijan (AZE)"	"Azerbaijan (AZE)"	"Europe & Central Asia"	2002	15	31	0.8004269	0.8271078	10.74687	11.05563	8171950	5453.53	15.91622	8.604018	15	0	0	1	0	0	0	0	0	0	0	0	0	0
611	"35th Chess Olympiad: Bled 2002"	"Bolivia (BOL)"	"Bolivia (BOL)"	"Latin America & Caribbean"	2002	15	27.5	0.8004269	0.7337247	7.773469	8.516453	8742814	4385.958	15.98374	8.386164	29	0	0	0	0	0	0	0	1	0	0	0	0	0
612	"35th Chess Olympiad: Bled 2002"	"Bulgaria (BUL)"	"Bulgaria (BGR)"	"Europe & Central Asia"	2002	15	31.5	0.8004269	0.8404483	12.25914	12.42861	7837161	10123.36	15.87439	9.222601	21	0	0	1	0	0	0	0	0	0	0	0	0	0
613	"35th Chess Olympiad: Bled 2002"	"Canada (CAN)"	"Canada (CAN)"	"North America"	2002	15	31	0.8004269	0.8271078	13.10408	13.19356	3.14E+07	34626.34	17.26105	10.45237	36	0	0	0	0	0	0	0	0	0	1	0	0	0
614	"35th Chess Olympiad: Bled 2002"	"Croatia (CRO)"	"Croatia (HRV)"	"Europe & Central Asia"	2002	15	31.5	0.8004269	0.8404483	12.04436	12.3148	4302174	17573.64	15.27463	9.774156	94	0	0	1	0	0	0	0	0	0	0	0	0	0
615	"35th Chess Olympiad: Bled 2002"	"Ecuador (ECU)"	"Ecuador (ECU)"	"Latin America & Caribbean"	2002	15	28.5	0.8004269	0.7604055	8.20953	8.272736	1.31E+07	7685.735	16.39144	8.947122	61	0	0	0	0	0	0	0	1	0	0	0	0	0
616	"35th Chess Olympiad: Bled 2002"	"Ethiopia (ETH)"	"Ethiopia (ETH)"	"Sub-Saharan Africa"	2002	15	26.5	0.8004269	0.7070438	2.104548	2.677216	7.01E+07	644.7748	18.06603	6.468901	68	0	0	0	0	0	0	0	0	0	0	0	1	0
617	"35th Chess Olympiad: Bled 2002"	"Kazakhstan (KAZ)"	"Kazakhstan (KAZ)"	"Europe & Central Asia"	2002	15	30	0.8004269	0.8004269	10.38914	10.49587	1.49E+07	12422.54	16.51411	9.427267	110	0	0	1	0	0	0	0	0	0	0	0	0	0
618	"35th Chess Olympiad: Bled 2002"	"Libya (LBA)"	"Libya (LBY)"	"Middle East & North Africa"	2002	15	25	0.8004269	0.6670224	5.814707	6.089531	5531089	20652.49	15.5259	9.935591	121	0	0	0	0	0	0	0	0	1	0	0	0	0
619	"35th Chess Olympiad: Bled 2002"	"Malaysia (MAS)"	"Malaysia (MYS)"	"East Asia & Pacific"	2002	15	27.5	0.8004269	0.7337247	8.246696	8.535252	2.42E+07	16548.36	17.00221	9.714042	151	0	0	0	0	0	0	0	0	0	0	0	0	1
620	"35th Chess Olympiad: Bled 2002"	"Moldova (MDA)"	"Moldova (MDA)"	"Europe & Central Asia"	2002	15	31	0.8004269	0.8271078	10.48195	10.58874	3623062	3228.368	15.10283	8.079732	133	0	0	1	0	0	0	0	0	0	0	0	0	0
621	"35th Chess Olympiad: Bled 2002"	"Venezuela (VEN)"	"Venezuela (VEN)"	"Latin America & Caribbean"	2002	15	28.5	0.8004269	0.7604055	8.533962	8.462914	2.51E+07	13251.38	17.03839	9.491857	227	0	0	0	0	0	0	0	1	0	0	0	0	0
622	"35th Chess Olympiad: Bled 2002"	"Vietnam (VIE)"	"Vietnam (VNM)"	"East Asia & Pacific"	2002	15	30	0.8004269	0.8004269	7.408896	7.902011	8.15E+07	2848.441	18.21654	7.954527	230	0	0	0	0	1	0	0	0	0	0	0	0	0
623	"35th Chess Olympiad: Bled 2002"	"International Chess Committee of the Deaf (ICS)"	""	""	2002	15	27	0.8004269	0.7203842	.	.	.	.	.	.	.	0	0	.	.	.	.	.	.	.	.	.	.	.
624	"35th Chess Olympiad: Bled 2002"	"Albania (ALB)"	"Albania (ALB)"	"Europe & Central Asia"	2002	14	28	0.7470651	0.7470651	9.343438	9.766544	3051010	6238.12	14.93098	8.738434	5	0	0	1	0	0	0	0	0	0	0	0	0	0
625	"35th Chess Olympiad: Bled 2002"	"Andorra (AND)"	"Andorra (AND)"	"Europe & Central Asia"	2002	14	28	0.7470651	0.7470651	12.30961	12.49197	70049	.	11.15695	.	6	0	0	0	0	0	0	1	0	0	0	0	0	0
626	"35th Chess Olympiad: Bled 2002"	"Austria (AUT)"	"Austria (AUT)"	"Europe & Central Asia"	2002	14	28.5	0.7470651	0.7604055	11.99139	12.28584	8081957	39638.03	15.90514	10.58754	14	0	0	0	0	0	0	1	0	0	0	0	0	0
627	"35th Chess Olympiad: Bled 2002"	"Bahrain (BRN)"	"Bahrain (BHR)"	"Middle East & North Africa"	2002	14	25	0.7470651	0.6670224	7.045561	7.052033	735146	43037.22	13.50782	10.66982	22	0	0	0	0	0	0	0	0	1	0	0	0	0
628	"35th Chess Olympiad: Bled 2002"	"Chile (CHI)"	"Chile (CHL)"	"Latin America & Caribbean"	2002	14	29	0.7470651	0.773746	9.886555	10.02788	1.57E+07	14837.82	16.56818	9.604935	39	0	0	0	0	0	0	0	1	0	0	0	0	0
629	"35th Chess Olympiad: Bled 2002"	"Cyprus (CYP)"	"Cyprus (CYP)"	"Europe & Central Asia"	2002	14	27.5	0.7470651	0.7337247	11.71575	12.04727	976964	30968.99	13.7922	10.34074	53	0	0	0	0	0	0	1	0	0	0	0	0	0
630	"35th Chess Olympiad: Bled 2002"	"Egypt (EGY)"	"Egypt (EGY)"	"Middle East & North Africa"	2002	14	29.5	0.7470651	0.7870864	7.10993	8.132217	7.15E+07	7660.175	18.085	8.94379	62	0	0	0	0	0	0	0	0	1	0	0	0	0
631	"35th Chess Olympiad: Bled 2002"	"Estonia (EST)"	"Estonia (EST)"	"Europe & Central Asia"	2002	14	30.5	0.7470651	0.8137673	13.43305	13.38072	1379350	17930.36	14.13712	9.79425	67	0	0	1	0	0	0	0	0	0	0	0	0	0
632	"35th Chess Olympiad: Bled 2002"	"Indonesia (INA)"	"Indonesia (IDN)"	"East Asia & Pacific"	2002	14	30	0.7470651	0.8004269	7.201057	7.709224	2.17E+08	6119.796	19.19706	8.719284	97	0	0	0	0	0	0	0	0	0	0	0	0	1
633	"35th Chess Olympiad: Bled 2002"	"Lebanon (LIB)"	"Lebanon (LBN)"	"Middle East & North Africa"	2002	14	28	0.7470651	0.7470651	10.41448	10.41939	4182205	10476.74	15.24635	9.256912	119	0	0	0	0	0	0	0	0	1	0	0	0	0
634	"35th Chess Olympiad: Bled 2002"	"Liechtenstein (LIE)"	"Liechtenstein (LIE)"	"Europe & Central Asia"	2002	14	25.5	0.7470651	0.6803629	.	.	33879	.	10.43055	.	123	0	0	0	0	0	0	1	0	0	0	0	0	0
635	"35th Chess Olympiad: Bled 2002"	"Luxembourg (LUX)"	"Luxembourg (LUX)"	"Europe & Central Asia"	2002	14	28.5	0.7470651	0.7604055	13.07454	13.43252	446175	85032.71	13.00847	11.35079	127	0	0	0	0	0	0	1	0	0	0	0	0	0
636	"35th Chess Olympiad: Bled 2002"	"Philippines (PHI)"	"Philippines (PHL)"	"East Asia & Pacific"	2002	14	30.5	0.7470651	0.8137673	8.917397	8.833408	8.14E+07	4318.037	18.21446	8.370556	167	0	0	0	0	0	0	0	0	0	0	0	0	1
637	"35th Chess Olympiad: Bled 2002"	"Portugal (POR)"	"Portugal (PRT)"	"Europe & Central Asia"	2002	14	29.5	0.7470651	0.7870864	8.811898	9.161023	1.04E+07	26358.23	16.1592	10.17954	173	0	0	0	0	0	0	1	0	0	0	0	0	0
638	"35th Chess Olympiad: Bled 2002"	"Qatar (QAT)"	"Qatar (QAT)"	"Middle East & North Africa"	2002	14	29.5	0.7470651	0.7870864	7.774828	7.537102	640868	111481.7	13.37058	11.62162	177	0	0	0	0	0	0	0	0	1	0	0	0	0
639	"35th Chess Olympiad: Bled 2002"	"Trinidad and Tobago (TRI)"	"Trinidad and Tobago (TTO)"	"Latin America & Caribbean"	2002	14	25.5	0.7470651	0.6803629	8.165285	8.16515	1277213	20453.87	14.06019	9.925927	214	0	0	0	0	0	0	0	1	0	0	0	0	0
640	"35th Chess Olympiad: Bled 2002"	"Turkmenistan (TKM)"	"Turkmenistan (TKM)"	"Europe & Central Asia"	2002	14	28	0.7470651	0.7470651	10.09268	10.50163	4610005	5465.455	15.34374	8.606202	211	0	0	1	0	0	0	0	0	0	0	0	0	0
641	"35th Chess Olympiad: Bled 2002"	"International Braille Chess Association (IBC)"	""	""	2002	14	27	0.7470651	0.7203842	.	.	.	.	.	.	.	0	0	.	.	.	.	.	.	.	.	.	.	.
642	"35th Chess Olympiad: Bled 2002"	"Barbados (BAR)"	"Barbados (BRB)"	"Latin America & Caribbean"	2002	13	25	0.6937033	0.6670224	10.1383	10.16724	273425	15637.29	12.51878	9.657413	31	0	0	0	0	0	0	0	1	0	0	0	0	0
643	"35th Chess Olympiad: Bled 2002"	"Colombia (COL)"	"Colombia (COL)"	"Latin America & Caribbean"	2002	13	29.5	0.6937033	0.7870864	7.255731	7.167547	4.09E+07	8501.426	17.52604	9.047989	46	0	0	0	0	0	0	0	1	0	0	0	0	0
644	"35th Chess Olympiad: Bled 2002"	"Costa Rica (CRC)"	"Costa Rica (CRI)"	"Latin America & Caribbean"	2002	13	28	0.6937033	0.7470651	7.758626	7.69435	4100925	10107.75	15.22672	9.221058	49	0	0	0	0	0	0	0	1	0	0	0	0	0
645	"35th Chess Olympiad: Bled 2002"	"Dominican Republic (DOM)"	"Dominican Republic (DOM)"	"Latin America & Caribbean"	2002	13	27	0.6937033	0.7203842	7.204706	6.989306	8724975	8616.378	15.9817	9.06142	59	0	0	0	0	0	0	0	1	0	0	0	0	0
646	"35th Chess Olympiad: Bled 2002"	"Latvia (LAT)"	"Latvia (LVA)"	"Europe & Central Asia"	2002	13	30.5	0.6937033	0.8137673	12.4502	12.47037	2310173	13091.22	14.65283	9.479697	128	0	0	1	0	0	0	0	0	0	0	0	0	0
647	"35th Chess Olympiad: Bled 2002"	"Malta (MLT)"	"Malta (MLT)"	"Middle East & North Africa"	2002	13	25	0.6937033	0.6670224	11.44309	11.9372	395969	25108.91	12.88909	10.13098	140	0	0	0	0	0	0	1	0	0	0	0	0	0
648	"35th Chess Olympiad: Bled 2002"	"Mauritius (MRI)"	"Mauritius (MUS)"	"Sub-Saharan Africa"	2002	13	24	0.6937033	0.6403415	8.345188	8.890714	1204621	11673.66	14.00168	9.36509	149	0	0	0	0	0	0	0	0	0	0	0	1	0
649	"35th Chess Olympiad: Bled 2002"	"Mexico (MEX)"	"Mexico (MEX)"	"Latin America & Caribbean"	2002	13	30	0.6937033	0.8004269	7.642116	7.858646	1.02E+08	15618.53	18.43739	9.656214	136	0	0	0	0	0	0	0	1	0	0	0	0	0
650	"35th Chess Olympiad: Bled 2002"	"Mongolia (MGL)"	"Mongolia (MNG)"	"East Asia & Pacific"	2002	13	27	0.6937033	0.7203842	9.784267	9.65694	2443271	4925.138	14.70885	8.502108	143	0	0	0	0	0	0	0	0	0	0	0	0	1
651	"35th Chess Olympiad: Bled 2002"	"Namibia (NAM)"	"Namibia (NAM)"	"Sub-Saharan Africa"	2002	13	23	0.6937033	0.6136606	6.85958	6.810756	1851523	6719.121	14.43152	8.812713	152	0	0	0	0	0	0	0	0	0	0	0	1	0
652	"35th Chess Olympiad: Bled 2002"	"New Zealand (NZL)"	"New Zealand (NZL)"	"East Asia & Pacific"	2002	13	27	0.6937033	0.7203842	12.56519	12.59139	3948500	29737.73	15.18885	10.30017	162	0	0	0	0	0	0	0	0	0	0	0	0	1
653	"35th Chess Olympiad: Bled 2002"	"Norway (NOR)"	"Norway (NOR)"	"Europe & Central Asia"	2002	13	30	0.6937033	0.8004269	13.09526	13.20738	4538159	59421.09	15.32803	10.9924	159	0	0	0	0	0	0	1	0	0	0	0	0	0
654	"35th Chess Olympiad: Bled 2002"	"Paraguay (PAR)"	"Paraguay (PRY)"	"Latin America & Caribbean"	2002	13	28.5	0.6937033	0.7604055	7.33885	7.335233	5531962	7616.971	15.52605	8.938134	174	0	0	0	0	0	0	0	1	0	0	0	0	0
655	"35th Chess Olympiad: Bled 2002"	"Peru (PER)"	"Peru (PER)"	"Latin America & Caribbean"	2002	13	29	0.6937033	0.773746	8.537947	9.088583	2.71E+07	6659.182	17.11508	8.803752	166	0	0	0	0	0	0	0	1	0	0	0	0	0
656	"35th Chess Olympiad: Bled 2002"	"Singapore (SIN)"	"Singapore (SGP)"	"East Asia & Pacific"	2002	13	27.5	0.6937033	0.7337247	10.24876	10.56632	4175950	51916.16	15.24485	10.85739	187	0	0	0	0	0	0	0	0	0	0	0	0	1
657	"35th Chess Olympiad: Bled 2002"	"Turkey (TUR)"	"Turkey (TUR)"	"Europe & Central Asia"	2002	13	27.5	0.6937033	0.7337247	7.773651	8.539412	6.51E+07	13468.02	17.99213	9.508073	216	0	0	0	0	0	0	1	0	0	0	0	0	0
658	"35th Chess Olympiad: Bled 2002"	"Scotland (SCO)"	"Scotland (SCT)"	"Europe & Central Asia"	2002	13	30	0.6937033	0.8004269	11.24097	11.40327	5066408	31978.98	15.43814	10.37283	184	0	0	0	0	0	0	1	0	0	0	0	0	0
659	"35th Chess Olympiad: Bled 2002"	"Uruguay (URU)"	"Uruguay (URY)"	"Latin America & Caribbean"	2002	13	27	0.6937033	0.7203842	8.817772	8.681401	3326040	11406.16	15.01729	9.341909	222	0	0	0	0	0	0	0	1	0	0	0	0	0
660	"35th Chess Olympiad: Bled 2002"	"Zambia (ZAM)"	"Zambia (ZMB)"	"Sub-Saharan Africa"	2002	13	27	0.6937033	0.7203842	6.356476	7.070484	1.10E+07	2221.672	16.21083	7.706015	238	0	0	0	0	0	0	0	0	0	0	0	1	0
661	"35th Chess Olympiad: Bled 2002"	"International Physically Disabled Chess Association (IPC)"	""	""	2002	13	26	0.6937033	0.6937033	.	.	.	.	.	.	.	0	0	.	.	.	.	.	.	.	.	.	.	.
662	"35th Chess Olympiad: Bled 2002"	"Angola (ANG)"	"Angola (AGO)"	"Sub-Saharan Africa"	2002	12	26.5	0.6403415	0.7070438	3.970469	5.127565	1.75E+07	4314.541	16.67882	8.369746	3	0	0	0	0	0	0	0	0	0	0	0	1	0
663	"35th Chess Olympiad: Bled 2002"	"Botswana (BOT)"	"Botswana (BWA)"	"Sub-Saharan Africa"	2002	12	24	0.6403415	0.6403415	7.306552	7.363783	1704642	10987.29	14.34887	9.304495	34	0	0	0	0	0	0	0	0	0	0	0	1	0
664	"35th Chess Olympiad: Bled 2002"	"Jersey (JCI)"	"Jersey (JEY)"	"Europe & Central Asia"	2002	12	23.5	0.6403415	0.627001	.	.	86765.68	.	11.37097	.	107	0	0	0	0	0	0	1	0	0	0	0	0	0
665	"35th Chess Olympiad: Bled 2002"	"Kyrgyzstan (KGZ)"	"Kyrgyzstan (KGZ)"	"Europe & Central Asia"	2002	12	28	0.6403415	0.7470651	11.25171	11.34688	4990700	2144.121	15.42309	7.670485	112	0	0	1	0	0	0	0	0	0	0	0	0	0
666	"35th Chess Olympiad: Bled 2002"	"Netherlands Antilles (AHO)"	"Netherlands Antilles (ANT)"	"Latin America & Caribbean"	2002	12	24.5	0.6403415	0.653682	.	.	177994	30207.58	12.08951	10.31585	7	0	0	0	0	0	0	0	1	0	0	0	0	0
667	"35th Chess Olympiad: Bled 2002"	"South Africa (RSA)"	"South Africa (ZAF)"	"Sub-Saharan Africa"	2002	12	25	0.6403415	0.6670224	8.695951	8.88223	4.62E+07	10066.32	17.64743	9.21695	237	0	0	0	0	0	0	0	0	0	0	0	1	0
668	"35th Chess Olympiad: Bled 2002"	"Suriname (SUR)"	"Suriname (SUR)"	"Latin America & Caribbean"	2002	12	24	0.6403415	0.6403415	7.594062	7.584773	482235	10253.24	13.08619	9.235349	198	0	0	0	0	0	0	0	1	0	0	0	0	0
669	"35th Chess Olympiad: Bled 2002"	"Uganda (UGA)"	"Uganda (UGA)"	"Sub-Saharan Africa"	2002	12	23.5	0.6403415	0.627001	5.080022	5.917714	2.52E+07	1146.81	17.04105	7.04474	220	0	0	0	0	0	0	0	0	0	0	0	1	0
670	"35th Chess Olympiad: Bled 2002"	"United Arab Emirates (UAE)"	"United Arab Emirates (ARE)"	"Middle East & North Africa"	2002	12	26	0.6403415	0.6937033	9.242204	9.086201	3478777	96679.3	15.06219	11.47915	8	0	0	0	0	0	0	0	0	1	0	0	0	0
671	"35th Chess Olympiad: Bled 2002"	"Wales (WLS)"	"Wales (WLS)"	"Europe & Central Asia"	2002	12	27	0.6403415	0.7203842	11.24097	11.40327	2923135	25597.13	14.88817	10.15024	233	0	0	0	0	0	0	1	0	0	0	0	0	0
672	"35th Chess Olympiad: Bled 2002"	"Algeria (ALG)"	"Algeria (DZA)"	"Middle East & North Africa"	2002	11	26	0.5869797	0.6937033	7.064963	7.350131	3.19E+07	10872.43	17.27671	9.293985	60	0	0	0	0	0	0	0	0	1	0	0	0	0
673	"35th Chess Olympiad: Bled 2002"	"Argentina (ARG)"	"Argentina (ARG)"	"Latin America & Caribbean"	2002	11	28.5	0.5869797	0.7604055	9.263865	9.200274	3.77E+07	12481	17.44469	9.431963	9	0	0	0	0	0	0	0	1	0	0	0	0	0
674	"35th Chess Olympiad: Bled 2002"	"Hong Kong (HKG)"	"Hong Kong (HKG)"	"East Asia & Pacific"	2002	11	23	0.5869797	0.6136606	.	.	6744100	34366.36	15.72418	10.44483	92	0	0	0	0	0	0	0	0	0	0	0	0	1
675	"35th Chess Olympiad: Bled 2002"	"Iran (IRI)"	"Iran (IRN)"	"Middle East & North Africa"	2002	11	29	0.5869797	0.773746	7.611648	8.32911	6.73E+07	13956.23	18.02444	9.543681	101	0	0	0	0	0	0	0	0	1	0	0	0	0
676	"35th Chess Olympiad: Bled 2002"	"Jamaica (JAM)"	"Jamaica (JAM)"	"Latin America & Caribbean"	2002	11	23.5	0.5869797	0.627001	9.590427	9.398894	2692845	8091.753	14.80611	8.998601	106	0	0	0	0	0	0	0	1	0	0	0	0	0
677	"35th Chess Olympiad: Bled 2002"	"Palestine (PLE)"	"Palestine (PSE)"	"Middle East & North Africa"	2002	11	23.5	0.5869797	0.627001	8.930537	9.303951	3075373	2781.342	14.93894	7.930689	175	0	0	0	0	0	0	0	0	1	0	0	0	0
678	"35th Chess Olympiad: Bled 2002"	"Zimbabwe (ZIM)"	"Zimbabwe (ZWE)"	"Sub-Saharan Africa"	2002	11	25	0.5869797	0.6670224	7.758006	8.387218	1.20E+07	2706.031	16.2966	7.903238	239	0	0	0	0	0	0	0	0	0	0	0	1	0
679	"35th Chess Olympiad: Bled 2002"	"Aruba (ARU)"	"Aruba (ABW)"	"Latin America & Caribbean"	2002	10	22.5	0.5336179	0.6003202	.	.	94992	37360.48	11.46155	10.52837	1	0	0	0	0	0	0	0	1	0	0	0	0	0
680	"35th Chess Olympiad: Bled 2002"	"Brunei Darussalam (BRU)"	"Brunei Darussalam (BRN)"	"East Asia & Pacific"	2002	10	22.5	0.5336179	0.6003202	12.41644	12.54256	346782	84146.06	12.75645	11.34031	32	0	0	0	0	0	0	0	0	0	0	0	0	1
681	"35th Chess Olympiad: Bled 2002"	"Honduras (HON)"	"Honduras (HND)"	"Latin America & Caribbean"	2002	10	23	0.5336179	0.6136606	5.625	5.18073	6929265	3340.184	15.75126	8.113781	93	0	0	0	0	0	0	0	1	0	0	0	0	0
682	"35th Chess Olympiad: Bled 2002"	"Macau (MAC)"	"Macau (MAC)"	"East Asia & Pacific"	2002	10	19.5	0.5336179	0.5202775	.	.	448821	45134.34	13.01438	10.7174	129	0	0	0	0	0	0	0	0	0	0	0	0	1
683	"35th Chess Olympiad: Bled 2002"	"Monaco (MNC)"	"Monaco (MCO)"	"Europe & Central Asia"	2002	10	24.5	0.5336179	0.653682	.	.	32806	.	10.39837	.	132	0	0	0	0	0	0	1	0	0	0	0	0	0
684	"35th Chess Olympiad: Bled 2002"	"Nicaragua (NCA)"	"Nicaragua (NIC)"	"Latin America & Caribbean"	2002	10	23	0.5336179	0.6136606	5.901144	5.767669	5219328	3441.493	15.46788	8.143661	156	0	0	0	0	0	0	0	1	0	0	0	0	0
685	"35th Chess Olympiad: Bled 2002"	"Panama (PAN)"	"Panama (PAN)"	"Latin America & Caribbean"	2002	10	23	0.5336179	0.6136606	8.81024	8.614765	3149188	10511.76	14.96266	9.26025	165	0	0	0	0	0	0	0	1	0	0	0	0	0
686	"35th Chess Olympiad: Bled 2002"	"Sri Lanka (SRI)"	"Sri Lanka (LKA)"	"South Asia"	2002	10	25	0.5336179	0.6670224	7.589219	7.60103	1.91E+07	5589.104	16.76323	8.628574	124	0	0	0	0	0	0	0	0	0	0	1	0	0
687	"35th Chess Olympiad: Bled 2002"	"Tunisia (TUN)"	"Tunisia (TUN)"	"Middle East & North Africa"	2002	10	25	0.5336179	0.6670224	6.276204	7.180717	9871251	7826.586	16.10514	8.965281	215	0	0	0	0	0	0	0	0	1	0	0	0	0
688	"35th Chess Olympiad: Bled 2002"	"Yemen (YEM)"	"Yemen (YEM)"	"Middle East & North Africa"	2002	10	26	0.5336179	0.6937033	3.779259	5.498459	1.84E+07	4071.394	16.73023	8.311741	236	0	0	0	0	0	0	0	0	1	0	0	0	0
689	"35th Chess Olympiad: Bled 2002"	"Afghanistan (AFG)"	"Afghanistan (AFG)"	"South Asia"	2002	9	21	0.4802561	0.5602988	1.703749	2.401962	2.26E+07	1016.245	16.93349	6.92387	2	0	0	0	0	0	0	0	0	0	0	1	0	0
690	"35th Chess Olympiad: Bled 2002"	"Japan (JPN)"	"Japan (JPN)"	"East Asia & Pacific"	2002	9	24.5	0.4802561	0.653682	12.13128	12.53706	1.27E+08	33888.79	18.66319	10.43084	109	0	0	0	0	0	0	0	0	0	0	0	0	1
691	"35th Chess Olympiad: Bled 2002"	"Kenya (KEN)"	"Kenya (KEN)"	"Sub-Saharan Africa"	2002	9	21	0.4802561	0.5602988	6.887359	7.480828	3.38E+07	2073.087	17.33454	7.636794	111	0	0	0	0	0	0	0	0	0	0	0	1	0
692	"35th Chess Olympiad: Bled 2002"	"San Marino (SMR)"	"San Marino (SMR)"	"Europe & Central Asia"	2002	9	20.5	0.4802561	0.5469584	.	.	28175	77999.13	10.24619	11.26445	192	0	0	0	0	0	0	1	0	0	0	0	0	0
693	"35th Chess Olympiad: Bled 2002"	"Somalia (SOM)"	"Somalia (SOM)"	"Sub-Saharan Africa"	2002	9	19.5	0.4802561	0.5202775	2.652814	3.83289	9501342	.	16.06694	.	193	0	0	0	0	0	0	0	0	0	0	0	1	0
694	"35th Chess Olympiad: Bled 2002"	"Thailand (THA)"	"Thailand (THA)"	"East Asia & Pacific"	2002	9	26.5	0.4802561	0.7070438	7.147427	7.40492	6.41E+07	9915.062	17.97547	9.20181	208	0	0	0	0	0	0	0	0	0	0	0	0	1
695	"35th Chess Olympiad: Bled 2002"	"British Virgin Islands (IVB)"	"British Virgin Islands (VGB)"	"Latin America & Caribbean"	2002	7	20	0.3735326	0.5336179	.	.	21129	.	9.958402	.	228	0	0	0	0	0	0	0	1	0	0	0	0	0
696	"35th Chess Olympiad: Bled 2002"	"Papua New Guinea (PNG)"	"Papua New Guinea (PNG)"	"East Asia & Pacific"	2002	7	19.5	0.3735326	0.5202775	4.0144	4.609526	6098621	2501.026	15.62357	7.824457	169	0	0	0	0	0	0	0	0	0	0	0	0	1
697	"35th Chess Olympiad: Bled 2002"	"Rwanda (RWA)"	"Rwanda (RWA)"	"Sub-Saharan Africa"	2002	6	15.5	0.3201708	0.4135539	3.717956	4.140813	8427060	926.8732	15.94696	6.831817	181	0	0	0	0	0	0	0	0	0	0	0	1	0
698	"35th Chess Olympiad: Bled 2002"	"Guernsey (GCI)"	"Guernsey (GGY)"	"Europe & Central Asia"	2002	5	15	0.266809	0.4002135	.	.	62830.32	.	11.04819	.	77	0	0	0	0	0	0	1	0	0	0	0	0	0
699	"35th Chess Olympiad: Bled 2002"	"Bermuda (BER)"	"Bermuda (BMU)"	"North America"	2002	4	15.5	0.2134472	0.4135539	9.145504	8.801586	62912	53096.93	11.04949	10.87987	28	0	0	0	0	0	0	0	0	0	1	0	0	0
700	"35th Chess Olympiad: Bled 2002"	"US Virgin Islands (ISV)"	"US Virgin Islands (VIR)"	"Latin America & Caribbean"	2002	3	9.5	0.1600854	0.2534685	12.28823	12.04863	108510	.	11.5946	.	229	0	0	0	0	0	0	0	1	0	0	0	0	0
701	"36th Chess Olympiad: Calvia 2004"	"Spain (ESP)"	"Spain (ESP)"	"Europe & Central Asia"	2004	49	89	2.743561	2.5	10.55078	10.82069	4.29E+07	32183.78	17.57489	10.37922	66	1	2	0	0	0	0	1	0	0	0	0	0	0
702	"36th Chess Olympiad: Calvia 2004"	"Ukraine (UKR)"	"Ukraine (UKR)"	"Europe & Central Asia"	2004	24	39.5	1.343785	1.109551	11.96562	12.19137	4.75E+07	7015.823	17.67522	8.855924	221	0	0	1	0	0	0	0	0	0	0	0	0	0
703	"36th Chess Olympiad: Calvia 2004"	"Russia (RUS)"	"Russia (RUS)"	"Europe & Central Asia"	2004	22	36.5	1.231803	1.025281	11.48905	11.51786	1.44E+08	18098.37	18.78579	9.803577	180	0	0	1	0	0	0	0	0	0	0	0	0	0
704	"36th Chess Olympiad: Calvia 2004"	"Slovenia (SLO)"	"Slovenia (SVN)"	"Europe & Central Asia"	2004	21	32	1.175812	0.8988764	12.5029	12.72012	1997012	25892.21	14.50716	10.1617	200	0	0	0	1	0	0	0	0	0	0	0	0	0
705	"36th Chess Olympiad: Calvia 2004"	"Armenia (ARM)"	"Armenia (ARM)"	"Europe & Central Asia"	2004	20	36.5	1.119821	1.025281	11.26297	11.27787	3000720	4673.816	14.91436	8.449731	10	0	0	1	0	0	0	0	0	0	0	0	0	0
706	"36th Chess Olympiad: Calvia 2004"	"India (IND)"	"India (IND)"	"South Asia"	2004	20	34	1.119821	0.9550562	5.652035	6.676647	1.13E+09	3210.915	20.84515	8.074311	99	0	0	0	0	0	0	0	0	0	0	1	0	0
707	"36th Chess Olympiad: Calvia 2004"	"Bulgaria (BUL)"	"Bulgaria (BGR)"	"Europe & Central Asia"	2004	19	32.5	1.06383	0.9129214	12.44743	12.59445	7716860	11507.04	15.85892	9.350715	21	0	0	1	0	0	0	0	0	0	0	0	0	0
708	"36th Chess Olympiad: Calvia 2004"	"China (CHN)"	"China (CHN)"	"East Asia & Pacific"	2004	19	31.5	1.06383	0.8848315	8.43861	9.02324	1.30E+09	5149.602	20.98261	8.546675	40	0	0	0	0	0	1	0	0	0	0	0	0	0
709	"36th Chess Olympiad: Calvia 2004"	"France (FRA)"	"France (FRA)"	"Europe & Central Asia"	2004	19	31.5	1.06383	0.8848315	12.28022	12.39034	6.27E+07	36050.6	17.95395	10.49268	72	0	0	0	0	0	0	1	0	0	0	0	0	0
710	"36th Chess Olympiad: Calvia 2004"	"Georgia (GEO)"	"Georgia (GEO)"	"Europe & Central Asia"	2004	19	31.5	1.06383	0.8848315	11.92653	12.16141	3927340	4969.32	15.18347	8.511039	76	0	0	1	0	0	0	0	0	0	0	0	0	0
711	"36th Chess Olympiad: Calvia 2004"	"Israel (ISR)"	"Israel (ISR)"	"Middle East & North Africa"	2004	19	34.5	1.06383	0.9691011	12.33192	12.30077	6809000	26099.55	15.73376	10.16967	104	0	0	0	0	0	0	0	0	1	0	0	0	0
712	"36th Chess Olympiad: Calvia 2004"	"Netherlands (NED)"	"Netherlands (NLD)"	"Europe & Central Asia"	2004	19	33	1.06383	0.9269663	13.4887	13.89319	1.63E+07	43048.31	16.60556	10.67008	158	0	0	0	0	0	0	1	0	0	0	0	0	0
713	"36th Chess Olympiad: Calvia 2004"	"Argentina (ARG)"	"Argentina (ARG)"	"Latin America & Caribbean"	2004	18	31	1.007839	0.8707865	9.442594	9.365432	3.85E+07	14498.77	17.46596	9.58182	9	0	0	0	0	0	0	0	1	0	0	0	0	0
714	"36th Chess Olympiad: Calvia 2004"	"Australia (AUS)"	"Australia (AUS)"	"East Asia & Pacific"	2004	18	31	1.007839	0.8707865	12.63682	12.77884	2.01E+07	38260.38	16.81759	10.55217	13	0	0	0	0	0	0	0	0	0	0	0	0	1
715	"36th Chess Olympiad: Calvia 2004"	"Cuba (CUB)"	"Cuba (CUB)"	"Latin America & Caribbean"	2004	18	33.5	1.007839	0.9410113	10.32008	10.44798	1.13E+07	.	16.23591	.	51	0	0	0	0	1	0	0	0	0	0	0	0	0
716	"36th Chess Olympiad: Calvia 2004"	"Czech Republic (CZE)"	"Czech Republic (CZE)"	"Europe & Central Asia"	2004	18	31	1.007839	0.8707865	12.80184	13.11468	1.02E+07	24233.6	16.13761	10.0955	54	0	0	0	1	0	0	0	0	0	0	0	0	0
717	"36th Chess Olympiad: Calvia 2004"	"Hungary (HUN)"	"Hungary (HUN)"	"Europe & Central Asia"	2004	18	31	1.007839	0.8707865	11.61307	11.95965	1.01E+07	21500.42	16.12875	9.975828	96	0	0	0	1	0	0	0	0	0	0	0	0	0
718	"36th Chess Olympiad: Calvia 2004"	"Kazakhstan (KAZ)"	"Kazakhstan (KAZ)"	"Europe & Central Asia"	2004	18	31.5	1.007839	0.8848315	10.52512	10.59538	1.50E+07	14728.62	16.52443	9.597548	110	0	0	1	0	0	0	0	0	0	0	0	0	0
719	"36th Chess Olympiad: Calvia 2004"	"United States of America (USA)"	"United States of America (USA)"	"North America"	2004	18	35	1.007839	0.9831461	13.27746	13.33593	2.93E+08	48275.39	19.49502	10.78468	223	0	0	0	0	0	0	0	0	0	1	0	0	0
720	"36th Chess Olympiad: Calvia 2004"	"Uzbekistan (UZB)"	"Uzbekistan (UZB)"	"Europe & Central Asia"	2004	18	32	1.007839	0.8988764	10.68078	10.86623	2.59E+07	3631.152	17.06838	8.197306	224	0	0	1	0	0	0	0	0	0	0	0	0	0
721	"36th Chess Olympiad: Calvia 2004"	"Belarus (BLR)"	"Belarus (BLR)"	"Europe & Central Asia"	2004	17	32	0.9518477	0.8988764	10.97365	11.11082	9730146	10195.51	16.09074	9.229703	26	0	0	1	0	0	0	0	0	0	0	0	0	0
722	"36th Chess Olympiad: Calvia 2004"	"Estonia (EST)"	"Estonia (EST)"	"Europe & Central Asia"	2004	17	31	0.9518477	0.8707865	13.52111	13.44937	1362550	20846.24	14.12487	9.944929	67	0	0	0	1	0	0	0	0	0	0	0	0	0
723	"36th Chess Olympiad: Calvia 2004"	"Philippines (PHI)"	"Philippines (PHL)"	"East Asia & Pacific"	2004	17	32	0.9518477	0.8988764	9.028401	8.921667	8.47E+07	4645.253	18.25475	8.443601	167	0	0	0	0	0	0	0	0	0	0	0	0	1
724	"36th Chess Olympiad: Calvia 2004"	"Romania (ROM)"	"Romania (ROU)"	"Europe & Central Asia"	2004	17	32	0.9518477	0.8988764	11.66762	12.04092	2.15E+07	13701.32	16.88132	9.525248	179	0	0	1	0	0	0	0	0	0	0	0	0	0
725	"36th Chess Olympiad: Calvia 2004"	"England (ENG)"	"England (ENG)"	"Europe & Central Asia"	2004	17	31	0.9518477	0.8707865	11.4592	11.58965	5.02E+07	37480.47	17.73204	10.53158	63	0	0	0	0	0	0	1	0	0	0	0	0	0
726	"36th Chess Olympiad: Calvia 2004"	"Azerbaijan (AZE)"	"Azerbaijan (AZE)"	"Europe & Central Asia"	2004	16	31.5	0.8958567	0.8848315	10.81361	11.08469	8306500	6460.055	15.93255	8.773393	15	0	0	1	0	0	0	0	0	0	0	0	0	0
727	"36th Chess Olympiad: Calvia 2004"	"Bangladesh (BAN)"	"Bangladesh (BGD)"	"South Asia"	2004	16	30.5	0.8958567	0.8567415	4.29622	4.880687	1.37E+08	1896.763	18.73539	7.547904	20	0	0	0	0	0	0	0	0	0	0	1	0	0
728	"36th Chess Olympiad: Calvia 2004"	"Bosnia and Herzegovina (BIH)"	"Bosnia and Herzegovina (BIH)"	"Europe & Central Asia"	2004	16	31.5	0.8958567	0.8848315	9.328275	10.27669	3764194	7689.141	15.14104	8.947564	24	0	0	1	0	0	0	0	0	0	0	0	0	0
729	"36th Chess Olympiad: Calvia 2004"	"Chile (CHI)"	"Chile (CHL)"	"Latin America & Caribbean"	2004	16	30.5	0.8958567	0.8567415	10.04319	10.18182	1.60E+07	16216.57	16.58904	9.693789	39	0	0	0	0	0	0	0	1	0	0	0	0	0
730	"36th Chess Olympiad: Calvia 2004"	"Germany (GER)"	"Germany (DEU)"	"Europe & Central Asia"	2004	16	32	0.8958567	0.8988764	12.0405	12.28937	8.25E+07	37283.89	18.22851	10.52632	55	0	0	0	0	0	0	1	0	0	0	0	0	0
731	"36th Chess Olympiad: Calvia 2004"	"Indonesia (INA)"	"Indonesia (IDN)"	"East Asia & Pacific"	2004	16	29.5	0.8958567	0.8286517	7.406015	7.87658	2.23E+08	6556.14	19.22396	8.788157	97	0	0	0	0	0	0	0	0	0	0	0	0	1
732	"36th Chess Olympiad: Calvia 2004"	"Ireland (IRL)"	"Ireland (IRL)"	"Europe & Central Asia"	2004	16	30	0.8958567	0.8426966	12.25634	12.20688	5785334	41592.3	15.57084	10.63567	100	0	0	0	0	0	0	1	0	0	0	0	0	0
733	"36th Chess Olympiad: Calvia 2004"	"Lithuania (LTU)"	"Lithuania (LTU)"	"Europe & Central Asia"	2004	16	31.5	0.8958567	0.8848315	13.14524	13.14294	3377075	16926.52	15.03252	9.736637	126	0	0	0	1	0	0	0	0	0	0	0	0	0
734	"36th Chess Olympiad: Calvia 2004"	"Moldova (MDA)"	"Moldova (MDA)"	"Europe & Central Asia"	2004	16	30.5	0.8958567	0.8567415	10.66676	10.75055	3603945	3715.713	15.09754	8.220326	133	0	0	1	0	0	0	0	0	0	0	0	0	0
735	"36th Chess Olympiad: Calvia 2004"	"Poland (POL)"	"Poland (POL)"	"Europe & Central Asia"	2004	16	32	0.8958567	0.8988764	12.43118	12.49699	3.82E+07	16605.82	17.45788	9.717508	170	0	0	0	1	0	0	0	0	0	0	0	0	0
736	"36th Chess Olympiad: Calvia 2004"	"South Africa (RSA)"	"South Africa (ZAF)"	"Sub-Saharan Africa"	2004	16	29	0.8958567	0.8146067	8.934686	9.113944	4.73E+07	10573.83	17.67184	9.266137	237	0	0	0	0	0	0	0	0	0	0	0	1	0
737	"36th Chess Olympiad: Calvia 2004"	"Sweden (SWE)"	"Sweden (SWE)"	"Europe & Central Asia"	2004	16	29.5	0.8958567	0.8286517	13.07582	13.04895	8993531	40177.85	16.01202	10.60107	201	0	0	0	0	0	0	1	0	0	0	0	0	0
738	"36th Chess Olympiad: Calvia 2004"	"Switzerland (SUI)"	"Switzerland (CHE)"	"Europe & Central Asia"	2004	16	32	0.8958567	0.8988764	12.28359	12.5165	7389625	51505.07	15.81559	10.84944	37	0	0	0	0	0	0	1	0	0	0	0	0	0
739	"36th Chess Olympiad: Calvia 2004"	"Andorra (AND)"	"Andorra (AND)"	"Europe & Central Asia"	2004	15	28	0.8398656	0.7865168	12.49977	12.65923	76244	.	11.24169	.	6	0	0	0	0	0	0	1	0	0	0	0	0	0
740	"36th Chess Olympiad: Calvia 2004"	"Canada (CAN)"	"Canada (CAN)"	"North America"	2004	15	30.5	0.8398656	0.8567415	13.22239	13.30307	3.19E+07	36673.96	17.27939	10.50982	36	0	0	0	0	0	0	0	0	0	1	0	0	0
741	"36th Chess Olympiad: Calvia 2004"	"Croatia (CRO)"	"Croatia (HRV)"	"Europe & Central Asia"	2004	15	29.5	0.8398656	0.8286517	12.18623	12.44495	4304600	19326.32	15.2752	9.869224	94	0	0	1	0	0	0	0	0	0	0	0	0	0
742	"36th Chess Olympiad: Calvia 2004"	"Denmark (DEN)"	"Denmark (DNK)"	"Europe & Central Asia"	2004	15	31.5	0.8398656	0.8848315	14.35301	14.51292	5404523	43670.45	15.50275	10.68443	58	0	0	0	0	0	0	1	0	0	0	0	0	0
743	"36th Chess Olympiad: Calvia 2004"	"Greece (GRE)"	"Greece (GRC)"	"Europe & Central Asia"	2004	15	32.5	0.8398656	0.9129214	11.12844	11.54796	1.10E+07	29469.53	16.20932	10.29111	85	0	0	0	0	0	0	1	0	0	0	0	0	0
744	"36th Chess Olympiad: Calvia 2004"	"Iceland (ISL)"	"Iceland (ISL)"	"Europe & Central Asia"	2004	15	29.5	0.8398656	0.8286517	14.50014	14.62875	292074	38893.38	12.58476	10.56858	103	0	0	0	0	0	0	1	0	0	0	0	0	0
745	"36th Chess Olympiad: Calvia 2004"	"Latvia (LAT)"	"Latvia (LVA)"	"Europe & Central Asia"	2004	15	31	0.8398656	0.8707865	12.58821	12.57895	2263122	15699.51	14.63226	9.661385	128	0	0	0	1	0	0	0	0	0	0	0	0	0
746	"36th Chess Olympiad: Calvia 2004"	"Malaysia (MAS)"	"Malaysia (MYS)"	"East Asia & Pacific"	2004	15	28	0.8398656	0.7865168	8.49758	8.735268	2.52E+07	17964.86	17.04198	9.796173	151	0	0	0	0	0	0	0	0	0	0	0	0	1
747	"36th Chess Olympiad: Calvia 2004"	"North Macedonia (MKD)"	"North Macedonia (MKD)"	"Europe & Central Asia"	2004	15	30	0.8398656	0.8426966	10.89924	11.26499	2057048	8976.665	14.53678	9.102384	138	0	0	1	0	0	0	0	0	0	0	0	0	0
748	"36th Chess Olympiad: Calvia 2004"	"Norway (NOR)"	"Norway (NOR)"	"Europe & Central Asia"	2004	15	30.5	0.8398656	0.8567415	13.21096	13.29913	4591910	61612.28	15.33981	11.02862	159	0	0	0	0	0	0	1	0	0	0	0	0	0
749	"36th Chess Olympiad: Calvia 2004"	"Pakistan (PAK)"	"Pakistan (PAK)"	"South Asia"	2004	15	28	0.8398656	0.7865168	4.40985	5.563945	1.57E+08	3662.067	18.86962	8.205783	164	0	0	0	0	0	0	0	0	0	0	1	0	0
750	"36th Chess Olympiad: Calvia 2004"	"Turkey (TUR)"	"Turkey (TUR)"	"Europe & Central Asia"	2004	15	29.5	0.8398656	0.8286517	8.03376	8.789737	6.70E+07	15160.92	18.02037	9.626476	216	0	0	0	0	0	0	1	0	0	0	0	0	0
751	"36th Chess Olympiad: Calvia 2004"	"Scotland (SCO)"	"Scotland (SCT)"	"Europe & Central Asia"	2004	15	29	0.8398656	0.8146067	11.4592	11.58965	5087481	34378.39	15.44229	10.44518	184	0	0	0	0	0	0	1	0	0	0	0	0	0
752	"36th Chess Olympiad: Calvia 2004"	"Vietnam (VIE)"	"Vietnam (VNM)"	"East Asia & Pacific"	2004	15	29	0.8398656	0.8146067	7.588167	8.042243	8.31E+07	3214.185	18.23511	8.075329	230	0	0	0	0	1	0	0	0	0	0	0	0	0
753	"36th Chess Olympiad: Calvia 2004"	"Albania (ALB)"	"Albania (ALB)"	"Europe & Central Asia"	2004	14	27.5	0.7838746	0.7724719	9.444002	9.833055	3026939	7001.054	14.92306	8.853816	5	0	0	1	0	0	0	0	0	0	0	0	0	0
754	"36th Chess Olympiad: Calvia 2004"	"Bolivia (BOL)"	"Bolivia (BOL)"	"Latin America & Caribbean"	2004	14	28.5	0.7838746	0.8005618	8.041839	8.759665	9069039	4524.07	16.02038	8.417168	29	0	0	0	0	0	0	0	1	0	0	0	0	0
755	"36th Chess Olympiad: Calvia 2004"	"Costa Rica (CRC)"	"Costa Rica (CRI)"	"Latin America & Caribbean"	2004	14	27	0.7838746	0.758427	7.902406	7.826067	4225155	10671.59	15.25657	9.27534	49	0	0	0	0	0	0	0	1	0	0	0	0	0
756	"36th Chess Olympiad: Calvia 2004"	"Dominican Republic (DOM)"	"Dominican Republic (DOM)"	"Latin America & Caribbean"	2004	14	28.5	0.7838746	0.8005618	7.355967	7.118522	8974444	8476.533	16.00989	9.045057	59	0	0	0	0	0	0	0	1	0	0	0	0	0
757	"36th Chess Olympiad: Calvia 2004"	"Finland (FIN)"	"Finland (FIN)"	"Europe & Central Asia"	2004	14	29.5	0.7838746	0.8286517	13.46646	13.46438	5228172	38207.6	15.46957	10.55079	69	0	0	0	0	0	0	1	0	0	0	0	0	0
758	"36th Chess Olympiad: Calvia 2004"	"Italy (ITA)"	"Italy (ITA)"	"Europe & Central Asia"	2004	14	28.5	0.7838746	0.8005618	11.24632	11.66712	5.77E+07	37643.88	17.87051	10.53593	105	0	0	0	0	0	0	1	0	0	0	0	0	0
759	"36th Chess Olympiad: Calvia 2004"	"Kenya (KEN)"	"Kenya (KEN)"	"Sub-Saharan Africa"	2004	14	25.5	0.7838746	0.7162921	7.109814	7.671622	3.56E+07	2124.254	17.38885	7.661176	111	0	0	0	0	0	0	0	0	0	0	0	1	0
760	"36th Chess Olympiad: Calvia 2004"	"Kyrgyzstan (KGZ)"	"Kyrgyzstan (KGZ)"	"Europe & Central Asia"	2004	14	27.5	0.7838746	0.7724719	11.34469	11.40233	5104700	2401.265	15.44567	7.783751	112	0	0	1	0	0	0	0	0	0	0	0	0	0
761	"36th Chess Olympiad: Calvia 2004"	"Luxembourg (LUX)"	"Luxembourg (LUX)"	"Europe & Central Asia"	2004	14	27	0.7838746	0.758427	13.18987	13.52613	458095	87209.82	13.03483	11.37607	127	0	0	0	0	0	0	1	0	0	0	0	0	0
762	"36th Chess Olympiad: Calvia 2004"	"Mexico (MEX)"	"Mexico (MEX)"	"Latin America & Caribbean"	2004	14	29	0.7838746	0.8146067	7.786968	7.986116	1.05E+08	16019.75	18.46484	9.681578	136	0	0	0	0	0	0	0	1	0	0	0	0	0
763	"36th Chess Olympiad: Calvia 2004"	"Nicaragua (NCA)"	"Nicaragua (NIC)"	"Latin America & Caribbean"	2004	14	26.5	0.7838746	0.744382	6.10684	5.962832	5364935	3614.825	15.49539	8.192799	156	0	0	0	0	0	0	0	1	0	0	0	0	0
764	"36th Chess Olympiad: Calvia 2004"	"Paraguay (PAR)"	"Paraguay (PRY)"	"Latin America & Caribbean"	2004	14	27	0.7838746	0.758427	7.567963	7.541298	5730549	7981.949	15.56132	8.984938	174	0	0	0	0	0	0	0	1	0	0	0	0	0
765	"36th Chess Olympiad: Calvia 2004"	"Thailand (THA)"	"Thailand (THA)"	"East Asia & Pacific"	2004	14	26	0.7838746	0.7303371	7.367831	7.605004	6.50E+07	11135.33	17.98983	9.317878	208	0	0	0	0	0	0	0	0	0	0	0	0	1
766	"36th Chess Olympiad: Calvia 2004"	"Uganda (UGA)"	"Uganda (UGA)"	"Sub-Saharan Africa"	2004	14	24.5	0.7838746	0.6882023	5.285197	6.081719	2.68E+07	1223.739	17.10471	7.109666	220	0	0	0	0	0	0	0	0	0	0	0	1	0
767	"36th Chess Olympiad: Calvia 2004"	"Serbia and Montenegro (YUG)"	"Serbia and Montenegro (SCG)"	"Europe & Central Asia"	2004	14	32	0.7838746	0.8988764	10.58298	11.04252	9781132	9624.01	16.09597	9.172016	183	0	0	1	0	0	0	0	0	0	0	0	0	0
768	"36th Chess Olympiad: Calvia 2004"	"Afghanistan (AFG)"	"Afghanistan (AFG)"	"South Asia"	2004	13	23.5	0.7278835	0.6601124	1.857474	2.589155	2.47E+07	1025.208	17.02339	6.932651	2	0	0	0	0	0	0	0	0	0	0	1	0	0
769	"36th Chess Olympiad: Calvia 2004"	"Austria (AUT)"	"Austria (AUT)"	"Europe & Central Asia"	2004	13	28.5	0.7278835	0.8005618	12.09562	12.3722	8171966	40652.81	15.91622	10.61282	14	0	0	0	0	0	0	1	0	0	0	0	0	0
770	"36th Chess Olympiad: Calvia 2004"	"Belgium (BEL)"	"Belgium (BEL)"	"Europe & Central Asia"	2004	13	28.5	0.7278835	0.8005618	13.115	13.38383	1.04E+07	38719.54	16.15935	10.5641	17	0	0	0	0	0	0	1	0	0	0	0	0	0
771	"36th Chess Olympiad: Calvia 2004"	"Colombia (COL)"	"Colombia (COL)"	"Latin America & Caribbean"	2004	13	29	0.7278835	0.8146067	7.449789	7.351314	4.21E+07	9040.154	17.55499	9.109431	46	0	0	0	0	0	0	0	1	0	0	0	0	0
772	"36th Chess Olympiad: Calvia 2004"	"Ecuador (ECU)"	"Ecuador (ECU)"	"Latin America & Caribbean"	2004	13	28.5	0.7278835	0.8005618	8.40234	8.45566	1.36E+07	8258.675	16.42531	9.019019	61	0	0	0	0	0	0	0	1	0	0	0	0	0
773	"36th Chess Olympiad: Calvia 2004"	"Faroe Islands (FAI)"	"Faroe Islands (FRO)"	"Europe & Central Asia"	2004	13	27.5	0.7278835	0.7724719	.	.	47600	.	10.77059	.	73	0	0	0	0	0	0	1	0	0	0	0	0	0
774	"36th Chess Olympiad: Calvia 2004"	"Iran (IRI)"	"Iran (IRN)"	"Middle East & North Africa"	2004	13	29	0.7278835	0.8146067	7.875528	8.552337	6.90E+07	15456.28	18.04891	9.645771	101	0	0	0	0	0	0	0	0	1	0	0	0	0
775	"36th Chess Olympiad: Calvia 2004"	"Iraq (IRQ)"	"Iraq (IRQ)"	"Middle East & North Africa"	2004	13	27	0.7278835	0.758427	6.586048	7.59019	2.63E+07	10711.68	17.08561	9.27909	102	0	0	0	0	0	0	0	0	1	0	0	0	0
776	"36th Chess Olympiad: Calvia 2004"	"Japan (JPN)"	"Japan (JPN)"	"East Asia & Pacific"	2004	13	26.5	0.7278835	0.744382	12.23052	12.62381	1.28E+08	35078.26	18.66567	10.46534	109	0	0	0	0	0	0	0	0	0	0	0	0	1
777	"36th Chess Olympiad: Calvia 2004"	"Mongolia (MGL)"	"Mongolia (MNG)"	"East Asia & Pacific"	2004	13	27.5	0.7278835	0.7724719	9.823551	9.648516	2496391	5706.042	14.73036	8.649281	143	0	0	0	0	0	0	0	0	0	0	0	0	1
778	"36th Chess Olympiad: Calvia 2004"	"Namibia (NAM)"	"Namibia (NAM)"	"Sub-Saharan Africa"	2004	13	24	0.7278835	0.6741573	7.124738	7.059947	1907745	7631.621	14.46143	8.940056	152	0	0	0	0	0	0	0	0	0	0	0	1	0
779	"36th Chess Olympiad: Calvia 2004"	"Nigeria (NGR)"	"Nigeria (NGA)"	"Sub-Saharan Africa"	2004	13	22	0.7278835	0.6179775	6.122041	7.05472	1.35E+08	3973.62	18.72316	8.287433	155	0	0	0	0	0	0	0	0	0	0	0	1	0
780	"36th Chess Olympiad: Calvia 2004"	"Peru (PER)"	"Peru (PER)"	"Latin America & Caribbean"	2004	13	28.5	0.7278835	0.8005618	8.714967	9.241899	2.76E+07	7142.563	17.1342	8.873827	166	0	0	0	0	0	0	0	1	0	0	0	0	0
781	"36th Chess Olympiad: Calvia 2004"	"Puerto Rico (PUR)"	"Puerto Rico (PRI)"	"Latin America & Caribbean"	2004	13	26	0.7278835	0.7303371	11.75551	11.65521	3826878	36040.41	15.15756	10.4924	171	0	0	0	0	0	0	0	1	0	0	0	0	0
782	"36th Chess Olympiad: Calvia 2004"	"Venezuela (VEN)"	"Venezuela (VEN)"	"Latin America & Caribbean"	2004	13	27	0.7278835	0.758427	8.771716	8.693285	2.60E+07	13960.54	17.07348	9.54399	227	0	0	0	0	0	0	0	1	0	0	0	0	0
783	"36th Chess Olympiad: Calvia 2004"	"International Physically Disabled Chess Association (IPC)"	""	""	2004	13	29	0.7278835	0.8146067	.	.	.	.	.	.	.	0	0	.	.	.	.	.	.	.	.	.	.	.
784	"36th Chess Olympiad: Calvia 2004"	"Angola (ANG)"	"Angola (AGO)"	"Sub-Saharan Africa"	2004	12	24.5	0.6718925	0.6882023	4.234869	5.402657	1.88E+07	4604.657	16.74714	8.434823	3	0	0	0	0	0	0	0	0	0	0	0	1	0
785	"36th Chess Olympiad: Calvia 2004"	"Botswana (BOT)"	"Botswana (BWA)"	"Sub-Saharan Africa"	2004	12	25.5	0.6718925	0.7162921	7.581982	7.62971	1765527	11399.44	14.38396	9.34132	34	0	0	0	0	0	0	0	0	0	0	0	1	0
786	"36th Chess Olympiad: Calvia 2004"	"Brazil (BRA)"	"Brazil (BRA)"	"Latin America & Caribbean"	2004	12	28.5	0.6718925	0.8005618	7.059646	6.943512	1.84E+08	12106.29	19.03048	9.40148	30	0	0	0	0	0	0	0	1	0	0	0	0	0
787	"36th Chess Olympiad: Calvia 2004"	"Hong Kong (HKG)"	"Hong Kong (HKG)"	"East Asia & Pacific"	2004	12	24.5	0.6718925	0.6882023	.	.	6783500	38274.41	15.73	10.55254	92	0	0	0	0	0	0	0	0	0	0	0	0	1
788	"36th Chess Olympiad: Calvia 2004"	"Lebanon (LIB)"	"Lebanon (LBN)"	"Middle East & North Africa"	2004	12	26	0.6718925	0.7303371	10.66551	10.64566	4569378	10521.46	15.33489	9.261172	119	0	0	0	0	0	0	0	0	1	0	0	0	0
789	"36th Chess Olympiad: Calvia 2004"	"Libya (LBA)"	"Libya (LBY)"	"Middle East & North Africa"	2004	12	25	0.6718925	0.7022472	6.252178	6.476954	5710154	23617.39	15.55776	10.06974	121	0	0	0	0	0	0	0	0	1	0	0	0	0
790	"36th Chess Olympiad: Calvia 2004"	"Mauritius (MRI)"	"Mauritius (MUS)"	"Sub-Saharan Africa"	2004	12	23.5	0.6718925	0.6601124	8.516034	9.024516	1221003	12727.72	14.01518	9.451537	149	0	0	0	0	0	0	0	0	0	0	0	1	0
791	"36th Chess Olympiad: Calvia 2004"	"Monaco (MNC)"	"Monaco (MCO)"	"Europe & Central Asia"	2004	12	24.5	0.6718925	0.6882023	.	.	33500	.	10.4193	.	132	0	0	0	0	0	0	1	0	0	0	0	0	0
792	"36th Chess Olympiad: Calvia 2004"	"Morocco (MAR)"	"Morocco (MAR)"	"Middle East & North Africa"	2004	12	27.5	0.6718925	0.7724719	4.96035	5.741013	3.01E+07	5263.323	17.22054	8.568518	131	0	0	0	0	0	0	0	0	1	0	0	0	0
793	"36th Chess Olympiad: Calvia 2004"	"Nepal (NEP)"	"Nepal (NPL)"	"South Asia"	2004	12	24.5	0.6718925	0.6882023	3.696764	4.987907	2.54E+07	1641.856	17.05102	7.403583	160	0	0	0	0	0	0	0	0	0	0	1	0	0
794	"36th Chess Olympiad: Calvia 2004"	"New Zealand (NZL)"	"New Zealand (NZL)"	"East Asia & Pacific"	2004	12	26.5	0.6718925	0.744382	12.66643	12.68975	4087500	31248.95	15.22344	10.34974	162	0	0	0	0	0	0	0	0	0	0	0	0	1
795	"36th Chess Olympiad: Calvia 2004"	"San Marino (SMR)"	"San Marino (SMR)"	"Europe & Central Asia"	2004	12	21.5	0.6718925	0.6039326	.	.	28940	82502.33	10.27298	11.32058	192	0	0	0	0	0	0	1	0	0	0	0	0	0
796	"36th Chess Olympiad: Calvia 2004"	"Singapore (SIN)"	"Singapore (SGP)"	"East Asia & Pacific"	2004	12	28	0.6718925	0.7865168	10.4686	10.77602	4166664	59732.96	15.24263	10.99764	187	0	0	0	0	0	0	0	0	0	0	0	0	1
797	"36th Chess Olympiad: Calvia 2004"	"Slovakia (SVK)"	"Slovakia (SVK)"	"Europe & Central Asia"	2004	12	30.5	0.6718925	0.8567415	12.96212	13.17267	5372280	18809.02	15.49676	9.842092	199	0	0	0	1	0	0	0	0	0	0	0	0	0
798	"36th Chess Olympiad: Calvia 2004"	"Sri Lanka (SRI)"	"Sri Lanka (LKA)"	"South Asia"	2004	12	26	0.6718925	0.7303371	7.831918	7.816538	1.94E+07	6138.961	16.78012	8.722411	124	0	0	0	0	0	0	0	0	0	0	1	0	0
799	"36th Chess Olympiad: Calvia 2004"	"Tajikistan (TJK)"	"Tajikistan (TJK)"	"Europe & Central Asia"	2004	12	28.5	0.6718925	0.8005618	10.2012	10.80113	6662389	1644.456	15.71199	7.405165	209	0	0	1	0	0	0	0	0	0	0	0	0	0
800	"36th Chess Olympiad: Calvia 2004"	"Tunisia (TUN)"	"Tunisia (TUN)"	"Middle East & North Africa"	2004	12	27	0.6718925	0.758427	6.618621	7.472182	1.00E+07	8574.439	16.12032	9.05654	215	0	0	0	0	0	0	0	0	1	0	0	0	0
801	"36th Chess Olympiad: Calvia 2004"	"Uruguay (URU)"	"Uruguay (URY)"	"Latin America & Caribbean"	2004	12	26.5	0.6718925	0.744382	8.980618	8.830669	3321476	12089.99	15.01592	9.400133	222	0	0	0	0	0	0	0	1	0	0	0	0	0
802	"36th Chess Olympiad: Calvia 2004"	"Palestine (PLE)"	"Palestine (PSE)"	"Middle East & North Africa"	2004	12	24.5	0.6718925	0.6882023	9.057562	9.375157	3236626	3324.834	14.99004	8.109175	175	0	0	0	0	0	0	0	0	1	0	0	0	0
803	"36th Chess Olympiad: Calvia 2004"	"International Braille Chess Association (IBC)"	""	""	2004	12	25	0.6718925	0.7022472	.	.	.	.	.	.	.	0	0	.	.	.	.	.	.	.	.	.	.	.
804	"36th Chess Olympiad: Calvia 2004"	"Fiji (FIJ)"	"Fiji (FJI)"	"East Asia & Pacific"	2004	11	19.5	0.6159015	0.5477528	9.230597	9.306095	817860	7410.835	13.61445	8.910699	70	0	0	0	0	0	0	0	0	0	0	0	0	1
805	"36th Chess Olympiad: Calvia 2004"	"Guatemala (GUA)"	"Guatemala (GTM)"	"Latin America & Caribbean"	2004	11	26.5	0.6159015	0.744382	4.967509	5.375928	1.28E+07	6213.123	16.36472	8.734419	88	0	0	0	0	0	0	0	1	0	0	0	0	0
806	"36th Chess Olympiad: Calvia 2004"	"Macau (MAC)"	"Macau (MAC)"	"East Asia & Pacific"	2004	11	21.5	0.6159015	0.6039326	.	.	471597	60791.98	13.06388	11.01521	129	0	0	0	0	0	0	0	0	0	0	0	0	1
807	"36th Chess Olympiad: Calvia 2004"	"Panama (PAN)"	"Panama (PAN)"	"Latin America & Caribbean"	2004	11	24	0.6159015	0.6741573	8.989334	8.783736	3269356	11344.89	15.0001	9.336523	165	0	0	0	0	0	0	0	1	0	0	0	0	0
808	"36th Chess Olympiad: Calvia 2004"	"Suriname (SUR)"	"Suriname (SUR)"	"Latin America & Caribbean"	2004	11	23	0.6159015	0.6460674	7.7317	7.707859	493679	11551.49	13.10964	9.35457	198	0	0	0	0	0	0	0	1	0	0	0	0	0
809	"36th Chess Olympiad: Calvia 2004"	"Trinidad and Tobago (TRI)"	"Trinidad and Tobago (TTO)"	"Latin America & Caribbean"	2004	11	23	0.6159015	0.6460674	8.239019	8.225199	1290123	25015.67	14.07025	10.12726	214	0	0	0	0	0	0	0	1	0	0	0	0	0
810	"36th Chess Olympiad: Calvia 2004"	"Wales (WLS)"	"Wales (WLS)"	"Europe & Central Asia"	2004	11	26	0.6159015	0.7303371	11.4592	11.58965	2959250	27407.82	14.90045	10.21858	233	0	0	0	0	0	0	1	0	0	0	0	0	0
811	"36th Chess Olympiad: Calvia 2004"	"Barbados (BAR)"	"Barbados (BRB)"	"Latin America & Caribbean"	2004	10	25	0.5599104	0.7022472	10.34061	10.34389	275284	16093.59	12.52556	9.686176	31	0	0	0	0	0	0	0	1	0	0	0	0	0
812	"36th Chess Olympiad: Calvia 2004"	"British Virgin Islands (IVB)"	"British Virgin Islands (VGB)"	"Latin America & Caribbean"	2004	10	23	0.5599104	0.6460674	.	.	22334	.	10.01387	.	228	0	0	0	0	0	0	0	1	0	0	0	0	0
813	"36th Chess Olympiad: Calvia 2004"	"Honduras (HON)"	"Honduras (HND)"	"Latin America & Caribbean"	2004	10	26	0.5599104	0.7303371	5.843369	5.408065	7282953	3529.542	15.80105	8.168923	93	0	0	0	0	0	0	0	1	0	0	0	0	0
814	"36th Chess Olympiad: Calvia 2004"	"Papua New Guinea (PNG)"	"Papua New Guinea (PNG)"	"East Asia & Pacific"	2004	10	15.5	0.5599104	0.4353932	4.176571	4.766441	6354245	2519.093	15.66463	7.831654	169	0	0	0	0	0	0	0	0	0	0	0	0	1
815	"36th Chess Olympiad: Calvia 2004"	"Portugal (POR)"	"Portugal (PRT)"	"Europe & Central Asia"	2004	10	27.5	0.5599104	0.7724719	9.011257	9.339565	1.05E+07	26417.21	16.16535	10.18177	173	0	0	0	0	0	0	1	0	0	0	0	0	0
816	"36th Chess Olympiad: Calvia 2004"	"Cyprus (CYP)"	"Cyprus (CYP)"	"Europe & Central Asia"	2004	9	23.5	0.5039194	0.6601124	11.93026	12.23653	1010408	32537.46	13.82586	10.39015	53	0	0	0	0	0	0	1	0	0	0	0	0	0
817	"36th Chess Olympiad: Calvia 2004"	"Guernsey (GCI)"	"Guernsey (GGY)"	"Europe & Central Asia"	2004	9	19	0.5039194	0.5337079	.	.	63300.72	.	11.05565	.	77	0	0	0	0	0	0	1	0	0	0	0	0	0
818	"36th Chess Olympiad: Calvia 2004"	"Jersey (JCI)"	"Jersey (JEY)"	"Europe & Central Asia"	2004	9	19.5	0.5039194	0.5477528	.	.	87415.28	.	11.37843	.	107	0	0	0	0	0	0	1	0	0	0	0	0	0
819	"36th Chess Olympiad: Calvia 2004"	"Liechtenstein (LIE)"	"Liechtenstein (LIE)"	"Europe & Central Asia"	2004	9	23.5	0.5039194	0.6601124	.	.	34452	.	10.44732	.	123	0	0	0	0	0	0	1	0	0	0	0	0	0
820	"36th Chess Olympiad: Calvia 2004"	"Malta (MLT)"	"Malta (MLT)"	"Middle East & North Africa"	2004	9	21.5	0.5039194	0.6039326	11.54762	12.02772	401268	25520.27	12.90238	10.14723	140	0	0	0	0	0	0	1	0	0	0	0	0	0
821	"36th Chess Olympiad: Calvia 2004"	"Aruba (ARU)"	"Aruba (ABW)"	"Latin America & Caribbean"	2004	8	18.5	0.4479283	0.5196629	.	.	98737	39553.38	11.50021	10.58541	1	0	0	0	0	0	0	0	1	0	0	0	0	0
822	"36th Chess Olympiad: Calvia 2004"	"Bermuda (BER)"	"Bermuda (BMU)"	"North America"	2004	8	16.5	0.4479283	0.4634832	9.18659	8.803883	63740	55452.64	11.06257	10.92328	28	0	0	0	0	0	0	0	0	0	1	0	0	0
823	"36th Chess Olympiad: Calvia 2004"	"Jamaica (JAM)"	"Jamaica (JAM)"	"Latin America & Caribbean"	2004	8	24.5	0.4479283	0.6882023	9.72616	9.528234	2725015	8399.122	14.81798	9.035882	106	0	0	0	0	0	0	0	1	0	0	0	0	0
824	"36th Chess Olympiad: Calvia 2004"	"Netherlands Antilles (AHO)"	"Netherlands Antilles (ANT)"	"Latin America & Caribbean"	2004	6	20	0.3359463	0.5617977	.	.	184692	29229.59	12.12644	10.28294	7	0	0	0	0	0	0	0	1	0	0	0	0	0
825	"36th Chess Olympiad: Calvia 2004"	"Rwanda (RWA)"	"Rwanda (RWA)"	"Sub-Saharan Africa"	2004	5	15	0.2799552	0.4213483	3.887891	4.291704	8680524	988.1172	15.97659	6.895801	181	0	0	0	0	0	0	0	0	0	0	0	1	0
826	"36th Chess Olympiad: Calvia 2004"	"US Virgin Islands (ISV)"	"US Virgin Islands (VIR)"	"Latin America & Caribbean"	2004	3	11.5	0.1679731	0.3230337	12.38273	12.13286	108467	.	11.5942	.	229	0	0	0	0	0	0	0	1	0	0	0	0	0
827	"36th Chess Olympiad: Calvia 2004"	"Seychelles (SEY)"	"Seychelles (SYC)"	"Sub-Saharan Africa"	2004	1	9.5	0.055991	0.2668539	8.16649	8.352941	82475	16416.56	11.32025	9.706046	203	0	0	0	0	0	0	0	0	0	0	0	1	0
828	"37th Chess Olympiad: Turin 2006"	"Italy (ITA)"	"Italy (ITA)"	"Europe & Central Asia"	2006	40	83.5	2.085506	2.176747	11.38056	11.77563	5.81E+07	38326.59	17.87843	10.5539	105	1	2	0	0	0	0	1	0	0	0	0	0	0
829	"37th Chess Olympiad: Turin 2006"	"Armenia (ARM)"	"Armenia (ARM)"	"Europe & Central Asia"	2006	23	36	1.199166	0.9384776	11.38129	11.36819	2958307	6110.625	14.90013	8.717784	10	0	0	1	0	0	0	0	0	0	0	0	0	0
830	"37th Chess Olympiad: Turin 2006"	"Israel (ISR)"	"Israel (ISR)"	"Middle East & North Africa"	2006	21	33	1.09489	0.8602711	12.42951	12.37271	7053700	27636.4	15.76906	10.22689	104	0	0	0	0	0	0	0	0	1	0	0	0	0
831	"37th Chess Olympiad: Turin 2006"	"United States of America (USA)"	"United States of America (USA)"	"North America"	2006	21	33	1.09489	0.8602711	13.31647	13.36155	2.98E+08	50437.8	19.51388	10.8285	223	0	0	0	0	0	0	0	0	0	1	0	0	0
832	"37th Chess Olympiad: Turin 2006"	"Georgia (GEO)"	"Georgia (GEO)"	"Europe & Central Asia"	2006	20	31	1.042753	0.8081335	12.04099	12.27617	3880347	6031.009	15.17144	8.70467	76	0	0	1	0	0	0	0	0	0	0	0	0	0
833	"37th Chess Olympiad: Turin 2006"	"France (FRA)"	"France (FRA)"	"Europe & Central Asia"	2006	19	32	0.9906152	0.8342023	12.46014	12.55795	6.36E+07	37007	17.96846	10.51886	72	0	0	0	0	0	0	1	0	0	0	0	0	0
834	"37th Chess Olympiad: Turin 2006"	"Norway (NOR)"	"Norway (NOR)"	"Europe & Central Asia"	2006	19	29.5	0.9906152	0.7690302	13.32023	13.38508	4660677	63791.94	15.35467	11.06338	159	0	0	0	0	0	0	1	0	0	0	0	0	0
835	"37th Chess Olympiad: Turin 2006"	"Brazil (BRA)"	"Brazil (BRA)"	"Latin America & Caribbean"	2006	18	29.5	0.9384776	0.7690302	7.312937	7.188442	1.88E+08	12701.73	19.05284	9.449493	30	0	0	0	0	0	0	0	1	0	0	0	0	0
836	"37th Chess Olympiad: Turin 2006"	"Czech Republic (CZE)"	"Czech Republic (CZE)"	"Europe & Central Asia"	2006	18	31	0.9384776	0.8081335	12.89547	13.18003	1.02E+07	27473.63	16.1417	10.22098	54	0	0	0	1	0	0	0	0	0	0	0	0	0
837	"37th Chess Olympiad: Turin 2006"	"Denmark (DEN)"	"Denmark (DNK)"	"Europe & Central Asia"	2006	18	30	0.9384776	0.7820647	14.42657	14.56394	5437272	46159.92	15.50879	10.73987	58	0	0	0	0	0	0	1	0	0	0	0	0	0
838	"37th Chess Olympiad: Turin 2006"	"Hungary (HUN)"	"Hungary (HUN)"	"Europe & Central Asia"	2006	18	32.5	0.9384776	0.8472367	11.7691	12.09512	1.01E+07	23399.11	16.12521	10.06045	96	0	0	0	1	0	0	0	0	0	0	0	0	0
839	"37th Chess Olympiad: Turin 2006"	"North Macedonia (MKD)"	"North Macedonia (MKD)"	"Europe & Central Asia"	2006	18	29.5	0.9384776	0.7690302	11.06322	11.40992	2063131	9854.474	14.53973	9.195681	138	0	0	1	0	0	0	0	0	0	0	0	0	0
840	"37th Chess Olympiad: Turin 2006"	"Slovenia (SLO)"	"Slovenia (SVN)"	"Europe & Central Asia"	2006	18	30	0.9384776	0.7820647	12.67566	12.87115	2006868	28280.39	14.51209	10.24992	200	0	0	0	1	0	0	0	0	0	0	0	0	0
841	"37th Chess Olympiad: Turin 2006"	"Spain (ESP)"	"Spain (ESP)"	"Europe & Central Asia"	2006	18	32	0.9384776	0.8342023	10.74746	10.99976	4.44E+07	33573.69	17.60869	10.4215	66	0	0	0	0	0	0	1	0	0	0	0	0	0
842	"37th Chess Olympiad: Turin 2006"	"Ukraine (UKR)"	"Ukraine (UKR)"	"Europe & Central Asia"	2006	18	32	0.9384776	0.8342023	12.14587	12.3338	4.68E+07	7873.884	17.66113	8.971307	221	0	0	1	0	0	0	0	0	0	0	0	0	0
843	"37th Chess Olympiad: Turin 2006"	"England (ENG)"	"England (ENG)"	"Europe & Central Asia"	2006	18	30.5	0.9384776	0.7950991	11.66715	11.77147	5.10E+07	39113.12	17.74698	10.57421	63	0	0	0	0	0	0	1	0	0	0	0	0	0
844	"37th Chess Olympiad: Turin 2006"	"China (CHN)"	"China (CHN)"	"East Asia & Pacific"	2006	17	34	0.88634	0.88634	8.688577	9.237942	1.31E+09	6392.374	20.99407	8.762861	40	0	0	0	0	0	1	0	0	0	0	0	0	0
845	"37th Chess Olympiad: Turin 2006"	"Cuba (CUB)"	"Cuba (CUB)"	"Latin America & Caribbean"	2006	17	30.5	0.88634	0.7950991	10.48117	10.59523	1.13E+07	.	16.23688	.	51	0	0	0	0	1	0	0	0	0	0	0	0	0
846	"37th Chess Olympiad: Turin 2006"	"Egypt (EGY)"	"Egypt (EGY)"	"Middle East & North Africa"	2006	17	27	0.88634	0.7038582	7.646965	8.547011	7.69E+07	8540.719	18.15767	9.052601	62	0	0	0	0	0	0	0	0	1	0	0	0	0
847	"37th Chess Olympiad: Turin 2006"	"Mongolia (MGL)"	"Mongolia (MNG)"	"East Asia & Pacific"	2006	17	27	0.88634	0.7038582	9.870833	9.649563	2558856	6481.396	14.75507	8.776691	143	0	0	0	0	0	0	0	0	0	0	0	0	1
848	"37th Chess Olympiad: Turin 2006"	"Netherlands (NED)"	"Netherlands (NLD)"	"Europe & Central Asia"	2006	17	31	0.88634	0.8081335	13.63009	14.01332	1.63E+07	45272.78	16.6095	10.72046	158	0	0	0	0	0	0	1	0	0	0	0	0	0
849	"37th Chess Olympiad: Turin 2006"	"Azerbaijan (AZE)"	"Azerbaijan (AZE)"	"Europe & Central Asia"	2006	16	30	0.8342023	0.7820647	10.88292	11.12092	8484550	10882.23	15.95376	9.294887	15	0	0	1	0	0	0	0	0	0	0	0	0	0
850	"37th Chess Olympiad: Turin 2006"	"Belarus (BLR)"	"Belarus (BLR)"	"Europe & Central Asia"	2006	16	29	0.8342023	0.7559958	11.19646	11.30543	9604924	12429.24	16.07779	9.427807	26	0	0	1	0	0	0	0	0	0	0	0	0	0
851	"37th Chess Olympiad: Turin 2006"	"Bosnia and Herzegovina (BIH)"	"Bosnia and Herzegovina (BIH)"	"Europe & Central Asia"	2006	16	29	0.8342023	0.7559958	9.453407	10.36228	3765424	8812.801	15.14137	9.083961	24	0	0	1	0	0	0	0	0	0	0	0	0	0
852	"37th Chess Olympiad: Turin 2006"	"Bulgaria (BUL)"	"Bulgaria (BGR)"	"Europe & Central Asia"	2006	16	32	0.8342023	0.8342023	12.63204	12.75797	7601022	13374.9	15.84379	9.501135	21	0	0	1	0	0	0	0	0	0	0	0	0	0
853	"37th Chess Olympiad: Turin 2006"	"Greece (GRE)"	"Greece (GRC)"	"Europe & Central Asia"	2006	16	30	0.8342023	0.7820647	11.27821	11.67418	1.10E+07	31136.45	16.21526	10.34613	85	0	0	0	0	0	0	1	0	0	0	0	0	0
854	"37th Chess Olympiad: Turin 2006"	"Kyrgyzstan (KGZ)"	"Kyrgyzstan (KGZ)"	"Europe & Central Asia"	2006	16	25	0.8342023	0.6517205	11.44108	11.46316	5218400	2417.58	15.4677	7.790522	112	0	0	1	0	0	0	0	0	0	0	0	0	0
855	"37th Chess Olympiad: Turin 2006"	"Russia (RUS)"	"Russia (RUS)"	"Europe & Central Asia"	2006	16	32	0.8342023	0.8342023	11.64562	11.64671	1.43E+08	20970.19	18.7787	9.950857	180	0	0	1	0	0	0	0	0	0	0	0	0	0
856	"37th Chess Olympiad: Turin 2006"	"Sweden (SWE)"	"Sweden (SWE)"	"Europe & Central Asia"	2006	16	30.5	0.8342023	0.7950991	13.18474	13.14727	9080505	42829.89	16.02164	10.66499	201	0	0	0	0	0	0	1	0	0	0	0	0	0
857	"37th Chess Olympiad: Turin 2006"	"Scotland (SCO)"	"Scotland (SCT)"	"Europe & Central Asia"	2006	16	28	0.8342023	0.729927	11.66715	11.77147	5134764	36632.78	15.45154	10.5087	184	0	0	0	0	0	0	1	0	0	0	0	0	0
858	"37th Chess Olympiad: Turin 2006"	"Uzbekistan (UZB)"	"Uzbekistan (UZB)"	"Europe & Central Asia"	2006	16	31	0.8342023	0.8081335	10.83649	10.98311	2.65E+07	4074.607	17.09221	8.31253	224	0	0	1	0	0	0	0	0	0	0	0	0	0
859	"37th Chess Olympiad: Turin 2006"	"Vietnam (VIE)"	"Vietnam (VNM)"	"East Asia & Pacific"	2006	16	29	0.8342023	0.7559958	7.76947	8.185805	8.46E+07	3630.035	18.25365	8.196998	230	0	0	0	0	1	0	0	0	0	0	0	0	0
860	"37th Chess Olympiad: Turin 2006"	"Argentina (ARG)"	"Argentina (ARG)"	"Latin America & Caribbean"	2006	15	28	0.7820647	0.729927	9.616414	9.524862	3.93E+07	16705.87	17.48648	9.723516	9	0	0	0	0	0	0	0	1	0	0	0	0	0
861	"37th Chess Olympiad: Turin 2006"	"Croatia (CRO)"	"Croatia (HRV)"	"Europe & Central Asia"	2006	15	30	0.7820647	0.7820647	12.32726	12.57164	4311159	21136.07	15.27672	9.958736	94	0	0	1	0	0	0	0	0	0	0	0	0	0
862	"37th Chess Olympiad: Turin 2006"	"Iceland (ISL)"	"Iceland (ISL)"	"Europe & Central Asia"	2006	15	28.5	0.7820647	0.7429614	14.60092	14.71698	303782	41848.47	12.62407	10.64181	103	0	0	0	0	0	0	1	0	0	0	0	0	0
863	"37th Chess Olympiad: Turin 2006"	"India (IND)"	"India (IND)"	"South Asia"	2006	15	29.5	0.7820647	0.7690302	5.90786	6.89257	1.17E+09	3629.434	20.8764	8.196832	99	0	0	0	0	0	0	0	0	0	0	1	0	0
864	"37th Chess Olympiad: Turin 2006"	"Indonesia (INA)"	"Indonesia (IDN)"	"East Asia & Pacific"	2006	15	29	0.7820647	0.7559958	7.60227	8.032578	2.29E+08	7118.217	19.25062	8.870413	97	0	0	0	0	0	0	0	0	0	0	0	0	1
865	"37th Chess Olympiad: Turin 2006"	"Iraq (IRQ)"	"Iraq (IRQ)"	"Middle East & North Africa"	2006	15	25.5	0.7820647	0.6647549	6.689204	7.668676	2.74E+07	11809.98	17.12781	9.3767	102	0	0	0	0	0	0	0	0	1	0	0	0	0
866	"37th Chess Olympiad: Turin 2006"	"Ireland (IRL)"	"Ireland (IRL)"	"Europe & Central Asia"	2006	15	27.5	0.7820647	0.7168926	12.4248	12.37362	6017256	44097.2	15.61014	10.69415	100	0	0	0	0	0	0	1	0	0	0	0	0	0
867	"37th Chess Olympiad: Turin 2006"	"Lithuania (LTU)"	"Lithuania (LTU)"	"Europe & Central Asia"	2006	15	29	0.7820647	0.7559958	13.22069	13.1888	3269909	20226.9	15.00027	9.914769	126	0	0	0	1	0	0	0	0	0	0	0	0	0
868	"37th Chess Olympiad: Turin 2006"	"Moldova (MDA)"	"Moldova (MDA)"	"Europe & Central Asia"	2006	15	30.5	0.7820647	0.7950991	10.86089	10.92329	3585209	4207.999	15.09233	8.344743	133	0	0	1	0	0	0	0	0	0	0	0	0	0
869	"37th Chess Olympiad: Turin 2006"	"Poland (POL)"	"Poland (POL)"	"Europe & Central Asia"	2006	15	30	0.7820647	0.7820647	12.65138	12.70709	3.81E+07	18267.6	17.45681	9.812884	170	0	0	0	1	0	0	0	0	0	0	0	0	0
870	"37th Chess Olympiad: Turin 2006"	"Switzerland (SUI)"	"Switzerland (CHE)"	"Europe & Central Asia"	2006	15	30	0.7820647	0.7820647	12.33143	12.55966	7483934	54532	15.82827	10.90654	37	0	0	0	0	0	0	1	0	0	0	0	0	0
871	"37th Chess Olympiad: Turin 2006"	"Albania (ALB)"	"Albania (ALB)"	"Europe & Central Asia"	2006	14	27	0.729927	0.7038582	9.543996	9.903358	2992547	7914.036	14.91164	8.976393	5	0	0	1	0	0	0	0	0	0	0	0	0	0
872	"37th Chess Olympiad: Turin 2006"	"Australia (AUS)"	"Australia (AUS)"	"East Asia & Pacific"	2006	14	30	0.729927	0.7820647	12.76862	12.90085	2.07E+07	39471	16.84554	10.58332	13	0	0	0	0	0	0	0	0	0	0	0	0	1
873	"37th Chess Olympiad: Turin 2006"	"Bangladesh (BAN)"	"Bangladesh (BGD)"	"South Asia"	2006	14	27	0.729927	0.7038582	4.471262	5.017886	1.41E+08	2095.37	18.76371	7.647485	20	0	0	0	0	0	0	0	0	0	0	1	0	0
874	"37th Chess Olympiad: Turin 2006"	"Canada (CAN)"	"Canada (CAN)"	"North America"	2006	14	29.5	0.729927	0.7690302	13.33414	13.40545	3.26E+07	39333.78	17.29894	10.57984	36	0	0	0	0	0	0	0	0	0	1	0	0	0
875	"37th Chess Olympiad: Turin 2006"	"Germany (GER)"	"Germany (DEU)"	"Europe & Central Asia"	2006	14	31	0.729927	0.8081335	12.14319	12.38111	8.24E+07	39051.69	18.22681	10.57264	55	0	0	0	0	0	0	1	0	0	0	0	0	0
876	"37th Chess Olympiad: Turin 2006"	"Kazakhstan (KAZ)"	"Kazakhstan (KAZ)"	"Europe & Central Asia"	2006	14	28	0.729927	0.729927	10.66982	10.70585	1.53E+07	17541.33	16.54389	9.772315	110	0	0	1	0	0	0	0	0	0	0	0	0	0
877	"37th Chess Olympiad: Turin 2006"	"Latvia (LAT)"	"Latvia (LVA)"	"Europe & Central Asia"	2006	14	30	0.729927	0.7820647	12.73572	12.70001	2218357	19845.6	14.61228	9.895738	128	0	0	0	1	0	0	0	0	0	0	0	0	0
878	"37th Chess Olympiad: Turin 2006"	"Malaysia (MAS)"	"Malaysia (MYS)"	"East Asia & Pacific"	2006	14	25.5	0.729927	0.6647549	8.744004	8.933753	2.62E+07	19208.43	17.08134	9.863105	151	0	0	0	0	0	0	0	0	0	0	0	0	1
879	"37th Chess Olympiad: Turin 2006"	"Peru (PER)"	"Peru (PER)"	"Latin America & Caribbean"	2006	14	26	0.729927	0.6777894	8.886009	9.391344	2.81E+07	8024.229	17.15135	8.990221	166	0	0	0	0	0	0	0	1	0	0	0	0	0
880	"37th Chess Olympiad: Turin 2006"	"Portugal (POR)"	"Portugal (PRT)"	"Europe & Central Asia"	2006	14	28	0.729927	0.729927	9.191929	9.498773	1.05E+07	26957.58	16.16901	10.20202	173	0	0	0	0	0	0	1	0	0	0	0	0	0
881	"37th Chess Olympiad: Turin 2006"	"Romania (ROM)"	"Romania (ROU)"	"Europe & Central Asia"	2006	14	30	0.729927	0.7820647	11.84056	12.19116	2.12E+07	15680.9	16.86922	9.660199	179	0	0	1	0	0	0	0	0	0	0	0	0	0
882	"37th Chess Olympiad: Turin 2006"	"Slovakia (SVK)"	"Slovakia (SVK)"	"Europe & Central Asia"	2006	14	28.5	0.729927	0.7429614	13.06135	13.25138	5373054	21754.99	15.49691	9.987598	199	0	0	0	1	0	0	0	0	0	0	0	0	0
883	"37th Chess Olympiad: Turin 2006"	"Syria (SYR)"	"Syria (SYR)"	"Middle East & North Africa"	2006	14	24.5	0.729927	0.6386861	7.364226	7.980734	1.91E+07	.	16.76306	.	204	0	0	0	0	0	0	0	0	1	0	0	0	0
884	"37th Chess Olympiad: Turin 2006"	"Tajikistan (TJK)"	"Tajikistan (TJK)"	"Europe & Central Asia"	2006	14	28	0.729927	0.729927	10.28397	10.87512	6922587	1806.765	15.7503	7.499293	209	0	0	1	0	0	0	0	0	0	0	0	0	0
885	"37th Chess Olympiad: Turin 2006"	"Trinidad and Tobago (TRI)"	"Trinidad and Tobago (TTO)"	"Latin America & Caribbean"	2006	14	24	0.729927	0.6256517	8.302662	8.275579	1302561	29790.89	14.07984	10.30196	214	0	0	0	0	0	0	0	1	0	0	0	0	0
886	"37th Chess Olympiad: Turin 2006"	"Turkey (TUR)"	"Turkey (TUR)"	"Europe & Central Asia"	2006	14	29	0.729927	0.7559958	8.30616	9.056519	6.88E+07	17252.43	18.04609	9.755708	216	0	0	0	0	0	0	1	0	0	0	0	0	0
887	"37th Chess Olympiad: Turin 2006"	"Uruguay (URU)"	"Uruguay (URY)"	"Latin America & Caribbean"	2006	14	24.5	0.729927	0.6386861	9.135997	8.973381	3325401	13508.43	15.0171	9.511069	222	0	0	0	0	0	0	0	1	0	0	0	0	0
888	"37th Chess Olympiad: Turin 2006"	"Venezuela (VEN)"	"Venezuela (VEN)"	"Latin America & Caribbean"	2006	14	27	0.729927	0.7038582	9.00315	8.918623	2.69E+07	16383.43	17.10578	9.704026	227	0	0	0	0	0	0	0	1	0	0	0	0	0
889	"37th Chess Olympiad: Turin 2006"	"Angola (ANG)"	"Angola (AGO)"	"Sub-Saharan Africa"	2006	13	23.5	0.6777894	0.6126173	4.506275	5.679553	2.01E+07	5500.243	16.81871	8.612548	3	0	0	0	0	0	0	0	0	0	0	0	1	0
890	"37th Chess Olympiad: Turin 2006"	"Chile (CHI)"	"Chile (CHL)"	"Latin America & Caribbean"	2006	13	27	0.6777894	0.7038582	10.18576	10.32188	1.64E+07	17852.63	16.61001	9.789906	39	0	0	0	0	0	0	0	1	0	0	0	0	0
891	"37th Chess Olympiad: Turin 2006"	"Costa Rica (CRC)"	"Costa Rica (CRI)"	"Latin America & Caribbean"	2006	13	26.5	0.6777894	0.6908238	8.045912	7.95747	4345412	11557.99	15.28463	9.355132	49	0	0	0	0	0	0	0	1	0	0	0	0	0
892	"37th Chess Olympiad: Turin 2006"	"Dominican Republic (DOM)"	"Dominican Republic (DOM)"	"Latin America & Caribbean"	2006	13	27	0.6777894	0.7038582	7.503602	7.241733	9218686	9858.409	16.03674	9.19608	59	0	0	0	0	0	0	0	1	0	0	0	0	0
893	"37th Chess Olympiad: Turin 2006"	"Ecuador (ECU)"	"Ecuador (ECU)"	"Latin America & Caribbean"	2006	13	26	0.6777894	0.6777894	8.589619	8.633764	1.41E+07	8779.612	16.4588	9.080188	61	0	0	0	0	0	0	0	1	0	0	0	0	0
894	"37th Chess Olympiad: Turin 2006"	"Estonia (EST)"	"Estonia (EST)"	"Europe & Central Asia"	2006	13	28.5	0.6777894	0.7429614	13.61237	13.52335	1346810	25335.55	14.11325	10.13996	67	0	0	0	1	0	0	0	0	0	0	0	0	0
895	"37th Chess Olympiad: Turin 2006"	"Morocco (MAR)"	"Morocco (MAR)"	"Middle East & North Africa"	2006	13	26.5	0.6777894	0.6908238	5.208963	5.960194	3.08E+07	5712.717	17.24318	8.65045	131	0	0	0	0	0	0	0	0	1	0	0	0	0
896	"37th Chess Olympiad: Turin 2006"	"Nepal (NEP)"	"Nepal (NPL)"	"South Asia"	2006	13	24	0.6777894	0.6256517	3.926301	5.220576	2.61E+07	1712.53	17.07617	7.445727	160	0	0	0	0	0	0	0	0	0	0	1	0	0
897	"37th Chess Olympiad: Turin 2006"	"Nicaragua (NCA)"	"Nicaragua (NIC)"	"Latin America & Caribbean"	2006	13	25.5	0.6777894	0.6647549	6.311368	6.158366	5513763	3820.178	15.52276	8.248053	156	0	0	0	0	0	0	0	1	0	0	0	0	0
898	"37th Chess Olympiad: Turin 2006"	"Pakistan (PAK)"	"Pakistan (PAK)"	"South Asia"	2006	13	24.5	0.6777894	0.6386861	4.615104	5.745576	1.64E+08	3998.62	18.91551	8.293705	164	0	0	0	0	0	0	0	0	0	0	1	0	0
899	"37th Chess Olympiad: Turin 2006"	"Philippines (PHI)"	"Philippines (PHL)"	"East Asia & Pacific"	2006	13	28.5	0.6777894	0.7429614	9.137718	9.006513	8.79E+07	4937.143	18.29158	8.504542	167	0	0	0	0	0	0	0	0	0	0	0	0	1
900	"37th Chess Olympiad: Turin 2006"	"Tunisia (TUN)"	"Tunisia (TUN)"	"Middle East & North Africa"	2006	13	25	0.6777894	0.6517205	6.947857	7.746443	1.02E+07	9174.92	16.13802	9.124228	215	0	0	0	0	0	0	0	0	1	0	0	0	0
901	"37th Chess Olympiad: Turin 2006"	"United Arab Emirates (UAE)"	"United Arab Emirates (ARE)"	"Middle East & North Africa"	2006	13	27	0.6777894	0.7038582	9.487031	9.167027	5300174	87120.06	15.48325	11.37504	8	0	0	0	0	0	0	0	0	1	0	0	0	0
902	"37th Chess Olympiad: Turin 2006"	"Serbia and Montenegro (YUG)"	"Serbia and Montenegro (SCG)"	"Europe & Central Asia"	2006	13	29	0.6777894	0.7559958	10.72962	11.14836	9746130	11108.63	16.09238	9.315477	183	0	0	1	0	0	0	0	0	0	0	0	0	0
903	"37th Chess Olympiad: Turin 2006"	"Zambia (ZAM)"	"Zambia (ZMB)"	"Sub-Saharan Africa"	2006	13	23.5	0.6777894	0.6126173	6.707851	7.388269	1.22E+07	2652.093	16.31477	7.883104	238	0	0	0	0	0	0	0	0	0	0	0	1	0
904	"37th Chess Olympiad: Turin 2006"	"International Chess Committee of the Deaf (ICS)"	""	""	2006	13	26	0.6777894	0.6777894	.	.	.	.	.	.	.	0	0	.	.	.	.	.	.	.	.	.	.	.
905	"37th Chess Olympiad: Turin 2006"	"Algeria (ALG)"	"Algeria (DZA)"	"Middle East & North Africa"	2006	12	26.5	0.6256517	0.6908238	7.682685	7.841327	3.36E+07	12397.47	17.33126	9.425247	60	0	0	0	0	0	0	0	0	1	0	0	0	0
906	"37th Chess Olympiad: Turin 2006"	"Andorra (AND)"	"Andorra (AND)"	"Europe & Central Asia"	2006	12	25.5	0.6256517	0.6647549	12.63304	12.78074	80993	.	11.30212	.	6	0	0	0	0	0	0	1	0	0	0	0	0	0
907	"37th Chess Olympiad: Turin 2006"	"Austria (AUT)"	"Austria (AUT)"	"Europe & Central Asia"	2006	12	26	0.6256517	0.6777894	12.20008	12.45939	8268641	42498.01	15.92798	10.65721	14	0	0	0	0	0	0	1	0	0	0	0	0	0
908	"37th Chess Olympiad: Turin 2006"	"Bahrain (BRN)"	"Bahrain (BHR)"	"Middle East & North Africa"	2006	12	22	0.6256517	0.5735141	7.298181	7.200305	958418	42672.52	13.77304	10.66131	22	0	0	0	0	0	0	0	0	1	0	0	0	0
909	"37th Chess Olympiad: Turin 2006"	"Barbados (BAR)"	"Barbados (BRB)"	"Latin America & Caribbean"	2006	12	24.5	0.6256517	0.6386861	10.53562	10.51567	277477	17538.78	12.53349	9.77217	31	0	0	0	0	0	0	0	1	0	0	0	0	0
910	"37th Chess Olympiad: Turin 2006"	"Bolivia (BOL)"	"Bolivia (BOL)"	"Latin America & Caribbean"	2006	12	26.5	0.6256517	0.6908238	8.305883	8.999062	9395446	4778.721	16.05574	8.471929	29	0	0	0	0	0	0	0	1	0	0	0	0	0
911	"37th Chess Olympiad: Turin 2006"	"Brunei Darussalam (BRU)"	"Brunei Darussalam (BRN)"	"East Asia & Pacific"	2006	12	22.5	0.6256517	0.5865485	12.71219	12.79865	370263	85421.56	12.82197	11.35535	32	0	0	0	0	0	0	0	0	0	0	0	0	1
912	"37th Chess Olympiad: Turin 2006"	"Cyprus (CYP)"	"Cyprus (CYP)"	"Europe & Central Asia"	2006	12	24	0.6256517	0.6256517	12.14039	12.42013	1045507	34631.26	13.86001	10.45251	53	0	0	0	0	0	0	1	0	0	0	0	0	0
913	"37th Chess Olympiad: Turin 2006"	"Ethiopia (ETH)"	"Ethiopia (ETH)"	"Sub-Saharan Africa"	2006	12	21.5	0.6256517	0.5604796	2.505874	3.109358	7.85E+07	793.5081	18.17847	6.676464	68	0	0	0	0	0	0	0	0	0	0	0	1	0
914	"37th Chess Olympiad: Turin 2006"	"Faroe Islands (FAI)"	"Faroe Islands (FRO)"	"Europe & Central Asia"	2006	12	25.5	0.6256517	0.6647549	.	.	47792	.	10.77461	.	73	0	0	0	0	0	0	1	0	0	0	0	0	0
915	"37th Chess Olympiad: Turin 2006"	"Finland (FIN)"	"Finland (FIN)"	"Europe & Central Asia"	2006	12	27	0.6256517	0.7038582	13.59534	13.58201	5266268	40555.68	15.47683	10.61043	69	0	0	0	0	0	0	1	0	0	0	0	0	0
916	"37th Chess Olympiad: Turin 2006"	"Guatemala (GUA)"	"Guatemala (GTM)"	"Latin America & Caribbean"	2006	12	22.5	0.6256517	0.5865485	5.156829	5.582083	1.34E+07	6457.988	16.41054	8.773073	88	0	0	0	0	0	0	0	1	0	0	0	0	0
917	"37th Chess Olympiad: Turin 2006"	"Japan (JPN)"	"Japan (JPN)"	"East Asia & Pacific"	2006	12	25.5	0.6256517	0.6647549	12.33201	12.71245	1.28E+08	36141.59	18.6664	10.4952	109	0	0	0	0	0	0	0	0	0	0	0	0	1
918	"37th Chess Olympiad: Turin 2006"	"Lebanon (LIB)"	"Lebanon (LBN)"	"Middle East & North Africa"	2006	12	24.5	0.6256517	0.6386861	10.91357	10.87009	4759753	10554.82	15.37571	9.264338	119	0	0	0	0	0	0	0	0	1	0	0	0	0
919	"37th Chess Olympiad: Turin 2006"	"Liechtenstein (LIE)"	"Liechtenstein (LIE)"	"Europe & Central Asia"	2006	12	22	0.6256517	0.5735141	.	.	34970	.	10.46225	.	123	0	0	0	0	0	0	1	0	0	0	0	0	0
920	"37th Chess Olympiad: Turin 2006"	"Malta (MLT)"	"Malta (MLT)"	"Middle East & North Africa"	2006	12	23.5	0.6256517	0.6126173	11.64921	12.11552	405308	26701.39	12.9124	10.19247	140	0	0	0	0	0	0	1	0	0	0	0	0	0
921	"37th Chess Olympiad: Turin 2006"	"Mexico (MEX)"	"Mexico (MEX)"	"Latin America & Caribbean"	2006	12	28.5	0.6256517	0.7429614	7.918985	8.101667	1.08E+08	16641.31	18.49356	9.719644	136	0	0	0	0	0	0	0	1	0	0	0	0	0
922	"37th Chess Olympiad: Turin 2006"	"Panama (PAN)"	"Panama (PAN)"	"Latin America & Caribbean"	2006	12	23	0.6256517	0.5995829	9.167458	8.952623	3391666	12736.45	15.03683	9.452224	165	0	0	0	0	0	0	0	1	0	0	0	0	0
923	"37th Chess Olympiad: Turin 2006"	"Qatar (QAT)"	"Qatar (QAT)"	"Middle East & North Africa"	2006	12	27.5	0.6256517	0.7168926	8.023586	7.699276	1022711	117155.6	13.83797	11.67126	177	0	0	0	0	0	0	0	0	1	0	0	0	0
924	"37th Chess Olympiad: Turin 2006"	"South Africa (RSA)"	"South Africa (ZAF)"	"Sub-Saharan Africa"	2006	12	25.5	0.6256517	0.6647549	9.168423	9.340226	4.85E+07	11465.22	17.69686	9.347073	237	0	0	0	0	0	0	0	0	0	0	0	1	0
925	"37th Chess Olympiad: Turin 2006"	"Thailand (THA)"	"Thailand (THA)"	"East Asia & Pacific"	2006	12	24	0.6256517	0.6256517	7.590268	7.804327	6.58E+07	12026.8	18.00232	9.394893	208	0	0	0	0	0	0	0	0	0	0	0	0	1
926	"37th Chess Olympiad: Turin 2006"	"Turkmenistan (TKM)"	"Turkmenistan (TKM)"	"Europe & Central Asia"	2006	12	26	0.6256517	0.6777894	10.26302	10.60952	4810109	7124.605	15.38623	8.871309	211	0	0	1	0	0	0	0	0	0	0	0	0	0
927	"37th Chess Olympiad: Turin 2006"	"Uganda (UGA)"	"Uganda (UGA)"	"Sub-Saharan Africa"	2006	12	23	0.6256517	0.5995829	5.493638	6.247989	2.86E+07	1353.263	17.16792	7.210274	220	0	0	0	0	0	0	0	0	0	0	0	1	0
928	"37th Chess Olympiad: Turin 2006"	"International Physically Disabled Chess Association (IPC)"	""	""	2006	12	23.5	0.6256517	0.6126173	.	.	.	.	.	.	.	0	0	.	.	.	.	.	.	.	.	.	.	.
929	"37th Chess Olympiad: Turin 2006"	"Afghanistan (AFG)"	"Afghanistan (AFG)"	"South Asia"	2006	11	20.5	0.5735141	0.5344108	2.028071	2.795446	2.64E+07	1123.871	17.09013	7.024535	2	0	0	0	0	0	0	0	0	0	0	1	0	0
930	"37th Chess Olympiad: Turin 2006"	"Belgium (BEL)"	"Belgium (BEL)"	"Europe & Central Asia"	2006	11	26.5	0.5735141	0.6908238	13.22988	13.48099	1.05E+07	40141.21	16.17144	10.60016	17	0	0	0	0	0	0	1	0	0	0	0	0	0
931	"37th Chess Olympiad: Turin 2006"	"Botswana (BOT)"	"Botswana (BWA)"	"Sub-Saharan Africa"	2006	11	24	0.5735141	0.6256517	7.855601	7.892634	1835908	12420.62	14.42305	9.427114	34	0	0	0	0	0	0	0	0	0	0	0	1	0
932	"37th Chess Olympiad: Turin 2006"	"Colombia (COL)"	"Colombia (COL)"	"Latin America & Caribbean"	2006	11	27	0.5735141	0.7038582	7.642247	7.534899	4.32E+07	9844.154	17.58137	9.194633	46	0	0	0	0	0	0	0	1	0	0	0	0	0
933	"37th Chess Olympiad: Turin 2006"	"Iran (IRI)"	"Iran (IRN)"	"Middle East & North Africa"	2006	11	28	0.5735141	0.729927	8.102164	8.742291	7.06E+07	16366.14	18.0719	9.70297	101	0	0	0	0	0	0	0	0	1	0	0	0	0
934	"37th Chess Olympiad: Turin 2006"	"Jersey (JCI)"	"Jersey (JEY)"	"Europe & Central Asia"	2006	11	22	0.5735141	0.5735141	.	.	88744.64	.	11.39352	.	107	0	0	0	0	0	0	1	0	0	0	0	0	0
935	"37th Chess Olympiad: Turin 2006"	"Kenya (KEN)"	"Kenya (KEN)"	"Sub-Saharan Africa"	2006	11	22	0.5735141	0.5735141	7.327368	7.858867	3.76E+07	2267.219	17.44382	7.726309	111	0	0	0	0	0	0	0	0	0	0	0	1	0
936	"37th Chess Olympiad: Turin 2006"	"Libya (LBA)"	"Libya (LBY)"	"Middle East & North Africa"	2006	11	23	0.5735141	0.5995829	6.699563	6.878491	5886872	27293.76	15.58823	10.21441	121	0	0	0	0	0	0	0	0	1	0	0	0	0
937	"37th Chess Olympiad: Turin 2006"	"Mauritius (MRI)"	"Mauritius (MUS)"	"Sub-Saharan Africa"	2006	11	20.5	0.5735141	0.5344108	8.681927	9.151336	1233996	13441.21	14.02577	9.506081	149	0	0	0	0	0	0	0	0	0	0	0	1	0
938	"37th Chess Olympiad: Turin 2006"	"Nigeria (NGR)"	"Nigeria (NGA)"	"Sub-Saharan Africa"	2006	11	24.5	0.5735141	0.6386861	6.310252	7.258014	1.43E+08	4258.594	18.77512	8.356694	155	0	0	0	0	0	0	0	0	0	0	0	1	0
939	"37th Chess Olympiad: Turin 2006"	"Paraguay (PAR)"	"Paraguay (PRY)"	"Latin America & Caribbean"	2006	11	26.5	0.5735141	0.6908238	7.801205	7.750704	5913209	8280.202	15.5927	9.021623	174	0	0	0	0	0	0	0	1	0	0	0	0	0
940	"37th Chess Olympiad: Turin 2006"	"Singapore (SIN)"	"Singapore (SGP)"	"East Asia & Pacific"	2006	11	26	0.5735141	0.6777894	10.68274	10.98357	4401365	66176.05	15.29743	11.10007	187	0	0	0	0	0	0	0	0	0	0	0	0	1
941	"37th Chess Olympiad: Turin 2006"	"Sudan (SUD)"	"Sudan (SDN)"	"Sub-Saharan Africa"	2006	11	23.5	0.5735141	0.6126173	4.262766	5.244754	3.96E+07	2944.539	17.49356	7.987708	185	0	0	0	0	0	0	0	0	0	0	0	1	0
942	"37th Chess Olympiad: Turin 2006"	"Yemen (YEM)"	"Yemen (YEM)"	"Middle East & North Africa"	2006	11	22.5	0.5735141	0.5865485	4.296235	6.019191	2.07E+07	4265.417	16.84505	8.358295	236	0	0	0	0	0	0	0	0	1	0	0	0	0
943	"37th Chess Olympiad: Turin 2006"	"Bermuda (BER)"	"Bermuda (BMU)"	"North America"	2006	10	19	0.5213764	0.4953076	9.228065	8.808334	64523	58784.59	11.07478	10.98164	28	0	0	0	0	0	0	0	0	0	1	0	0	0
944	"37th Chess Olympiad: Turin 2006"	"El Salvador (ESA)"	"El Salvador (SLV)"	"Latin America & Caribbean"	2006	10	24.5	0.5213764	0.6386861	6.716713	6.9441	6079399	6116.521	15.62042	8.718749	191	0	0	0	0	0	0	0	1	0	0	0	0	0
945	"37th Chess Olympiad: Turin 2006"	"Fiji (FIJ)"	"Fiji (FJI)"	"East Asia & Pacific"	2006	10	20	0.5213764	0.5213764	9.388578	9.440712	827870	7509.052	13.62661	8.923864	70	0	0	0	0	0	0	0	0	0	0	0	0	1
946	"37th Chess Olympiad: Turin 2006"	"Haiti (HAI)"	"Haiti (HTI)"	"Latin America & Caribbean"	2006	10	21.5	0.5213764	0.5604796	4.952459	5.407102	9344785	1544.365	16.05033	7.342368	95	0	0	0	0	0	0	0	1	0	0	0	0	0
947	"37th Chess Olympiad: Turin 2006"	"Honduras (HON)"	"Honduras (HND)"	"Latin America & Caribbean"	2006	10	21	0.5213764	0.5474452	6.061881	5.636931	7634298	3805.341	15.84816	8.244161	93	0	0	0	0	0	0	0	1	0	0	0	0	0
948	"37th Chess Olympiad: Turin 2006"	"Hong Kong (HKG)"	"Hong Kong (HKG)"	"East Asia & Pacific"	2006	10	22	0.5213764	0.5735141	.	.	6857100	43520.57	15.7408	10.68099	92	0	0	0	0	0	0	0	0	0	0	0	0	1
949	"37th Chess Olympiad: Turin 2006"	"Jamaica (JAM)"	"Jamaica (JAM)"	"Latin America & Caribbean"	2006	10	23.5	0.5213764	0.6126173	9.861034	9.657837	2754407	8626.822	14.82871	9.062632	106	0	0	0	0	0	0	0	1	0	0	0	0	0
950	"37th Chess Olympiad: Turin 2006"	"Luxembourg (LUX)"	"Luxembourg (LUX)"	"Europe & Central Asia"	2006	10	25.5	0.5213764	0.6647549	13.30639	13.62059	472637	91724.18	13.06608	11.42654	127	0	0	0	0	0	0	1	0	0	0	0	0	0
951	"37th Chess Olympiad: Turin 2006"	"Malawi (MAW)"	"Malawi (MWI)"	"Sub-Saharan Africa"	2006	10	19.5	0.5213764	0.508342	5.237795	6.054768	1.30E+07	884.1514	16.37844	6.784628	150	0	0	0	0	0	0	0	0	0	0	0	1	0
952	"37th Chess Olympiad: Turin 2006"	"Mozambique (MOZ)"	"Mozambique (MOZ)"	"Sub-Saharan Africa"	2006	10	21	0.5213764	0.5474452	3.318674	4.093539	2.11E+07	880.2618	16.86384	6.78022	145	0	0	0	0	0	0	0	0	0	0	0	1	0
953	"37th Chess Olympiad: Turin 2006"	"Namibia (NAM)"	"Namibia (NAM)"	"Sub-Saharan Africa"	2006	10	21	0.5213764	0.5474452	7.382802	7.302815	1971317	8107.915	14.49421	9.000596	152	0	0	0	0	0	0	0	0	0	0	0	1	0
954	"37th Chess Olympiad: Turin 2006"	"Netherlands Antilles (AHO)"	"Netherlands Antilles (ANT)"	"Latin America & Caribbean"	2006	10	23	0.5213764	0.5995829	.	.	192692	28416.45	12.16885	10.25472	7	0	0	0	0	0	0	0	1	0	0	0	0	0
955	"37th Chess Olympiad: Turin 2006"	"Puerto Rico (PUR)"	"Puerto Rico (PRI)"	"Latin America & Caribbean"	2006	10	26	0.5213764	0.6777894	11.87149	11.75999	3805214	35024.72	15.15188	10.46381	171	0	0	0	0	0	0	0	1	0	0	0	0	0
956	"37th Chess Olympiad: Turin 2006"	"San Marino (SMR)"	"San Marino (SMR)"	"Europe & Central Asia"	2006	10	21.5	0.5213764	0.5604796	.	.	29700	85478.57	10.2989	11.35602	192	0	0	0	0	0	0	1	0	0	0	0	0	0
957	"37th Chess Olympiad: Turin 2006"	"Wales (WLS)"	"Wales (WLS)"	"Europe & Central Asia"	2006	10	25	0.5213764	0.6517205	11.66715	11.77147	2986668	28619.36	14.90967	10.26184	233	0	0	0	0	0	0	1	0	0	0	0	0	0
958	"37th Chess Olympiad: Turin 2006"	"Palestine (PLE)"	"Palestine (PSE)"	"Middle East & North Africa"	2006	10	21.5	0.5213764	0.5604796	9.200398	9.458915	3406334	3363.806	15.04115	8.120829	175	0	0	0	0	0	0	0	0	1	0	0	0	0
959	"37th Chess Olympiad: Turin 2006"	"International Braille Chess Association (IBC)"	""	""	2006	10	23	0.5213764	0.5995829	.	.	.	.	.	.	.	0	0	.	.	.	.	.	.	.	.	.	.	.
960	"37th Chess Olympiad: Turin 2006"	"South Korea (KOR)"	"South Korea (KOR)"	"East Asia & Pacific"	2006	9	19	0.4692388	0.4953076	12.30317	13.03522	4.84E+07	26697.03	17.6958	10.19231	116	0	0	0	0	0	0	0	0	0	0	0	0	1
961	"37th Chess Olympiad: Turin 2006"	"Monaco (MNC)"	"Monaco (MCO)"	"Europe & Central Asia"	2006	9	21.5	0.4692388	0.5604796	.	.	34190	.	10.43969	.	132	0	0	0	0	0	0	1	0	0	0	0	0	0
962	"37th Chess Olympiad: Turin 2006"	"Chinese Taipei (TPE)"	"Chinese Taipei (TWN)"	"East Asia & Pacific"	2006	9	21	0.4692388	0.5474452	11.38175	11.777	.	.	.	.	218	0	0	0	0	0	0	0	0	0	0	0	0	1
963	"37th Chess Olympiad: Turin 2006"	"Guernsey (GCI)"	"Guernsey (GGY)"	"Europe & Central Asia"	2006	8	20	0.4171011	0.5213764	.	.	64263.36	.	11.07074	.	77	0	0	0	0	0	0	1	0	0	0	0	0	0
964	"37th Chess Olympiad: Turin 2006"	"Papua New Guinea (PNG)"	"Papua New Guinea (PNG)"	"East Asia & Pacific"	2006	8	19.5	0.4171011	0.508342	4.33958	4.922425	6646895	2699.524	15.70966	7.900831	169	0	0	0	0	0	0	0	0	0	0	0	0	1
965	"37th Chess Olympiad: Turin 2006"	"Seychelles (SEY)"	"Seychelles (SYC)"	"Sub-Saharan Africa"	2006	8	21	0.4171011	0.5474452	8.40566	8.575181	84600	19086.45	11.34569	9.856734	203	0	0	0	0	0	0	0	0	0	0	0	1	0
966	"37th Chess Olympiad: Turin 2006"	"Sri Lanka (SRI)"	"Sri Lanka (LKA)"	"South Asia"	2006	8	22.5	0.4171011	0.5865485	8.066733	8.02187	1.97E+07	6912.172	16.79593	8.84104	124	0	0	0	0	0	0	0	0	0	0	1	0	0
967	"37th Chess Olympiad: Turin 2006"	"Macau (MAC)"	"Macau (MAC)"	"East Asia & Pacific"	2006	7	21	0.3649635	0.5474452	.	.	493799	71090.94	13.10988	11.17171	129	0	0	0	0	0	0	0	0	0	0	0	0	1
968	"37th Chess Olympiad: Turin 2006"	"New Zealand (NZL)"	"New Zealand (NZL)"	"East Asia & Pacific"	2006	7	24.5	0.3649635	0.6386861	12.76618	12.78551	4184600	32434.59	15.24692	10.38698	162	0	0	0	0	0	0	0	0	0	0	0	0	1
969	"37th Chess Olympiad: Turin 2006"	"Suriname (SUR)"	"Suriname (SUR)"	"Latin America & Caribbean"	2006	7	21.5	0.3649635	0.5604796	7.862811	7.825724	505295	12477.09	13.1329	9.431649	198	0	0	0	0	0	0	0	1	0	0	0	0	0
970	"37th Chess Olympiad: Turin 2006"	"Aruba (ARU)"	"Aruba (ABW)"	"Latin America & Caribbean"	2006	5	18	0.2606882	0.4692388	.	.	100834	39612.98	11.52123	10.58691	1	0	0	0	0	0	0	0	1	0	0	0	0	0
971	"37th Chess Olympiad: Turin 2006"	"British Virgin Islands (IVB)"	"British Virgin Islands (VGB)"	"Latin America & Caribbean"	2006	5	15.5	0.2606882	0.4040667	.	.	24023	.	10.08677	.	228	0	0	0	0	0	0	0	1	0	0	0	0	0
972	"37th Chess Olympiad: Turin 2006"	"Rwanda (RWA)"	"Rwanda (RWA)"	"Sub-Saharan Africa"	2006	4	12	0.2085506	0.3128259	4.055119	4.446026	9043337	1148.734	16.01754	7.046416	181	0	0	0	0	0	0	0	0	0	0	0	1	0
973	"37th Chess Olympiad: Turin 2006"	"US Virgin Islands (ISV)"	"US Virgin Islands (VIR)"	"Latin America & Caribbean"	2006	1	10.5	0.0521376	0.2737226	12.47586	12.21532	108371	.	11.59332	.	229	0	0	0	0	0	0	0	1	0	0	0	0	0
974	"38th Chess Olympiad: Dresden 2008"	"Germany (GER)"	"Germany (DEU)"	"Europe & Central Asia"	2008	41	76.5	2.559301	2.38764	12.25321	12.48168	8.21E+07	40735.73	18.22357	10.61486	55	1	2	0	0	0	0	1	0	0	0	0	0	0
975	"38th Chess Olympiad: Dresden 2008"	"Armenia (ARM)"	"Armenia (ARM)"	"Europe & Central Asia"	2008	19	31	1.186018	0.9675406	11.5176	11.47861	2907618	7559.927	14.88284	8.930616	10	0	0	1	0	0	0	0	0	0	0	0	0	0
976	"38th Chess Olympiad: Dresden 2008"	"Israel (ISR)"	"Israel (ISR)"	"Middle East & North Africa"	2008	18	28	1.123595	0.8739076	12.52199	12.44033	7308800	29057.05	15.80459	10.27702	104	0	0	0	0	0	0	0	0	1	0	0	0	0
977	"38th Chess Olympiad: Dresden 2008"	"Ukraine (UKR)"	"Ukraine (UKR)"	"Europe & Central Asia"	2008	17	25.5	1.061174	0.7958801	12.3259	12.47876	4.63E+07	8766.194	17.64975	9.078658	221	0	0	1	0	0	0	0	0	0	0	0	0	0
978	"38th Chess Olympiad: Dresden 2008"	"United States of America (USA)"	"United States of America (USA)"	"North America"	2008	17	29	1.061174	0.9051186	13.35375	13.38621	3.04E+08	50349.71	19.53285	10.82675	223	0	0	0	0	0	0	0	0	0	1	0	0	0
979	"38th Chess Olympiad: Dresden 2008"	"Azerbaijan (AZE)"	"Azerbaijan (AZE)"	"Europe & Central Asia"	2008	16	29	0.9987516	0.9051186	10.9588	11.16723	8763400	14618.82	15.98609	9.590065	15	0	0	1	0	0	0	0	0	0	0	0	0	0
980	"38th Chess Olympiad: Dresden 2008"	"China (CHN)"	"China (CHN)"	"East Asia & Pacific"	2008	16	27	0.9987516	0.8426966	8.949541	9.466806	1.32E+09	7924.645	21.00442	8.977733	40	0	0	0	0	0	1	0	0	0	0	0	0	0
981	"38th Chess Olympiad: Dresden 2008"	"Georgia (GEO)"	"Georgia (GEO)"	"Europe & Central Asia"	2008	16	28	0.9987516	0.8739076	12.15788	12.39624	3848449	7011.497	15.16318	8.855307	76	0	0	1	0	0	0	0	0	0	0	0	0	0
982	"38th Chess Olympiad: Dresden 2008"	"Hungary (HUN)"	"Hungary (HUN)"	"Europe & Central Asia"	2008	16	27.5	0.9987516	0.8583021	11.92193	12.22726	1.00E+07	23782.36	16.12191	10.0767	96	0	0	0	1	0	0	0	0	0	0	0	0	0
983	"38th Chess Olympiad: Dresden 2008"	"Russia (RUS)"	"Russia (RUS)"	"Europe & Central Asia"	2008	16	27	0.9987516	0.8426966	11.79526	11.77208	1.43E+08	24006	18.77655	10.08606	180	0	0	1	0	0	0	0	0	0	0	0	0	0
984	"38th Chess Olympiad: Dresden 2008"	"Spain (ESP)"	"Spain (ESP)"	"Europe & Central Asia"	2008	16	27.5	0.9987516	0.8583021	10.91897	11.15016	4.60E+07	33903.67	17.64315	10.43128	66	0	0	0	0	0	0	1	0	0	0	0	0	0
985	"38th Chess Olympiad: Dresden 2008"	"Vietnam (VIE)"	"Vietnam (VNM)"	"East Asia & Pacific"	2008	16	29	0.9987516	0.9051186	7.950298	8.331676	8.62E+07	4031.552	18.27268	8.301907	230	0	0	0	0	1	0	0	0	0	0	0	0	0
986	"38th Chess Olympiad: Dresden 2008"	"Bulgaria (BUL)"	"Bulgaria (BGR)"	"Europe & Central Asia"	2008	15	29.5	0.9363296	0.9207241	12.81372	12.91956	7492561	15442.13	15.82942	9.644855	21	0	0	0	1	0	0	0	0	0	0	0	0	0
987	"38th Chess Olympiad: Dresden 2008"	"India (IND)"	"India (IND)"	"South Asia"	2008	15	26	0.9363296	0.8114856	6.167168	7.106213	1.20E+09	3910.054	20.90615	8.271307	99	0	0	0	0	0	0	0	0	0	0	1	0	0
988	"38th Chess Olympiad: Dresden 2008"	"Netherlands (NED)"	"Netherlands (NLD)"	"Europe & Central Asia"	2008	15	27.5	0.9363296	0.8583021	13.76794	14.13015	1.64E+07	47710.1	16.61557	10.7729	158	0	0	0	0	0	0	1	0	0	0	0	0	0
989	"38th Chess Olympiad: Dresden 2008"	"Slovenia (SLO)"	"Slovenia (SVN)"	"Europe & Central Asia"	2008	15	26	0.9363296	0.8114856	12.84783	13.02239	2021316	31092.44	14.51926	10.34472	200	0	0	0	1	0	0	0	0	0	0	0	0	0
990	"38th Chess Olympiad: Dresden 2008"	"England (ENG)"	"England (ENG)"	"Europe & Central Asia"	2008	15	26	0.9363296	0.8114856	11.8606	11.944	5.18E+07	39483.99	17.76294	10.58365	63	0	0	0	0	0	0	1	0	0	0	0	0	0
991	"38th Chess Olympiad: Dresden 2008"	"Belarus (BLR)"	"Belarus (BLR)"	"Europe & Central Asia"	2008	14	26.5	0.8739076	0.8270912	11.41661	11.50183	9527985	14995.08	16.06974	9.615478	26	0	0	1	0	0	0	0	0	0	0	0	0	0
992	"38th Chess Olympiad: Dresden 2008"	"Canada (CAN)"	"Canada (CAN)"	"North America"	2008	14	30	0.8739076	0.9363296	13.44039	13.50221	3.32E+07	41595.79	17.31948	10.63575	36	0	0	0	0	0	0	0	0	0	1	0	0	0
993	"38th Chess Olympiad: Dresden 2008"	"Croatia (CRO)"	"Croatia (HRV)"	"Europe & Central Asia"	2008	14	24.5	0.8739076	0.7646692	12.46391	12.69203	4309705	22648.3	15.27638	10.02784	94	0	0	1	0	0	0	0	0	0	0	0	0	0
994	"38th Chess Olympiad: Dresden 2008"	"Cuba (CUB)"	"Cuba (CUB)"	"Latin America & Caribbean"	2008	14	25.5	0.8739076	0.7958801	10.64298	10.74278	1.12E+07	.	16.23472	.	51	0	0	0	0	1	0	0	0	0	0	0	0	0
995	"38th Chess Olympiad: Dresden 2008"	"France (FRA)"	"France (FRA)"	"Europe & Central Asia"	2008	14	25	0.8739076	0.7802746	12.62735	12.71314	6.44E+07	37556.1	17.98024	10.53359	72	0	0	0	0	0	0	1	0	0	0	0	0	0
996	"38th Chess Olympiad: Dresden 2008"	"Greece (GRE)"	"Greece (GRC)"	"Europe & Central Asia"	2008	14	25.5	0.8739076	0.7958801	11.41684	11.78788	1.11E+07	31881.71	16.22046	10.36979	85	0	0	0	0	0	0	1	0	0	0	0	0	0
997	"38th Chess Olympiad: Dresden 2008"	"Montenegro (MNE)"	"Montenegro (MNE)"	"Europe & Central Asia"	2008	14	25.5	0.8739076	0.7958801	12.33235	12.74049	616969	14559.2	13.33257	9.585979	142	0	0	1	0	0	0	0	0	0	0	0	0	0
998	"38th Chess Olympiad: Dresden 2008"	"Norway (NOR)"	"Norway (NOR)"	"Europe & Central Asia"	2008	14	24	0.8739076	0.7490637	13.43286	13.47546	4768212	64526.22	15.37748	11.07483	159	0	0	0	0	0	0	1	0	0	0	0	0	0
999	"38th Chess Olympiad: Dresden 2008"	"Romania (ROM)"	"Romania (ROU)"	"Europe & Central Asia"	2008	14	25.5	0.8739076	0.7958801	12.01282	12.34477	2.05E+07	18967.29	16.83778	9.850471	179	0	0	0	1	0	0	0	0	0	0	0	0	0
1000	"38th Chess Olympiad: Dresden 2008"	"Serbia (SRB)"	"Serbia (SRB)"	"Europe & Central Asia"	2008	14	25	0.8739076	0.7802746	10.77253	11.15138	7350222	13533.2	15.81024	9.512901	195	0	0	1	0	0	0	0	0	0	0	0	0	0
1001	"38th Chess Olympiad: Dresden 2008"	"Sweden (SWE)"	"Sweden (SWE)"	"Europe & Central Asia"	2008	14	25.5	0.8739076	0.7958801	13.29644	13.24855	9219637	43525.11	16.03685	10.68109	201	0	0	0	0	0	0	1	0	0	0	0	0	0
1002	"38th Chess Olympiad: Dresden 2008"	"Austria (AUT)"	"Austria (AUT)"	"Europe & Central Asia"	2008	13	24.5	0.8114856	0.7646692	12.30298	12.54507	8321496	44441.79	15.93435	10.70194	14	0	0	0	0	0	0	1	0	0	0	0	0	0
1003	"38th Chess Olympiad: Dresden 2008"	"Bangladesh (BAN)"	"Bangladesh (BGD)"	"South Asia"	2008	13	25.5	0.8114856	0.7958801	4.646442	5.154727	1.44E+08	2322.426	18.78743	7.750368	20	0	0	0	0	0	0	0	0	0	0	1	0	0
1004	"38th Chess Olympiad: Dresden 2008"	"Bosnia and Herzegovina (BIH)"	"Bosnia and Herzegovina (BIH)"	"Europe & Central Asia"	2008	13	25.5	0.8114856	0.7958801	9.595158	10.4582	3754271	9864.31	15.1384	9.196678	24	0	0	1	0	0	0	0	0	0	0	0	0	0
1005	"38th Chess Olympiad: Dresden 2008"	"Czech Republic (CZE)"	"Czech Republic (CZE)"	"Europe & Central Asia"	2008	13	26	0.8114856	0.8114856	12.98961	13.24796	1.04E+07	29373.11	16.15583	10.28784	54	0	0	0	1	0	0	0	0	0	0	0	0	0
1006	"38th Chess Olympiad: Dresden 2008"	"Denmark (DEN)"	"Denmark (DNK)"	"Europe & Central Asia"	2008	13	25	0.8114856	0.7802746	14.50193	14.61856	5493621	45865.8	15.5191	10.73347	58	0	0	0	0	0	0	1	0	0	0	0	0	0
1007	"38th Chess Olympiad: Dresden 2008"	"Estonia (EST)"	"Estonia (EST)"	"Europe & Central Asia"	2008	13	28	0.8114856	0.8739076	13.71902	13.62001	1337090	26055.44	14.10601	10.16798	67	0	0	0	1	0	0	0	0	0	0	0	0	0
1008	"38th Chess Olympiad: Dresden 2008"	"Finland (FIN)"	"Finland (FIN)"	"Europe & Central Asia"	2008	13	27.5	0.8114856	0.8583021	13.72969	13.70513	5313399	42657.77	15.48574	10.66096	69	0	0	0	0	0	0	1	0	0	0	0	0	0
1009	"38th Chess Olympiad: Dresden 2008"	"Iran (IRI)"	"Iran (IRN)"	"Middle East & North Africa"	2008	13	26.5	0.8114856	0.8270912	8.320028	8.922413	7.21E+07	17360.05	18.09385	9.761927	101	0	0	0	0	0	0	0	0	1	0	0	0	0
1010	"38th Chess Olympiad: Dresden 2008"	"Italy (ITA)"	"Italy (ITA)"	"Europe & Central Asia"	2008	13	25.5	0.8114856	0.7958801	11.5061	11.87267	5.88E+07	38075.25	17.89011	10.54732	105	0	0	0	0	0	0	1	0	0	0	0	0	0
1011	"38th Chess Olympiad: Dresden 2008"	"Kazakhstan (KAZ)"	"Kazakhstan (KAZ)"	"Europe & Central Asia"	2008	13	25.5	0.8114856	0.7958801	10.82033	10.8259	1.57E+07	19272.21	16.56751	9.86642	110	0	0	1	0	0	0	0	0	0	0	0	0	0
1012	"38th Chess Olympiad: Dresden 2008"	"Latvia (LAT)"	"Latvia (LVA)"	"Europe & Central Asia"	2008	13	26.5	0.8114856	0.8270912	12.88912	12.83005	2177322	21499.42	14.59361	9.975781	128	0	0	0	1	0	0	0	0	0	0	0	0	0
1013	"38th Chess Olympiad: Dresden 2008"	"Lithuania (LTU)"	"Lithuania (LTU)"	"Europe & Central Asia"	2008	13	24.5	0.8114856	0.7646692	13.29382	13.23437	3198231	23576.78	14.97811	10.06802	126	0	0	0	1	0	0	0	0	0	0	0	0	0
1014	"38th Chess Olympiad: Dresden 2008"	"Moldova (MDA)"	"Moldova (MDA)"	"Europe & Central Asia"	2008	13	24.5	0.8114856	0.7646692	11.05206	11.09389	3570108	4692.073	15.08811	8.453629	133	0	0	1	0	0	0	0	0	0	0	0	0	0
1015	"38th Chess Olympiad: Dresden 2008"	"Paraguay (PAR)"	"Paraguay (PRY)"	"Latin America & Caribbean"	2008	13	24	0.8114856	0.7490637	8.034491	7.959801	6081296	9027.603	15.62073	9.108042	174	0	0	0	0	0	0	0	1	0	0	0	0	0
1016	"38th Chess Olympiad: Dresden 2008"	"Philippines (PHI)"	"Philippines (PHL)"	"East Asia & Pacific"	2008	13	23.5	0.8114856	0.7334582	9.250781	9.094028	9.09E+07	5300.675	18.32529	8.575589	167	0	0	0	0	0	0	0	0	0	0	0	0	1
1017	"38th Chess Olympiad: Dresden 2008"	"Poland (POL)"	"Poland (POL)"	"Europe & Central Asia"	2008	13	27	0.8114856	0.8426966	12.86069	12.90809	3.81E+07	20391.9	17.4564	9.922894	170	0	0	0	1	0	0	0	0	0	0	0	0	0
1018	"38th Chess Olympiad: Dresden 2008"	"Slovakia (SVK)"	"Slovakia (SVK)"	"Europe & Central Asia"	2008	13	27	0.8114856	0.8426966	13.15806	13.32849	5379233	25426.45	15.49806	10.14355	199	0	0	0	1	0	0	0	0	0	0	0	0	0
1019	"38th Chess Olympiad: Dresden 2008"	"Turkey (TUR)"	"Turkey (TUR)"	"Europe & Central Asia"	2008	13	27.5	0.8114856	0.8583021	8.585501	9.331653	7.04E+07	17842.23	18.06997	9.789324	216	0	0	0	0	0	0	1	0	0	0	0	0	0
1020	"38th Chess Olympiad: Dresden 2008"	"Australia (AUS)"	"Australia (AUS)"	"East Asia & Pacific"	2008	12	24	0.7490637	0.7490637	12.89997	13.0224	2.12E+07	41385.38	16.87183	10.63068	13	0	0	0	0	0	0	0	0	0	0	0	0	1
1021	"38th Chess Olympiad: Dresden 2008"	"Brazil (BRA)"	"Brazil (BRA)"	"Latin America & Caribbean"	2008	12	25	0.7490637	0.7802746	7.558847	7.424581	1.92E+08	13874.21	19.07316	9.537786	30	0	0	0	0	0	0	0	1	0	0	0	0	0
1022	"38th Chess Olympiad: Dresden 2008"	"Colombia (COL)"	"Colombia (COL)"	"Latin America & Caribbean"	2008	12	24.5	0.7490637	0.7646692	7.835817	7.721447	4.43E+07	10602.25	17.60548	9.268821	46	0	0	0	0	0	0	0	1	0	0	0	0	0
1023	"38th Chess Olympiad: Dresden 2008"	"Egypt (EGY)"	"Egypt (EGY)"	"Middle East & North Africa"	2008	12	24	0.7490637	0.7490637	7.909654	8.749766	7.96E+07	9460.626	18.19298	9.154894	62	0	0	0	0	0	0	0	0	1	0	0	0	0
1024	"38th Chess Olympiad: Dresden 2008"	"Faroe Islands (FAI)"	"Faroe Islands (FRO)"	"Europe & Central Asia"	2008	12	22	0.7490637	0.6866417	.	.	47820	.	10.7752	.	73	0	0	0	0	0	0	1	0	0	0	0	0	0
1025	"38th Chess Olympiad: Dresden 2008"	"Indonesia (INA)"	"Indonesia (IDN)"	"East Asia & Pacific"	2008	12	25.5	0.7490637	0.7958801	7.79293	8.180855	2.35E+08	7815.449	19.27709	8.963858	97	0	0	0	0	0	0	0	0	0	0	0	0	1
1026	"38th Chess Olympiad: Dresden 2008"	"Ireland (IRL)"	"Ireland (IRL)"	"Europe & Central Asia"	2008	12	24.5	0.7490637	0.7646692	12.57045	12.5112	6268260	42465.9	15.65101	10.65646	100	0	0	0	0	0	0	1	0	0	0	0	0	0
1027	"38th Chess Olympiad: Dresden 2008"	"North Macedonia (MKD)"	"North Macedonia (MKD)"	"Europe & Central Asia"	2008	12	22.5	0.7490637	0.7022472	11.22333	11.55108	2067313	11044.16	14.54176	9.309657	138	0	0	1	0	0	0	0	0	0	0	0	0	0
1028	"38th Chess Olympiad: Dresden 2008"	"Portugal (POR)"	"Portugal (PRT)"	"Europe & Central Asia"	2008	12	25.5	0.7490637	0.7958801	9.364517	9.648317	1.06E+07	27627.29	16.17241	10.22656	173	0	0	0	0	0	0	1	0	0	0	0	0	0
1029	"38th Chess Olympiad: Dresden 2008"	"Singapore (SIN)"	"Singapore (SGP)"	"East Asia & Pacific"	2008	12	25	0.7490637	0.7802746	10.88855	11.18336	4839396	66842.15	15.3923	11.11009	187	0	0	0	0	0	0	0	0	0	0	0	0	1
1030	"38th Chess Olympiad: Dresden 2008"	"South Africa (RSA)"	"South Africa (ZAF)"	"Sub-Saharan Africa"	2008	12	24.5	0.7490637	0.7646692	9.398926	9.563025	4.98E+07	12142.25	17.72311	9.404446	237	0	0	0	0	0	0	0	0	0	0	0	1	0
1031	"38th Chess Olympiad: Dresden 2008"	"Switzerland (SUI)"	"Switzerland (CHE)"	"Europe & Central Asia"	2008	12	24	0.7490637	0.7490637	12.39216	12.61434	7647675	56755.81	15.84991	10.94651	37	0	0	0	0	0	0	1	0	0	0	0	0	0
1032	"38th Chess Olympiad: Dresden 2008"	"United Arab Emirates (UAE)"	"United Arab Emirates (ARE)"	"Middle East & North Africa"	2008	12	23	0.7490637	0.7178527	9.684487	9.298749	7089487	69351.02	15.77412	11.14694	8	0	0	0	0	0	0	0	0	1	0	0	0	0
1033	"38th Chess Olympiad: Dresden 2008"	"Scotland (SCO)"	"Scotland (SCT)"	"Europe & Central Asia"	2008	12	23	0.7490637	0.7178527	11.8606	11.944	5201486	36491.03	15.46445	10.50482	184	0	0	0	0	0	0	1	0	0	0	0	0	0
1034	"38th Chess Olympiad: Dresden 2008"	"Uzbekistan (UZB)"	"Uzbekistan (UZB)"	"Europe & Central Asia"	2008	12	25.5	0.7490637	0.7958801	10.99082	11.10141	2.73E+07	4718.256	17.1225	8.459194	224	0	0	1	0	0	0	0	0	0	0	0	0	0
1035	"38th Chess Olympiad: Dresden 2008"	"Argentina (ARG)"	"Argentina (ARG)"	"Latin America & Caribbean"	2008	11	21.5	0.6866417	0.6710362	9.789447	9.682956	4.01E+07	18575.89	17.50639	9.829619	9	0	0	0	0	0	0	0	1	0	0	0	0	0
1036	"38th Chess Olympiad: Dresden 2008"	"Belgium (BEL)"	"Belgium (BEL)"	"Europe & Central Asia"	2008	11	24	0.6866417	0.7490637	13.34764	13.57991	1.07E+07	41170.78	16.18669	10.62548	17	0	0	0	0	0	0	1	0	0	0	0	0	0
1037	"38th Chess Olympiad: Dresden 2008"	"Costa Rica (CRC)"	"Costa Rica (CRI)"	"Latin America & Caribbean"	2008	11	21.5	0.6866417	0.6710362	8.191284	8.091964	4463125	12738.26	15.31136	9.452366	49	0	0	0	0	0	0	0	1	0	0	0	0	0
1038	"38th Chess Olympiad: Dresden 2008"	"Ecuador (ECU)"	"Ecuador (ECU)"	"Latin America & Caribbean"	2008	11	23.5	0.6866417	0.7334582	8.771988	8.807391	1.45E+07	9229.534	16.49212	9.130164	61	0	0	0	0	0	0	0	1	0	0	0	0	0
1039	"38th Chess Olympiad: Dresden 2008"	"El Salvador (ESA)"	"El Salvador (SLV)"	"Latin America & Caribbean"	2008	11	19.5	0.6866417	0.6086142	6.938026	7.168516	6131764	6335.921	15.62899	8.75399	191	0	0	0	0	0	0	0	1	0	0	0	0	0
1040	"38th Chess Olympiad: Dresden 2008"	"Iceland (ISL)"	"Iceland (ISL)"	"Europe & Central Asia"	2008	11	24	0.6866417	0.7490637	14.70522	14.81016	317414	44674.66	12.66796	10.70716	103	0	0	0	0	0	0	1	0	0	0	0	0	0
1041	"38th Chess Olympiad: Dresden 2008"	"Jamaica (JAM)"	"Jamaica (JAM)"	"Latin America & Caribbean"	2008	11	23	0.6866417	0.7178527	9.996486	9.789361	2781876	8593.622	14.83864	9.058776	106	0	0	0	0	0	0	0	1	0	0	0	0	0
1042	"38th Chess Olympiad: Dresden 2008"	"Japan (JPN)"	"Japan (JPN)"	"East Asia & Pacific"	2008	11	20	0.6866417	0.6242197	12.42597	12.79309	1.28E+08	36278.37	18.66803	10.49898	109	0	0	0	0	0	0	0	0	0	0	0	0	1
1043	"38th Chess Olympiad: Dresden 2008"	"Jordan (JOR)"	"Jordan (JOR)"	"Middle East & North Africa"	2008	11	22	0.6866417	0.6866417	10.62099	10.8476	6556478	9750.849	15.69596	9.185109	108	0	0	0	0	0	0	0	0	1	0	0	0	0
1044	"38th Chess Olympiad: Dresden 2008"	"Luxembourg (LUX)"	"Luxembourg (LUX)"	"Europe & Central Asia"	2008	11	22	0.6866417	0.6866417	13.42845	13.71817	488650	94900.34	13.0994	11.46058	127	0	0	0	0	0	0	1	0	0	0	0	0	0
1045	"38th Chess Olympiad: Dresden 2008"	"Mexico (MEX)"	"Mexico (MEX)"	"Latin America & Caribbean"	2008	11	23.5	0.6866417	0.7334582	8.038787	8.205714	1.11E+08	16711.55	18.52337	9.723856	136	0	0	0	0	0	0	0	1	0	0	0	0	0
1046	"38th Chess Olympiad: Dresden 2008"	"Mongolia (MGL)"	"Mongolia (MNG)"	"East Asia & Pacific"	2008	11	20.5	0.6866417	0.6398252	9.933424	9.667623	2631898	7565.637	14.78322	8.931372	143	0	0	0	0	0	0	0	0	0	0	0	0	1
1047	"38th Chess Olympiad: Dresden 2008"	"Pakistan (PAK)"	"Pakistan (PAK)"	"South Asia"	2008	11	24	0.6866417	0.7490637	4.82931	5.928932	1.72E+08	4073.774	18.96096	8.312325	164	0	0	0	0	0	0	0	0	0	0	1	0	0
1048	"38th Chess Olympiad: Dresden 2008"	"Qatar (QAT)"	"Qatar (QAT)"	"Middle East & North Africa"	2008	11	24	0.6866417	0.7490637	8.11588	7.776842	1436665	115779.5	14.17784	11.65944	177	0	0	0	0	0	0	0	0	1	0	0	0	0
1049	"38th Chess Olympiad: Dresden 2008"	"Tajikistan (TJK)"	"Tajikistan (TJK)"	"Europe & Central Asia"	2008	11	24	0.6866417	0.7490637	10.37814	10.96526	7209930	2017.256	15.79097	7.609494	209	0	0	1	0	0	0	0	0	0	0	0	0	0
1050	"38th Chess Olympiad: Dresden 2008"	"Wales (WLS)"	"Wales (WLS)"	"Europe & Central Asia"	2008	11	21.5	0.6866417	0.6710362	11.8606	11.944	3025077	27473.79	14.92245	10.22099	233	0	0	0	0	0	0	1	0	0	0	0	0	0
1051	"38th Chess Olympiad: Dresden 2008"	"Venezuela (VEN)"	"Venezuela (VEN)"	"Latin America & Caribbean"	2008	11	23	0.6866417	0.7178527	9.230356	9.14204	2.76E+07	18224.7	17.13462	9.810534	227	0	0	0	0	0	0	0	1	0	0	0	0	0
1052	"38th Chess Olympiad: Dresden 2008"	"International Chess Committee of the Deaf (ICS)"	""	""	2008	11	20.5	0.6866417	0.6398252	.	.	.	.	.	.	.	0	0	.	.	.	.	.	.	.	.	.	.	.
1053	"38th Chess Olympiad: Dresden 2008"	"Albania (ALB)"	"Albania (ALB)"	"Europe & Central Asia"	2008	10	21	0.6242197	0.6554307	9.642481	9.975865	2947314	9154.714	14.89641	9.122025	5	0	0	1	0	0	0	0	0	0	0	0	0	0
1054	"38th Chess Olympiad: Dresden 2008"	"Algeria (ALG)"	"Algeria (DZA)"	"Middle East & North Africa"	2008	10	22	0.6242197	0.6866417	7.979058	8.076901	3.47E+07	12714.81	17.36313	9.450523	60	0	0	0	0	0	0	0	0	1	0	0	0	0
1055	"38th Chess Olympiad: Dresden 2008"	"Angola (ANG)"	"Angola (AGO)"	"Sub-Saharan Africa"	2008	10	23	0.6242197	0.7178527	4.788211	5.961912	2.17E+07	6474.376	16.89262	8.775607	3	0	0	0	0	0	0	0	0	0	0	0	1	0
1056	"38th Chess Olympiad: Dresden 2008"	"Bolivia (BOL)"	"Bolivia (BOL)"	"Latin America & Caribbean"	2008	10	21.5	0.6242197	0.6710362	8.564556	9.233883	9721454	5126.2	16.08985	8.54212	29	0	0	0	0	0	0	0	1	0	0	0	0	0
1057	"38th Chess Olympiad: Dresden 2008"	"Dominican Republic (DOM)"	"Dominican Republic (DOM)"	"Latin America & Caribbean"	2008	10	20.5	0.6242197	0.6398252	7.65508	7.367534	9458075	10652.75	16.06238	9.273573	59	0	0	0	0	0	0	0	1	0	0	0	0	0
1058	"38th Chess Olympiad: Dresden 2008"	"Guatemala (GUA)"	"Guatemala (GTM)"	"Latin America & Caribbean"	2008	10	22.5	0.6242197	0.7022472	5.349732	5.791002	1.40E+07	6781.857	16.45503	8.822006	88	0	0	0	0	0	0	0	1	0	0	0	0	0
1059	"38th Chess Olympiad: Dresden 2008"	"Iraq (IRQ)"	"Iraq (IRQ)"	"Middle East & North Africa"	2008	10	21.5	0.6242197	0.6710362	6.821244	7.75455	2.84E+07	12529.78	17.1614	9.435863	102	0	0	0	0	0	0	0	0	1	0	0	0	0
1060	"38th Chess Olympiad: Dresden 2008"	"Kyrgyzstan (KGZ)"	"Kyrgyzstan (KGZ)"	"Europe & Central Asia"	2008	10	24.5	0.6242197	0.7646692	11.54481	11.53351	5318700	2790.935	15.48674	7.934132	112	0	0	1	0	0	0	0	0	0	0	0	0	0
1061	"38th Chess Olympiad: Dresden 2008"	"Lebanon (LIB)"	"Lebanon (LBN)"	"Middle East & North Africa"	2008	10	17.5	0.6242197	0.5461923	11.14969	11.08133	4764741	12594.92	15.37675	9.441049	119	0	0	0	0	0	0	0	0	1	0	0	0	0
1062	"38th Chess Olympiad: Dresden 2008"	"Malaysia (MAS)"	"Malaysia (MYS)"	"East Asia & Pacific"	2008	10	19	0.6242197	0.5930088	8.993828	9.136614	2.72E+07	20592.23	17.12005	9.93267	151	0	0	0	0	0	0	0	0	0	0	0	0	1
1063	"38th Chess Olympiad: Dresden 2008"	"New Zealand (NZL)"	"New Zealand (NZL)"	"East Asia & Pacific"	2008	10	18	0.6242197	0.5617977	12.86241	12.87814	4259800	32490.91	15.26473	10.38872	162	0	0	0	0	0	0	0	0	0	0	0	0	1
1064	"38th Chess Olympiad: Dresden 2008"	"Panama (PAN)"	"Panama (PAN)"	"Latin America & Caribbean"	2008	10	21.5	0.6242197	0.6710362	9.34454	9.120833	3516204	15113.53	15.07289	9.623345	165	0	0	0	0	0	0	0	1	0	0	0	0	0
1065	"38th Chess Olympiad: Dresden 2008"	"Puerto Rico (PUR)"	"Puerto Rico (PRI)"	"Latin America & Caribbean"	2008	10	20.5	0.6242197	0.6398252	11.97988	11.85664	3760866	34379.74	15.14016	10.44522	171	0	0	0	0	0	0	0	1	0	0	0	0	0
1066	"38th Chess Olympiad: Dresden 2008"	"Sri Lanka (SRI)"	"Sri Lanka (LKA)"	"South Asia"	2008	10	22	0.6242197	0.6866417	8.299827	8.223536	2.00E+07	7708.495	16.81044	8.950078	124	0	0	0	0	0	0	0	0	0	0	1	0	0
1067	"38th Chess Olympiad: Dresden 2008"	"Syria (SYR)"	"Syria (SYR)"	"Middle East & North Africa"	2008	10	24.5	0.6242197	0.7646692	7.696889	8.258571	2.07E+07	.	16.84391	.	204	0	0	0	0	0	0	0	0	1	0	0	0	0
1068	"38th Chess Olympiad: Dresden 2008"	"Thailand (THA)"	"Thailand (THA)"	"East Asia & Pacific"	2008	10	17	0.6242197	0.5305868	7.807086	7.99672	6.65E+07	12759.99	18.01318	9.45407	208	0	0	0	0	0	0	0	0	0	0	0	0	1
1069	"38th Chess Olympiad: Dresden 2008"	"Turkmenistan (TKM)"	"Turkmenistan (TKM)"	"Europe & Central Asia"	2008	10	22	0.6242197	0.6866417	10.34928	10.67011	4935767	8844.625	15.41202	9.087565	211	0	0	1	0	0	0	0	0	0	0	0	0	0
1070	"38th Chess Olympiad: Dresden 2008"	"International Physically Disabled Chess Association (IPC)"	""	""	2008	10	22	0.6242197	0.6866417	.	.	.	.	.	.	.	0	0	.	.	.	.	.	.	.	.	.	.	.
1071	"38th Chess Olympiad: Dresden 2008"	"International Braille Chess Association (IBC)"	""	""	2008	10	20	0.6242197	0.6242197	.	.	.	.	.	.	.	0	0	.	.	.	.	.	.	.	.	.	.	.
1072	"38th Chess Olympiad: Dresden 2008"	"Afghanistan (AFG)"	"Afghanistan (AFG)"	"South Asia"	2008	9	20.5	0.5617977	0.6398252	2.229689	3.03649	2.77E+07	1267.645	17.13775	7.144916	2	0	0	0	0	0	0	0	0	0	0	1	0	0
1073	"38th Chess Olympiad: Dresden 2008"	"Andorra (AND)"	"Andorra (AND)"	"Europe & Central Asia"	2008	9	18.5	0.5617977	0.5774032	12.72285	12.85595	83862	.	11.33693	.	6	0	0	0	0	0	0	1	0	0	0	0	0	0
1074	"38th Chess Olympiad: Dresden 2008"	"Botswana (BOT)"	"Botswana (BWA)"	"Sub-Saharan Africa"	2008	9	22	0.5617977	0.6866417	8.119133	8.144984	1915639	13693.87	14.46556	9.524703	34	0	0	0	0	0	0	0	0	0	0	0	1	0
1075	"38th Chess Olympiad: Dresden 2008"	"Jersey (JCI)"	"Jersey (JEY)"	"Europe & Central Asia"	2008	9	18	0.5617977	0.5617977	.	.	90731.14	.	11.41566	.	107	0	0	0	0	0	0	1	0	0	0	0	0	0
1076	"38th Chess Olympiad: Dresden 2008"	"South Korea (KOR)"	"South Korea (KOR)"	"East Asia & Pacific"	2008	9	19	0.5617977	0.5930088	12.42479	13.12124	4.91E+07	28588.37	17.70845	10.26076	116	0	0	0	0	0	0	0	0	0	0	0	0	1
1077	"38th Chess Olympiad: Dresden 2008"	"Libya (LBA)"	"Libya (LBY)"	"Middle East & North Africa"	2008	9	17.5	0.5617977	0.5461923	7.11865	7.249661	6058748	28956.39	15.61701	10.27355	121	0	0	0	0	0	0	0	0	1	0	0	0	0
1078	"38th Chess Olympiad: Dresden 2008"	"Malta (MLT)"	"Malta (MLT)"	"Middle East & North Africa"	2008	9	18.5	0.5617977	0.5774032	11.75372	12.20648	409379	28409.66	12.9224	10.25448	140	0	0	0	0	0	0	1	0	0	0	0	0	0
1079	"38th Chess Olympiad: Dresden 2008"	"Monaco (MNC)"	"Monaco (MCO)"	"Europe & Central Asia"	2008	9	21	0.5617977	0.6554307	.	.	34872	.	10.45944	.	132	0	0	0	0	0	0	1	0	0	0	0	0	0
1080	"38th Chess Olympiad: Dresden 2008"	"Nepal (NEP)"	"Nepal (NPL)"	"South Asia"	2008	9	20.5	0.5617977	0.6398252	4.159288	5.453685	2.67E+07	1836.794	17.09892	7.515777	160	0	0	0	0	0	0	0	0	0	0	1	0	0
1081	"38th Chess Olympiad: Dresden 2008"	"Netherlands Antilles (AHO)"	"Netherlands Antilles (ANT)"	"Latin America & Caribbean"	2008	9	17	0.5617977	0.5305868	.	.	197856	28808.81	12.19529	10.26844	7	0	0	0	0	0	0	0	1	0	0	0	0	0
1082	"38th Chess Olympiad: Dresden 2008"	"Nicaragua (NCA)"	"Nicaragua (NIC)"	"Latin America & Caribbean"	2008	9	15	0.5617977	0.4681648	6.513355	6.352881	5667432	4039.412	15.55025	8.303854	156	0	0	0	0	0	0	0	1	0	0	0	0	0
1083	"38th Chess Olympiad: Dresden 2008"	"Nigeria (NGR)"	"Nigeria (NGA)"	"Sub-Saharan Africa"	2008	9	19	0.5617977	0.5930088	6.484773	7.44826	1.50E+08	4596.999	18.82794	8.433159	155	0	0	0	0	0	0	0	0	0	0	0	1	0
1084	"38th Chess Olympiad: Dresden 2008"	"Tunisia (TUN)"	"Tunisia (TUN)"	"Middle East & North Africa"	2008	9	20	0.5617977	0.6242197	7.261295	8.004465	1.04E+07	9996.482	16.1587	9.209989	215	0	0	0	0	0	0	0	0	1	0	0	0	0
1085	"38th Chess Olympiad: Dresden 2008"	"Uruguay (URU)"	"Uruguay (URY)"	"Latin America & Caribbean"	2008	9	16.5	0.5617977	0.5149813	9.289286	9.11445	3340221	15356.45	15.02155	9.639291	222	0	0	0	0	0	0	0	1	0	0	0	0	0
1086	"38th Chess Olympiad: Dresden 2008"	"Palestine (PLE)"	"Palestine (PSE)"	"Middle East & North Africa"	2008	9	22	0.5617977	0.6866417	9.364486	9.56319	3591977	3606.9	15.09421	8.190604	175	0	0	0	0	0	0	0	0	1	0	0	0	0
1087	"38th Chess Olympiad: Dresden 2008"	"Yemen (YEM)"	"Yemen (YEM)"	"Middle East & North Africa"	2008	9	21	0.5617977	0.6554307	4.565496	6.280612	2.19E+07	4317.23	16.90164	8.370369	236	0	0	0	0	0	0	0	0	1	0	0	0	0
1088	"38th Chess Olympiad: Dresden 2008"	"Barbados (BAR)"	"Barbados (BRB)"	"Latin America & Caribbean"	2008	8	20	0.4993758	0.6242197	10.7183	10.67548	279946	17868.72	12.54235	9.790807	31	0	0	0	0	0	0	0	1	0	0	0	0	0
1089	"38th Chess Olympiad: Dresden 2008"	"British Virgin Islands (IVB)"	"British Virgin Islands (VGB)"	"Latin America & Caribbean"	2008	8	17.5	0.4993758	0.5461923	.	.	26097	.	10.16958	.	228	0	0	0	0	0	0	0	1	0	0	0	0	0
1090	"38th Chess Olympiad: Dresden 2008"	"Cyprus (CYP)"	"Cyprus (CYP)"	"Europe & Central Asia"	2008	8	18	0.4993758	0.5617977	12.34415	12.59842	1081563	36013.62	13.89392	10.49165	53	0	0	0	0	0	0	1	0	0	0	0	0	0
1091	"38th Chess Olympiad: Dresden 2008"	"Ethiopia (ETH)"	"Ethiopia (ETH)"	"Sub-Saharan Africa"	2008	8	17	0.4993758	0.5305868	2.726923	3.343206	8.29E+07	927.5143	18.23334	6.832508	68	0	0	0	0	0	0	0	0	0	0	0	1	0
1092	"38th Chess Olympiad: Dresden 2008"	"Guernsey (GCI)"	"Guernsey (GGY)"	"Europe & Central Asia"	2008	8	14.5	0.4993758	0.4525593	.	.	65701.86	.	11.09288	.	77	0	0	0	0	0	0	1	0	0	0	0	0	0
1093	"38th Chess Olympiad: Dresden 2008"	"Mozambique (MOZ)"	"Mozambique (MOZ)"	"Sub-Saharan Africa"	2008	8	18.5	0.4993758	0.5774032	3.5689	4.333226	2.23E+07	962.7969	16.91905	6.869843	145	0	0	0	0	0	0	0	0	0	0	0	1	0
1094	"38th Chess Olympiad: Dresden 2008"	"Namibia (NAM)"	"Namibia (NAM)"	"Sub-Saharan Africa"	2008	8	20	0.4993758	0.6242197	7.631893	7.538663	2043394	8460.681	14.53012	9.043185	152	0	0	0	0	0	0	0	0	0	0	0	1	0
1095	"38th Chess Olympiad: Dresden 2008"	"San Marino (SMR)"	"San Marino (SMR)"	"Europe & Central Asia"	2008	8	18.5	0.4993758	0.5774032	.	.	30434	90839.51	10.32332	11.41685	192	0	0	0	0	0	0	1	0	0	0	0	0	0
1096	"38th Chess Olympiad: Dresden 2008"	"Trinidad and Tobago (TRI)"	"Trinidad and Tobago (TTO)"	"Latin America & Caribbean"	2008	8	17	0.4993758	0.5305868	8.359397	8.318174	1314443	31974.02	14.08892	10.37268	214	0	0	0	0	0	0	0	1	0	0	0	0	0
1097	"38th Chess Olympiad: Dresden 2008"	"Uganda (UGA)"	"Uganda (UGA)"	"Sub-Saharan Africa"	2008	8	19.5	0.4993758	0.6086142	5.705471	6.418216	3.04E+07	1497.379	17.231	7.311471	220	0	0	0	0	0	0	0	0	0	0	0	1	0
1098	"38th Chess Olympiad: Dresden 2008"	"Zambia (ZAM)"	"Zambia (ZMB)"	"Sub-Saharan Africa"	2008	8	17	0.4993758	0.5305868	6.884491	7.547547	1.28E+07	2934.293	16.36874	7.984222	238	0	0	0	0	0	0	0	0	0	0	0	1	0
1099	"38th Chess Olympiad: Dresden 2008"	"Aruba (ARU)"	"Aruba (ABW)"	"Latin America & Caribbean"	2008	7	15.5	0.4369538	0.4837703	.	.	101358	40081.23	11.52641	10.59866	1	0	0	0	0	0	0	0	1	0	0	0	0	0
1100	"38th Chess Olympiad: Dresden 2008"	"Bermuda (BER)"	"Bermuda (BMU)"	"North America"	2008	7	15	0.4369538	0.4681648	9.271705	8.817548	65273	60675.98	11.08633	11.0133	28	0	0	0	0	0	0	0	0	0	1	0	0	0
1101	"38th Chess Olympiad: Dresden 2008"	"Honduras (HON)"	"Honduras (HND)"	"Latin America & Caribbean"	2008	7	18	0.4369538	0.5617977	6.278254	5.864649	7980955	4028.877	15.89257	8.301243	93	0	0	0	0	0	0	0	1	0	0	0	0	0
1102	"38th Chess Olympiad: Dresden 2008"	"Hong Kong (HKG)"	"Hong Kong (HKG)"	"East Asia & Pacific"	2008	7	15.5	0.4369538	0.4837703	.	.	6957800	46635.14	15.75537	10.75011	92	0	0	0	0	0	0	0	0	0	0	0	0	1
1103	"38th Chess Olympiad: Dresden 2008"	"Kenya (KEN)"	"Kenya (KEN)"	"Sub-Saharan Africa"	2008	7	17	0.4369538	0.5305868	7.538526	8.040328	3.98E+07	2297.401	17.49918	7.739534	111	0	0	0	0	0	0	0	0	0	0	0	1	0
1104	"38th Chess Olympiad: Dresden 2008"	"Macau (MAC)"	"Macau (MAC)"	"East Asia & Pacific"	2008	7	14	0.4369538	0.4369538	.	.	515239	80622.7	13.15239	11.29754	129	0	0	0	0	0	0	0	0	0	0	0	0	1
1105	"38th Chess Olympiad: Dresden 2008"	"Mauritius (MRI)"	"Mauritius (MUS)"	"Sub-Saharan Africa"	2008	7	17.5	0.4369538	0.5461923	8.841271	9.270328	1244121	14854.64	14.03394	9.606068	149	0	0	0	0	0	0	0	0	0	0	0	1	0
1106	"38th Chess Olympiad: Dresden 2008"	"Papua New Guinea (PNG)"	"Papua New Guinea (PNG)"	"East Asia & Pacific"	2008	7	15.5	0.4369538	0.4837703	4.501891	5.076828	6976201	2764.888	15.75801	7.924756	169	0	0	0	0	0	0	0	0	0	0	0	0	1
1107	"38th Chess Olympiad: Dresden 2008"	"Suriname (SUR)"	"Suriname (SUR)"	"Latin America & Caribbean"	2008	7	16	0.4369538	0.4993758	7.984102	7.93571	517123	13345.85	13.15604	9.498961	198	0	0	0	0	0	0	0	1	0	0	0	0	0
1108	"38th Chess Olympiad: Dresden 2008"	"Chinese Taipei (TPE)"	"Chinese Taipei (TWN)"	"East Asia & Pacific"	2008	7	13.5	0.4369538	0.4213483	11.58107	11.9447	.	.	.	.	218	0	0	0	0	0	0	0	0	0	0	0	0	1
1109	"38th Chess Olympiad: Dresden 2008"	"Ghana (GHA)"	"Ghana (GHA)"	"Sub-Saharan Africa"	2008	6	12.5	0.3745318	0.3901373	6.689013	7.644063	2.36E+07	2813.215	16.97522	7.942083	78	0	0	0	0	0	0	0	0	0	0	0	1	0
1110	"38th Chess Olympiad: Dresden 2008"	"Liechtenstein (LIE)"	"Liechtenstein (LIE)"	"Europe & Central Asia"	2008	6	14.5	0.3745318	0.4525593	.	.	35471	.	10.47647	.	123	0	0	0	0	0	0	1	0	0	0	0	0	0
1111	"38th Chess Olympiad: Dresden 2008"	"Malawi (MAW)"	"Malawi (MWI)"	"Sub-Saharan Africa"	2008	6	14	0.3745318	0.4369538	5.445534	6.238616	1.37E+07	985.7569	16.43494	6.89341	150	0	0	0	0	0	0	0	0	0	0	0	1	0
1112	"38th Chess Olympiad: Dresden 2008"	"US Virgin Islands (ISV)"	"US Virgin Islands (VIR)"	"Latin America & Caribbean"	2008	6	11	0.3745318	0.3433208	12.5679	12.29693	108399	.	11.59357	.	229	0	0	0	0	0	0	0	1	0	0	0	0	0
1113	"38th Chess Olympiad: Dresden 2008"	"Fiji (FIJ)"	"Fiji (FJI)"	"East Asia & Pacific"	2008	5	11.5	0.3121099	0.3589264	9.543175	9.572929	845361	7366.433	13.64752	8.904689	70	0	0	0	0	0	0	0	0	0	0	0	0	1
1114	"38th Chess Olympiad: Dresden 2008"	"Gabon (GAB)"	"Gabon (GAB)"	"Sub-Saharan Africa"	2008	5	14	0.3121099	0.4369538	7.491505	8.089019	1518540	15467.9	14.23326	9.646522	75	0	0	0	0	0	0	0	0	0	0	0	1	0
1115	"38th Chess Olympiad: Dresden 2008"	"Seychelles (SEY)"	"Seychelles (SYC)"	"Sub-Saharan Africa"	2008	5	14.5	0.3121099	0.4525593	8.632771	8.785013	86956	20064.3	11.37316	9.906697	203	0	0	0	0	0	0	0	0	0	0	0	1	0
1116	"38th Chess Olympiad: Dresden 2008"	"Madagascar (MAD)"	"Madagascar (MDG)"	"Sub-Saharan Africa"	2008	3	9.5	0.1872659	0.2965044	4.51379	4.717354	2.00E+07	1769.341	16.81107	7.478362	134	0	0	0	0	0	0	0	0	0	0	0	1	0
1117	"38th Chess Olympiad: Dresden 2008"	"Rwanda (RWA)"	"Rwanda (RWA)"	"Sub-Saharan Africa"	2008	3	10	0.1872659	0.3121099	4.223401	4.606829	9524534	1304.982	16.06938	7.173944	181	0	0	0	0	0	0	0	0	0	0	0	1	0
1118	"39th Chess Olympiad: Khanty-Mansiysk 2010"	"Russia (RUS)"	"Russia (RUS)"	"Europe & Central Asia"	2010	73	133	4.506173	4.104939	11.94097	11.89373	1.43E+08	23325.98	18.7773	10.05732	180	1	4	1	0	0	0	0	0	0	0	0	0	0
1119	"39th Chess Olympiad: Khanty-Mansiysk 2010"	"Ukraine (UKR)"	"Ukraine (UKR)"	"Europe & Central Asia"	2010	19	31	1.17284	0.9567901	12.4956	12.61634	4.59E+07	7824.499	17.64134	8.965014	221	0	0	1	0	0	0	0	0	0	0	0	0	0
1120	"39th Chess Olympiad: Khanty-Mansiysk 2010"	"Hungary (HUN)"	"Hungary (HUN)"	"Europe & Central Asia"	2010	17	26.5	1.049383	0.8179013	12.06711	12.35248	1.00E+07	22421.7	16.1181	10.01778	96	0	0	0	1	0	0	0	0	0	0	0	0	0
1121	"39th Chess Olympiad: Khanty-Mansiysk 2010"	"Israel (ISR)"	"Israel (ISR)"	"Middle East & North Africa"	2010	17	29	1.049383	0.8950617	12.60803	12.50243	7623600	29689.42	15.84676	10.29855	104	0	0	0	0	0	0	0	0	1	0	0	0	0
1122	"39th Chess Olympiad: Khanty-Mansiysk 2010"	"Armenia (ARM)"	"Armenia (ARM)"	"Europe & Central Asia"	2010	16	27	0.9876543	0.8333333	11.67157	11.60706	2877319	6702.83	14.87237	8.810285	10	0	0	1	0	0	0	0	0	0	0	0	0	0
1123	"39th Chess Olympiad: Khanty-Mansiysk 2010"	"China (CHN)"	"China (CHN)"	"East Asia & Pacific"	2010	16	29	0.9876543	0.8950617	9.212207	9.699113	1.34E+09	9498.08	21.01422	9.158845	40	0	0	0	0	0	1	0	0	0	0	0	0	0
1124	"39th Chess Olympiad: Khanty-Mansiysk 2010"	"France (FRA)"	"France (FRA)"	"Europe & Central Asia"	2010	16	25	0.9876543	0.771605	12.78238	12.85576	6.50E+07	36814.92	17.99032	10.51366	72	0	0	0	0	0	0	1	0	0	0	0	0	0
1125	"39th Chess Olympiad: Khanty-Mansiysk 2010"	"Spain (ESP)"	"Spain (ESP)"	"Europe & Central Asia"	2010	16	28.5	0.9876543	0.8796296	11.0591	11.26813	4.66E+07	32244	17.65661	10.38109	66	0	0	0	0	0	0	1	0	0	0	0	0	0
1126	"39th Chess Olympiad: Khanty-Mansiysk 2010"	"United States of America (USA)"	"United States of America (USA)"	"North America"	2010	16	27	0.9876543	0.8333333	13.39465	13.41515	3.09E+08	49479.25	19.54991	10.80931	223	0	0	0	0	0	0	0	0	0	1	0	0	0
1127	"39th Chess Olympiad: Khanty-Mansiysk 2010"	"Azerbaijan (AZE)"	"Azerbaijan (AZE)"	"Europe & Central Asia"	2010	15	28	0.9259259	0.8641976	11.04434	11.22494	9054332	16215.85	16.01875	9.693745	15	0	0	1	0	0	0	0	0	0	0	0	0	0
1128	"39th Chess Olympiad: Khanty-Mansiysk 2010"	"Belarus (BLR)"	"Belarus (BLR)"	"Europe & Central Asia"	2010	15	27.5	0.9259259	0.8487654	11.63622	11.69975	9490583	16260.59	16.06581	9.6965	26	0	0	1	0	0	0	0	0	0	0	0	0	0
1129	"39th Chess Olympiad: Khanty-Mansiysk 2010"	"Brazil (BRA)"	"Brazil (BRA)"	"Latin America & Caribbean"	2010	15	27	0.9259259	0.8333333	7.799007	7.653219	1.96E+08	14619.51	19.09216	9.590112	30	0	0	0	0	0	0	0	1	0	0	0	0	0
1130	"39th Chess Olympiad: Khanty-Mansiysk 2010"	"Denmark (DEN)"	"Denmark (DNK)"	"Europe & Central Asia"	2010	15	26.5	0.9259259	0.8179013	14.58538	14.6827	5547683	43998.43	15.52889	10.69191	58	0	0	0	0	0	0	1	0	0	0	0	0	0
1131	"39th Chess Olympiad: Khanty-Mansiysk 2010"	"India (IND)"	"India (IND)"	"South Asia"	2010	15	26.5	0.9259259	0.8179013	6.430545	7.319603	1.23E+09	4451.233	20.93375	8.400936	99	0	0	0	0	0	0	0	0	0	0	1	0	0
1132	"39th Chess Olympiad: Khanty-Mansiysk 2010"	"Netherlands (NED)"	"Netherlands (NLD)"	"Europe & Central Asia"	2010	15	24.5	0.9259259	0.7561728	13.90426	14.24612	1.66E+07	46101.75	16.62584	10.73861	158	0	0	0	0	0	0	1	0	0	0	0	0	0
1133	"39th Chess Olympiad: Khanty-Mansiysk 2010"	"Poland (POL)"	"Poland (POL)"	"Europe & Central Asia"	2010	15	29	0.9259259	0.8950617	13.06173	13.10229	3.80E+07	21770.64	17.45422	9.988317	170	0	0	0	1	0	0	0	0	0	0	0	0	0
1134	"39th Chess Olympiad: Khanty-Mansiysk 2010"	"Slovakia (SVK)"	"Slovakia (SVK)"	"Europe & Central Asia"	2010	15	26.5	0.9259259	0.8179013	13.25688	13.41036	5391428	25357.06	15.50032	10.14081	199	0	0	0	1	0	0	0	0	0	0	0	0	0
1135	"39th Chess Olympiad: Khanty-Mansiysk 2010"	"Argentina (ARG)"	"Argentina (ARG)"	"Latin America & Caribbean"	2010	14	26	0.8641976	0.8024691	9.955707	9.834171	4.08E+07	18911.82	17.52391	9.847543	9	0	0	0	0	0	0	0	1	0	0	0	0	0
1136	"39th Chess Olympiad: Khanty-Mansiysk 2010"	"Cuba (CUB)"	"Cuba (CUB)"	"Latin America & Caribbean"	2010	14	26.5	0.8641976	0.8179013	10.80717	10.89231	1.12E+07	.	16.23373	.	51	0	0	0	0	1	0	0	0	0	0	0	0	0
1137	"39th Chess Olympiad: Khanty-Mansiysk 2010"	"Czech Republic (CZE)"	"Czech Republic (CZE)"	"Europe & Central Asia"	2010	14	28	0.8641976	0.8641976	13.0892	13.32403	1.05E+07	28352.95	16.16445	10.25249	54	0	0	0	1	0	0	0	0	0	0	0	0	0
1138	"39th Chess Olympiad: Khanty-Mansiysk 2010"	"Estonia (EST)"	"Estonia (EST)"	"Europe & Central Asia"	2010	14	25.5	0.8641976	0.787037	13.84742	13.74272	1331475	22994.69	14.1018	10.04302	67	0	0	0	1	0	0	0	0	0	0	0	0	0
1139	"39th Chess Olympiad: Khanty-Mansiysk 2010"	"Greece (GRE)"	"Greece (GRC)"	"Europe & Central Asia"	2010	14	26.5	0.8641976	0.8179013	11.54303	11.88981	1.11E+07	28726.08	16.22438	10.26556	85	0	0	0	0	0	0	1	0	0	0	0	0	0
1140	"39th Chess Olympiad: Khanty-Mansiysk 2010"	"Iran (IRI)"	"Iran (IRN)"	"Middle East & North Africa"	2010	14	25.5	0.8641976	0.787037	8.525854	9.09058	7.38E+07	18138.65	18.11636	9.8058	101	0	0	0	0	0	0	0	0	1	0	0	0	0
1141	"39th Chess Olympiad: Khanty-Mansiysk 2010"	"Italy (ITA)"	"Italy (ITA)"	"Europe & Central Asia"	2010	14	25.5	0.8641976	0.787037	11.63051	11.96746	5.93E+07	36403.52	17.89774	10.50242	105	0	0	0	0	0	0	1	0	0	0	0	0	0
1142	"39th Chess Olympiad: Khanty-Mansiysk 2010"	"Kazakhstan (KAZ)"	"Kazakhstan (KAZ)"	"Europe & Central Asia"	2010	14	27	0.8641976	0.8333333	10.98027	10.95764	1.63E+07	20096.56	16.60802	9.908304	110	0	0	1	0	0	0	0	0	0	0	0	0	0
1143	"39th Chess Olympiad: Khanty-Mansiysk 2010"	"Moldova (MDA)"	"Moldova (MDA)"	"Europe & Central Asia"	2010	14	27	0.8641976	0.8333333	11.2392	11.26335	3562045	4734.39	15.08584	8.462608	133	0	0	1	0	0	0	0	0	0	0	0	0	0
1144	"39th Chess Olympiad: Khanty-Mansiysk 2010"	"England (ENG)"	"England (ENG)"	"Europe & Central Asia"	2010	14	26	0.8641976	0.8024691	12.04141	12.10927	5.26E+07	37954.69	17.77914	10.54415	63	0	0	0	0	0	0	1	0	0	0	0	0	0
1145	"39th Chess Olympiad: Khanty-Mansiysk 2010"	"Austria (AUT)"	"Austria (AUT)"	"Europe & Central Asia"	2010	13	27	0.8024691	0.8333333	12.40665	12.63235	8363404	43336.2	15.93938	10.67674	14	0	0	0	0	0	0	1	0	0	0	0	0	0
1146	"39th Chess Olympiad: Khanty-Mansiysk 2010"	"Bulgaria (BUL)"	"Bulgaria (BGR)"	"Europe & Central Asia"	2010	13	26.5	0.8024691	0.8179013	12.98167	13.07169	7395599	15283.27	15.8164	9.634515	21	0	0	0	1	0	0	0	0	0	0	0	0	0
1147	"39th Chess Olympiad: Khanty-Mansiysk 2010"	"Canada (CAN)"	"Canada (CAN)"	"North America"	2010	13	25	0.8024691	0.771605	13.54688	13.59952	3.40E+07	40697.58	17.34201	10.61392	36	0	0	0	0	0	0	0	0	0	1	0	0	0
1148	"39th Chess Olympiad: Khanty-Mansiysk 2010"	"Croatia (CRO)"	"Croatia (HRV)"	"Europe & Central Asia"	2010	13	25	0.8024691	0.771605	12.59706	12.80789	4295427	20736.26	15.27306	9.939639	94	0	0	1	0	0	0	0	0	0	0	0	0	0
1149	"39th Chess Olympiad: Khanty-Mansiysk 2010"	"Egypt (EGY)"	"Egypt (EGY)"	"Middle East & North Africa"	2010	13	25	0.8024691	0.771605	8.165489	8.945642	8.28E+07	10019.31	18.23147	9.21227	62	0	0	0	0	0	0	0	0	1	0	0	0	0
1150	"39th Chess Olympiad: Khanty-Mansiysk 2010"	"Georgia (GEO)"	"Georgia (GEO)"	"Europe & Central Asia"	2010	13	27.5	0.8024691	0.8487654	12.28648	12.52864	3786695	7294.783	15.147	8.894915	76	0	0	1	0	0	0	0	0	0	0	0	0	0
1151	"39th Chess Olympiad: Khanty-Mansiysk 2010"	"Iceland (ISL)"	"Iceland (ISL)"	"Europe & Central Asia"	2010	13	26.5	0.8024691	0.8179013	14.79806	14.88349	318041	40136.74	12.66994	10.60005	103	0	0	0	0	0	0	1	0	0	0	0	0	0
1152	"39th Chess Olympiad: Khanty-Mansiysk 2010"	"Lithuania (LTU)"	"Lithuania (LTU)"	"Europe & Central Asia"	2010	13	27.5	0.8024691	0.8487654	13.37561	13.28973	3097282	21046.07	14.94604	9.954469	126	0	0	0	1	0	0	0	0	0	0	0	0	0
1153	"39th Chess Olympiad: Khanty-Mansiysk 2010"	"Montenegro (MNE)"	"Montenegro (MNE)"	"Europe & Central Asia"	2010	13	26	0.8024691	0.8024691	12.43659	12.80742	619428	14034.57	13.33655	9.549279	142	0	0	1	0	0	0	0	0	0	0	0	0	0
1154	"39th Chess Olympiad: Khanty-Mansiysk 2010"	"Peru (PER)"	"Peru (PER)"	"Latin America & Caribbean"	2010	13	24	0.8024691	0.7407407	9.221432	9.686357	2.90E+07	10075.23	17.18376	9.217834	166	0	0	0	0	0	0	0	1	0	0	0	0	0
1155	"39th Chess Olympiad: Khanty-Mansiysk 2010"	"Qatar (QAT)"	"Qatar (QAT)"	"Middle East & North Africa"	2010	13	26	0.8024691	0.8024691	8.24027	7.899152	1856327	119973.6	14.43411	11.69503	177	0	0	0	0	0	0	0	0	1	0	0	0	0
1156	"39th Chess Olympiad: Khanty-Mansiysk 2010"	"Serbia (SRB)"	"Serbia (SRB)"	"Europe & Central Asia"	2010	13	25.5	0.8024691	0.787037	10.92607	11.26335	7291436	13366.64	15.80221	9.500518	195	0	0	1	0	0	0	0	0	0	0	0	0	0
1157	"39th Chess Olympiad: Khanty-Mansiysk 2010"	"Slovenia (SLO)"	"Slovenia (SVN)"	"Europe & Central Asia"	2010	13	25	0.8024691	0.771605	13.01701	13.17026	2048583	28743.97	14.53266	10.26618	200	0	0	0	1	0	0	0	0	0	0	0	0	0
1158	"39th Chess Olympiad: Khanty-Mansiysk 2010"	"Sweden (SWE)"	"Sweden (SWE)"	"Europe & Central Asia"	2010	13	24	0.8024691	0.7407407	13.41597	13.35799	9378126	43512.86	16.05389	10.68081	201	0	0	0	0	0	0	1	0	0	0	0	0	0
1159	"39th Chess Olympiad: Khanty-Mansiysk 2010"	"Turkey (TUR)"	"Turkey (TUR)"	"Europe & Central Asia"	2010	13	23.5	0.8024691	0.7253087	8.865988	9.60919	7.23E+07	17959.24	18.09671	9.79586	216	0	0	0	0	0	0	1	0	0	0	0	0	0
1160	"39th Chess Olympiad: Khanty-Mansiysk 2010"	"Uruguay (URU)"	"Uruguay (URY)"	"Latin America & Caribbean"	2010	13	24.5	0.8024691	0.7561728	9.436933	9.250218	3359275	17159.39	15.02724	9.750301	222	0	0	0	0	0	0	0	1	0	0	0	0	0
1161	"39th Chess Olympiad: Khanty-Mansiysk 2010"	"Zambia (ZAM)"	"Zambia (ZMB)"	"Sub-Saharan Africa"	2010	13	25	0.8024691	0.771605	7.068453	7.713246	1.36E+07	3338.097	16.42602	8.113156	238	0	0	0	0	0	0	0	0	0	0	0	1	0
1162	"39th Chess Olympiad: Khanty-Mansiysk 2010"	"International Chess Committee of the Deaf (ICS)"	""	""	2010	13	24	0.8024691	0.7407407	.	.	.	.	.	.	.	0	0	.	.	.	.	.	.	.	.	.	.	.
1163	"39th Chess Olympiad: Khanty-Mansiysk 2010"	"Albania (ALB)"	"Albania (ALB)"	"Europe & Central Asia"	2010	12	24	0.7407407	0.7407407	9.742659	10.05177	2913021	9927.639	14.8847	9.203078	5	0	0	1	0	0	0	0	0	0	0	0	0	0
1164	"39th Chess Olympiad: Khanty-Mansiysk 2010"	"Australia (AUS)"	"Australia (AUS)"	"East Asia & Pacific"	2010	12	26	0.7407407	0.8024691	13.0319	13.1441	2.20E+07	41529.76	16.908	10.63417	13	0	0	0	0	0	0	0	0	0	0	0	0	1
1165	"39th Chess Olympiad: Khanty-Mansiysk 2010"	"Belgium (BEL)"	"Belgium (BEL)"	"Europe & Central Asia"	2010	12	23.5	0.7407407	0.7253087	13.47087	13.68425	1.09E+07	40787.38	16.20387	10.61613	17	0	0	0	0	0	0	1	0	0	0	0	0	0
1166	"39th Chess Olympiad: Khanty-Mansiysk 2010"	"Chile (CHI)"	"Chile (CHL)"	"Latin America & Caribbean"	2010	12	24	0.7407407	0.7407407	10.45903	10.59416	1.71E+07	19363.22	16.6524	9.871131	39	0	0	0	0	0	0	0	1	0	0	0	0	0
1167	"39th Chess Olympiad: Khanty-Mansiysk 2010"	"Colombia (COL)"	"Colombia (COL)"	"Latin America & Caribbean"	2010	12	24	0.7407407	0.7407407	8.028925	7.908881	4.52E+07	10956.95	17.62711	9.301729	46	0	0	0	0	0	0	0	1	0	0	0	0	0
1168	"39th Chess Olympiad: Khanty-Mansiysk 2010"	"Finland (FIN)"	"Finland (FIN)"	"Europe & Central Asia"	2010	12	23.5	0.7407407	0.7253087	13.86993	13.83431	5363352	40085.75	15.4951	10.59878	69	0	0	0	0	0	0	1	0	0	0	0	0	0
1169	"39th Chess Olympiad: Khanty-Mansiysk 2010"	"North Macedonia (MKD)"	"North Macedonia (MKD)"	"Europe & Central Asia"	2010	12	26.5	0.7407407	0.8179013	11.37482	11.68453	2070741	11355.34	14.54342	9.337443	138	0	0	1	0	0	0	0	0	0	0	0	0	0
1170	"39th Chess Olympiad: Khanty-Mansiysk 2010"	"Norway (NOR)"	"Norway (NOR)"	"Europe & Central Asia"	2010	12	24	0.7407407	0.7407407	13.55178	13.57339	4889252	62276.02	15.40255	11.03933	159	0	0	0	0	0	0	1	0	0	0	0	0	0
1171	"39th Chess Olympiad: Khanty-Mansiysk 2010"	"Pakistan (PAK)"	"Pakistan (PAK)"	"South Asia"	2010	12	22	0.7407407	0.6790124	5.052822	6.114338	1.79E+08	4071.976	19.00527	8.311884	164	0	0	0	0	0	0	0	0	0	0	1	0	0
1172	"39th Chess Olympiad: Khanty-Mansiysk 2010"	"Philippines (PHI)"	"Philippines (PHL)"	"East Asia & Pacific"	2010	12	26	0.7407407	0.8024691	9.371365	9.187905	9.40E+07	5582.533	18.35845	8.627398	167	0	0	0	0	0	0	0	0	0	0	0	0	1
1173	"39th Chess Olympiad: Khanty-Mansiysk 2010"	"Singapore (SIN)"	"Singapore (SGP)"	"East Asia & Pacific"	2010	12	22.5	0.7407407	0.6944444	11.09767	11.37983	5076732	73060.95	15.44018	11.19905	187	0	0	0	0	0	0	0	0	0	0	0	0	1
1174	"39th Chess Olympiad: Khanty-Mansiysk 2010"	"United Arab Emirates (UAE)"	"United Arab Emirates (ARE)"	"Middle East & North Africa"	2010	12	23.5	0.7407407	0.7253087	9.810234	9.390474	8549988	55362.99	15.96144	10.92167	8	0	0	0	0	0	0	0	0	1	0	0	0	0
1175	"39th Chess Olympiad: Khanty-Mansiysk 2010"	"Uzbekistan (UZB)"	"Uzbekistan (UZB)"	"Europe & Central Asia"	2010	12	25.5	0.7407407	0.787037	11.14513	11.22134	2.86E+07	5243.525	17.1676	8.56475	224	0	0	1	0	0	0	0	0	0	0	0	0	0
1176	"39th Chess Olympiad: Khanty-Mansiysk 2010"	"Vietnam (VIE)"	"Vietnam (VNM)"	"East Asia & Pacific"	2010	12	24	0.7407407	0.7407407	8.131762	8.480776	8.80E+07	4433.468	18.29248	8.396937	230	0	0	0	0	1	0	0	0	0	0	0	0	0
1177	"39th Chess Olympiad: Khanty-Mansiysk 2010"	"International Physically Disabled Chess Association (IPC)"	""	""	2010	12	22.5	0.7407407	0.6944444	.	.	.	.	.	.	.	0	0	.	.	.	.	.	.	.	.	.	.	.
1178	"39th Chess Olympiad: Khanty-Mansiysk 2010"	"Bangladesh (BAN)"	"Bangladesh (BGD)"	"South Asia"	2010	11	22	0.6790124	0.6790124	4.823987	5.291889	1.48E+08	2518.434	18.80985	7.831393	20	0	0	0	0	0	0	0	0	0	0	1	0	0
1179	"39th Chess Olympiad: Khanty-Mansiysk 2010"	"Bosnia and Herzegovina (BIH)"	"Bosnia and Herzegovina (BIH)"	"Europe & Central Asia"	2010	11	23	0.6790124	0.7098765	9.716761	10.53825	3705472	9768.494	15.12532	9.186917	24	0	0	1	0	0	0	0	0	0	0	0	0	0
1180	"39th Chess Olympiad: Khanty-Mansiysk 2010"	"Costa Rica (CRC)"	"Costa Rica (CRI)"	"Latin America & Caribbean"	2010	11	22	0.6790124	0.6790124	8.340114	8.230083	4577378	12908.83	15.33664	9.465667	49	0	0	0	0	0	0	0	1	0	0	0	0	0
1181	"39th Chess Olympiad: Khanty-Mansiysk 2010"	"Faroe Islands (FAI)"	"Faroe Islands (FRO)"	"Europe & Central Asia"	2010	11	21.5	0.6790124	0.6635802	.	.	47814	.	10.77507	.	73	0	0	0	0	0	0	1	0	0	0	0	0	0
1182	"39th Chess Olympiad: Khanty-Mansiysk 2010"	"Germany (GER)"	"Germany (DEU)"	"Europe & Central Asia"	2010	11	24.5	0.6790124	0.7561728	12.3638	12.58304	8.18E+07	40183.35	18.21951	10.60121	55	0	0	0	0	0	0	1	0	0	0	0	0	0
1183	"39th Chess Olympiad: Khanty-Mansiysk 2010"	"Indonesia (INA)"	"Indonesia (IDN)"	"East Asia & Pacific"	2010	11	25	0.6790124	0.771605	7.979601	8.323054	2.42E+08	8457.557	19.30376	9.042815	97	0	0	0	0	0	0	0	0	0	0	0	0	1
1184	"39th Chess Olympiad: Khanty-Mansiysk 2010"	"Jordan (JOR)"	"Jordan (JOR)"	"Middle East & North Africa"	2010	11	21.5	0.6790124	0.6635802	10.79348	10.98811	7261539	9500.893	15.7981	9.159141	108	0	0	0	0	0	0	0	0	1	0	0	0	0
1185	"39th Chess Olympiad: Khanty-Mansiysk 2010"	"Kyrgyzstan (KGZ)"	"Kyrgyzstan (KGZ)"	"Europe & Central Asia"	2010	11	23.5	0.6790124	0.7253087	11.65368	11.61066	5447900	2790.171	15.51074	7.933858	112	0	0	1	0	0	0	0	0	0	0	0	0	0
1186	"39th Chess Olympiad: Khanty-Mansiysk 2010"	"Latvia (LAT)"	"Latvia (LVA)"	"Europe & Central Asia"	2010	11	22	0.6790124	0.6790124	13.04572	12.96632	2097555	18283.29	14.55628	9.813743	128	0	0	0	1	0	0	0	0	0	0	0	0	0
1187	"39th Chess Olympiad: Khanty-Mansiysk 2010"	"Libya (LBA)"	"Libya (LBY)"	"Middle East & North Africa"	2010	11	23	0.6790124	0.7098765	7.518871	7.603797	6197663	29493.86	15.63968	10.29194	121	0	0	0	0	0	0	0	0	1	0	0	0	0
1188	"39th Chess Olympiad: Khanty-Mansiysk 2010"	"Mexico (MEX)"	"Mexico (MEX)"	"Latin America & Caribbean"	2010	11	22	0.6790124	0.6790124	8.150562	8.302896	1.14E+08	16160.34	18.55252	9.690315	136	0	0	0	0	0	0	0	1	0	0	0	0	0
1189	"39th Chess Olympiad: Khanty-Mansiysk 2010"	"Mongolia (MGL)"	"Mongolia (MNG)"	"East Asia & Pacific"	2010	11	22	0.6790124	0.6790124	10.00743	9.698075	2719896	7688.064	14.8161	8.947424	143	0	0	0	0	0	0	0	0	0	0	0	0	1
1190	"39th Chess Olympiad: Khanty-Mansiysk 2010"	"Paraguay (PAR)"	"Paraguay (PRY)"	"Latin America & Caribbean"	2010	11	22.5	0.6790124	0.6944444	8.268105	8.169796	6248020	9740.682	15.64777	9.184067	174	0	0	0	0	0	0	0	1	0	0	0	0	0
1191	"39th Chess Olympiad: Khanty-Mansiysk 2010"	"Portugal (POR)"	"Portugal (PRT)"	"Europe & Central Asia"	2010	11	22	0.6790124	0.6790124	9.532907	9.792293	1.06E+07	27191.38	16.17382	10.21066	173	0	0	0	0	0	0	1	0	0	0	0	0	0
1192	"39th Chess Olympiad: Khanty-Mansiysk 2010"	"South Africa (RSA)"	"South Africa (ZAF)"	"Sub-Saharan Africa"	2010	11	22	0.6790124	0.6790124	9.619274	9.775095	5.12E+07	11973.15	17.75158	9.390422	237	0	0	0	0	0	0	0	0	0	0	0	1	0
1193	"39th Chess Olympiad: Khanty-Mansiysk 2010"	"Switzerland (SUI)"	"Switzerland (CHE)"	"Europe & Central Asia"	2010	11	25.5	0.6790124	0.787037	12.46559	12.68018	7824909	55866.32	15.87282	10.93072	37	0	0	0	0	0	0	1	0	0	0	0	0	0
1194	"39th Chess Olympiad: Khanty-Mansiysk 2010"	"Turkmenistan (TKM)"	"Turkmenistan (TKM)"	"Europe & Central Asia"	2010	11	21	0.6790124	0.6481481	10.43877	10.73815	5087213	9942.421	15.44224	9.204566	211	0	0	1	0	0	0	0	0	0	0	0	0	0
1195	"39th Chess Olympiad: Khanty-Mansiysk 2010"	"Scotland (SCO)"	"Scotland (SCT)"	"Europe & Central Asia"	2010	11	20.5	0.6790124	0.6327161	12.04141	12.10927	5262776	34819.47	15.47617	10.45793	184	0	0	0	0	0	0	1	0	0	0	0	0	0
1196	"39th Chess Olympiad: Khanty-Mansiysk 2010"	"Venezuela (VEN)"	"Venezuela (VEN)"	"Latin America & Caribbean"	2010	11	22	0.6790124	0.6790124	9.453277	9.363215	2.84E+07	16887.1	17.16331	9.734305	227	0	0	0	0	0	0	0	1	0	0	0	0	0
1197	"39th Chess Olympiad: Khanty-Mansiysk 2010"	"Yemen (YEM)"	"Yemen (YEM)"	"Middle East & North Africa"	2010	11	20	0.6790124	0.6172839	4.84432	6.547291	2.32E+07	4566.157	16.95772	8.426427	236	0	0	0	0	0	0	0	0	1	0	0	0	0
1198	"39th Chess Olympiad: Khanty-Mansiysk 2010"	"Algeria (ALG)"	"Algeria (DZA)"	"Middle East & North Africa"	2010	10	22	0.6172839	0.6790124	8.26261	8.302902	3.60E+07	12919.49	17.3984	9.466493	60	0	0	0	0	0	0	0	0	1	0	0	0	0
1199	"39th Chess Olympiad: Khanty-Mansiysk 2010"	"Andorra (AND)"	"Andorra (AND)"	"Europe & Central Asia"	2010	10	21.5	0.6172839	0.6635802	12.79823	12.91858	84449	.	11.3439	.	6	0	0	0	0	0	0	1	0	0	0	0	0	0
1200	"39th Chess Olympiad: Khanty-Mansiysk 2010"	"Barbados (BAR)"	"Barbados (BRB)"	"Latin America & Caribbean"	2010	10	19.5	0.6172839	0.6018519	10.89269	10.82577	282131	16502.65	12.55013	9.711276	31	0	0	0	0	0	0	0	1	0	0	0	0	0
1201	"39th Chess Olympiad: Khanty-Mansiysk 2010"	"Cyprus (CYP)"	"Cyprus (CYP)"	"Europe & Central Asia"	2010	10	19	0.6172839	0.5864198	12.54043	12.77543	1112612	33913.3	13.92222	10.43156	53	0	0	0	0	0	0	1	0	0	0	0	0	0
1202	"39th Chess Olympiad: Khanty-Mansiysk 2010"	"Dominican Republic (DOM)"	"Dominican Republic (DOM)"	"Latin America & Caribbean"	2010	10	24	0.6172839	0.7407407	7.806956	7.493176	9695121	11365.49	16.08713	9.338337	59	0	0	0	0	0	0	0	1	0	0	0	0	0
1203	"39th Chess Olympiad: Khanty-Mansiysk 2010"	"Ecuador (ECU)"	"Ecuador (ECU)"	"Latin America & Caribbean"	2010	10	23	0.6172839	0.7098765	8.956346	8.982192	1.50E+07	9304.729	16.5243	9.138278	61	0	0	0	0	0	0	0	1	0	0	0	0	0
1204	"39th Chess Olympiad: Khanty-Mansiysk 2010"	"Guatemala (GUA)"	"Guatemala (GTM)"	"Latin America & Caribbean"	2010	10	22	0.6172839	0.6790124	5.547599	6.004686	1.46E+07	6714.049	16.49861	8.811957	88	0	0	0	0	0	0	0	1	0	0	0	0	0
1205	"39th Chess Olympiad: Khanty-Mansiysk 2010"	"Ireland (IRL)"	"Ireland (IRL)"	"Europe & Central Asia"	2010	10	23.5	0.6172839	0.7253087	12.69532	12.62559	6365152	40428.6	15.66635	10.60729	100	0	0	0	0	0	0	1	0	0	0	0	0	0
1206	"39th Chess Olympiad: Khanty-Mansiysk 2010"	"Japan (JPN)"	"Japan (JPN)"	"East Asia & Pacific"	2010	10	20.5	0.6172839	0.6327161	12.52102	12.87348	1.28E+08	35749.76	18.66809	10.4843	109	0	0	0	0	0	0	0	0	0	0	0	0	1
1207	"39th Chess Olympiad: Khanty-Mansiysk 2010"	"Luxembourg (LUX)"	"Luxembourg (LUX)"	"Europe & Central Asia"	2010	10	20.5	0.6172839	0.6327161	13.55341	13.82076	506953	91743.3	13.13617	11.42675	127	0	0	0	0	0	0	1	0	0	0	0	0	0
1208	"39th Chess Olympiad: Khanty-Mansiysk 2010"	"Malaysia (MAS)"	"Malaysia (MYS)"	"East Asia & Pacific"	2010	10	22	0.6172839	0.6790124	9.240625	9.339122	2.82E+07	21035.62	17.15512	9.953973	151	0	0	0	0	0	0	0	0	0	0	0	0	1
1209	"39th Chess Olympiad: Khanty-Mansiysk 2010"	"Malta (MLT)"	"Malta (MLT)"	"Middle East & North Africa"	2010	10	22	0.6172839	0.6790124	11.85985	12.29938	414508	28336.79	12.93485	10.25192	140	0	0	0	0	0	0	1	0	0	0	0	0	0
1210	"39th Chess Olympiad: Khanty-Mansiysk 2010"	"New Zealand (NZL)"	"New Zealand (NZL)"	"East Asia & Pacific"	2010	10	20.5	0.6172839	0.6327161	12.95929	12.97161	4350700	32232.71	15.28585	10.38074	162	0	0	0	0	0	0	0	0	0	0	0	0	1
1211	"39th Chess Olympiad: Khanty-Mansiysk 2010"	"Nigeria (NGR)"	"Nigeria (NGA)"	"Sub-Saharan Africa"	2010	10	20	0.6172839	0.6172839	6.651363	7.629769	1.59E+08	5085.414	18.88128	8.534132	155	0	0	0	0	0	0	0	0	0	0	0	1	0
1212	"39th Chess Olympiad: Khanty-Mansiysk 2010"	"Panama (PAN)"	"Panama (PAN)"	"Latin America & Caribbean"	2010	10	20.5	0.6172839	0.6327161	9.520775	9.288916	3642687	15630.86	15.10823	9.657002	165	0	0	0	0	0	0	0	1	0	0	0	0	0
1213	"39th Chess Olympiad: Khanty-Mansiysk 2010"	"Tajikistan (TJK)"	"Tajikistan (TJK)"	"Europe & Central Asia"	2010	10	24	0.6172839	0.7407407	10.47318	11.05755	7527394	2138.292	15.83406	7.667763	209	0	0	1	0	0	0	0	0	0	0	0	0	0
1214	"39th Chess Olympiad: Khanty-Mansiysk 2010"	"Thailand (THA)"	"Thailand (THA)"	"East Asia & Pacific"	2010	10	21	0.6172839	0.6481481	8.02457	8.189075	6.72E+07	13489.33	18.02311	9.509654	208	0	0	0	0	0	0	0	0	0	0	0	0	1
1215	"39th Chess Olympiad: Khanty-Mansiysk 2010"	"International Braille Chess Association (IBC)"	""	""	2010	10	19	0.6172839	0.5864198	.	.	.	.	.	.	.	0	0	.	.	.	.	.	.	.	.	.	.	.
1216	"39th Chess Olympiad: Khanty-Mansiysk 2010"	"Bolivia (BOL)"	"Bolivia (BOL)"	"Latin America & Caribbean"	2010	9	16.5	0.5555556	0.5092593	8.81653	9.463956	1.00E+07	5337.326	16.12294	8.58248	29	0	0	0	0	0	0	0	1	0	0	0	0	0
1217	"39th Chess Olympiad: Khanty-Mansiysk 2010"	"Honduras (HON)"	"Honduras (HND)"	"Latin America & Caribbean"	2010	9	21.5	0.5555556	0.6635802	6.496343	6.094594	8317470	3912.604	15.93387	8.271958	93	0	0	0	0	0	0	0	1	0	0	0	0	0
1218	"39th Chess Olympiad: Khanty-Mansiysk 2010"	"Iraq (IRQ)"	"Iraq (IRQ)"	"Middle East & North Africa"	2010	9	21	0.5555556	0.6481481	6.96664	7.849843	2.97E+07	13154.06	17.20807	9.484486	102	0	0	0	0	0	0	0	0	1	0	0	0	0
1219	"39th Chess Olympiad: Khanty-Mansiysk 2010"	"Jamaica (JAM)"	"Jamaica (JAM)"	"Latin America & Caribbean"	2010	9	20	0.5555556	0.6172839	10.1415	9.934375	2810460	8018.037	14.84886	8.989449	106	0	0	0	0	0	0	0	1	0	0	0	0	0
1220	"39th Chess Olympiad: Khanty-Mansiysk 2010"	"South Korea (KOR)"	"South Korea (KOR)"	"East Asia & Pacific"	2010	9	17	0.5555556	0.5246913	12.54745	13.21337	4.96E+07	30352.11	17.71858	10.32062	116	0	0	0	0	0	0	0	0	0	0	0	0	1
1221	"39th Chess Olympiad: Khanty-Mansiysk 2010"	"Lebanon (LIB)"	"Lebanon (LBN)"	"Middle East & North Africa"	2010	9	19	0.5555556	0.5864198	11.36921	11.27399	4953061	14405.96	15.41552	9.575397	119	0	0	0	0	0	0	0	0	1	0	0	0	0
1222	"39th Chess Olympiad: Khanty-Mansiysk 2010"	"Monaco (MNC)"	"Monaco (MCO)"	"Europe & Central Asia"	2010	9	18	0.5555556	0.5555556	.	.	35612	.	10.48044	.	132	0	0	0	0	0	0	1	0	0	0	0	0	0
1223	"39th Chess Olympiad: Khanty-Mansiysk 2010"	"Nepal (NEP)"	"Nepal (NPL)"	"South Asia"	2010	9	21	0.5555556	0.6481481	4.397783	5.689882	2.70E+07	1986.71	17.11184	7.594235	160	0	0	0	0	0	0	0	0	0	0	1	0	0
1224	"39th Chess Olympiad: Khanty-Mansiysk 2010"	"Puerto Rico (PUR)"	"Puerto Rico (PRI)"	"Latin America & Caribbean"	2010	9	17	0.5555556	0.5246913	12.08607	11.95056	3721525	33924.06	15.12964	10.43188	171	0	0	0	0	0	0	0	1	0	0	0	0	0
1225	"39th Chess Olympiad: Khanty-Mansiysk 2010"	"Trinidad and Tobago (TRI)"	"Trinidad and Tobago (TTO)"	"Latin America & Caribbean"	2010	9	16.5	0.5555556	0.5092593	8.412485	8.357508	1328147	31259.8	14.0993	10.35009	214	0	0	0	0	0	0	0	1	0	0	0	0	0
1226	"39th Chess Olympiad: Khanty-Mansiysk 2010"	"Uganda (UGA)"	"Uganda (UGA)"	"Sub-Saharan Africa"	2010	9	21	0.5555556	0.6481481	5.925957	6.597378	3.24E+07	1585.375	17.29454	7.368577	220	0	0	0	0	0	0	0	0	0	0	0	1	0
1227	"39th Chess Olympiad: Khanty-Mansiysk 2010"	"Palestine (PLE)"	"Palestine (PSE)"	"Middle East & North Africa"	2010	9	20	0.5555556	0.6172839	9.554506	9.694147	3786161	4019.485	15.14686	8.298909	175	0	0	0	0	0	0	0	0	1	0	0	0	0
1228	"39th Chess Olympiad: Khanty-Mansiysk 2010"	"Angola (ANG)"	"Angola (AGO)"	"Sub-Saharan Africa"	2010	8	19.5	0.4938272	0.6018519	5.082129	6.248846	2.34E+07	6360.442	16.96638	8.757854	3	0	0	0	0	0	0	0	0	0	0	0	1	0
1229	"39th Chess Olympiad: Khanty-Mansiysk 2010"	"Aruba (ARU)"	"Aruba (ABW)"	"Latin America & Caribbean"	2010	8	18.5	0.4938272	0.5709876	.	.	101669	34437.5	11.52948	10.4469	1	0	0	0	0	0	0	0	1	0	0	0	0	0
1230	"39th Chess Olympiad: Khanty-Mansiysk 2010"	"Bahrain (BRN)"	"Bahrain (BHR)"	"Middle East & North Africa"	2010	8	19	0.4938272	0.5864198	7.563333	7.398337	1240860	40570.76	14.03131	10.6108	22	0	0	0	0	0	0	0	0	1	0	0	0	0
1231	"39th Chess Olympiad: Khanty-Mansiysk 2010"	"Botswana (BOT)"	"Botswana (BWA)"	"Sub-Saharan Africa"	2010	8	18	0.4938272	0.5555556	8.373745	8.386968	1987105	13235.16	14.50219	9.490632	34	0	0	0	0	0	0	0	0	0	0	0	1	0
1232	"39th Chess Olympiad: Khanty-Mansiysk 2010"	"Ethiopia (ETH)"	"Ethiopia (ETH)"	"Sub-Saharan Africa"	2010	8	14.5	0.4938272	0.4475309	2.963809	3.591358	8.76E+07	1074.595	18.28875	6.979699	68	0	0	0	0	0	0	0	0	0	0	0	1	0
1233	"39th Chess Olympiad: Khanty-Mansiysk 2010"	"Guernsey (GCI)"	"Guernsey (GGY)"	"Europe & Central Asia"	2010	8	14.5	0.4938272	0.4475309	.	.	67088.28	.	11.11376	.	77	0	0	0	0	0	0	1	0	0	0	0	0	0
1234	"39th Chess Olympiad: Khanty-Mansiysk 2010"	"Hong Kong (HKG)"	"Hong Kong (HKG)"	"East Asia & Pacific"	2010	8	15	0.4938272	0.462963	.	.	7024200	48107.7	15.76487	10.7812	92	0	0	0	0	0	0	0	0	0	0	0	0	1
1235	"39th Chess Olympiad: Khanty-Mansiysk 2010"	"Jersey (JCI)"	"Jersey (JEY)"	"Europe & Central Asia"	2010	8	15	0.4938272	0.462963	.	.	92645.72	.	11.43654	.	107	0	0	0	0	0	0	1	0	0	0	0	0	0
1236	"39th Chess Olympiad: Khanty-Mansiysk 2010"	"Kenya (KEN)"	"Kenya (KEN)"	"Sub-Saharan Africa"	2010	8	18	0.4938272	0.5555556	7.746041	8.218575	4.20E+07	2435.834	17.55391	7.798044	111	0	0	0	0	0	0	0	0	0	0	0	1	0
1237	"39th Chess Olympiad: Khanty-Mansiysk 2010"	"Malawi (MAW)"	"Malawi (MWI)"	"Sub-Saharan Africa"	2010	8	16.5	0.4938272	0.5092593	5.656019	6.422538	1.45E+07	1077.542	16.49239	6.982438	150	0	0	0	0	0	0	0	0	0	0	0	1	0
1238	"39th Chess Olympiad: Khanty-Mansiysk 2010"	"Mali (MLI)"	"Mali (MLI)"	"Sub-Saharan Africa"	2010	8	18	0.4938272	0.5555556	2.13663	2.726117	1.50E+07	1875.186	16.52685	7.536463	139	0	0	0	0	0	0	0	0	0	0	0	1	0
1239	"39th Chess Olympiad: Khanty-Mansiysk 2010"	"Mauritius (MRI)"	"Mauritius (MUS)"	"Sub-Saharan Africa"	2010	8	19	0.4938272	0.5864198	8.998273	9.388822	1250400	15938.42	14.03897	9.676488	149	0	0	0	0	0	0	0	0	0	0	0	1	0
1240	"39th Chess Olympiad: Khanty-Mansiysk 2010"	"Namibia (NAM)"	"Namibia (NAM)"	"Sub-Saharan Africa"	2010	8	18	0.4938272	0.5555556	7.875358	7.770916	2118874	8677.656	14.5664	9.068507	152	0	0	0	0	0	0	0	0	0	0	0	1	0
1241	"39th Chess Olympiad: Khanty-Mansiysk 2010"	"Sri Lanka (SRI)"	"Sri Lanka (LKA)"	"South Asia"	2010	8	17.5	0.4938272	0.5401235	8.522571	8.413851	2.03E+07	8502.89	16.82425	9.048162	124	0	0	0	0	0	0	0	0	0	0	1	0	0
1242	"39th Chess Olympiad: Khanty-Mansiysk 2010"	"Chinese Taipei (TPE)"	"Chinese Taipei (TWN)"	"East Asia & Pacific"	2010	8	20.5	0.4938272	0.6327161	11.77103	12.10108	.	.	.	.	218	0	0	0	0	0	0	0	0	0	0	0	0	1
1243	"39th Chess Olympiad: Khanty-Mansiysk 2010"	"Wales (WLS)"	"Wales (WLS)"	"Europe & Central Asia"	2010	8	17.5	0.4938272	0.5401235	12.04141	12.10927	3050334	26299.03	14.93076	10.17729	233	0	0	0	0	0	0	1	0	0	0	0	0	0
1244	"39th Chess Olympiad: Khanty-Mansiysk 2010"	"Cameroon (CMR)"	"Cameroon (CMR)"	"Sub-Saharan Africa"	2010	7	16	0.4320988	0.4938272	6.75071	7.378918	2.03E+07	2876.429	16.82816	7.964305	42	0	0	0	0	0	0	0	0	0	0	0	1	0
1245	"39th Chess Olympiad: Khanty-Mansiysk 2010"	"Macau (MAC)"	"Macau (MAC)"	"East Asia & Pacific"	2010	7	17	0.4320988	0.5246913	.	.	538219	97956.3	13.19602	11.49228	129	0	0	0	0	0	0	0	0	0	0	0	0	1
1246	"39th Chess Olympiad: Khanty-Mansiysk 2010"	"Madagascar (MAD)"	"Madagascar (MDG)"	"Sub-Saharan Africa"	2010	7	16	0.4320988	0.4938272	4.635821	4.818291	2.12E+07	1616.104	16.86723	7.387774	134	0	0	0	0	0	0	0	0	0	0	0	1	0
1247	"39th Chess Olympiad: Khanty-Mansiysk 2010"	"Mauritania (MAU)"	"Mauritania (MRT)"	"Sub-Saharan Africa"	2010	7	15	0.4320988	0.462963	5.003054	5.892777	3494195	3426.472	15.06661	8.139287	146	0	0	0	0	0	0	0	0	0	0	0	1	0
1248	"39th Chess Olympiad: Khanty-Mansiysk 2010"	"Mozambique (MOZ)"	"Mozambique (MOZ)"	"Sub-Saharan Africa"	2010	7	16.5	0.4320988	0.5092593	3.836779	4.585476	2.35E+07	1031.866	16.97385	6.939125	145	0	0	0	0	0	0	0	0	0	0	0	1	0
1249	"39th Chess Olympiad: Khanty-Mansiysk 2010"	"Netherlands Antilles (AHO)"	"Netherlands Antilles (ANT)"	"Latin America & Caribbean"	2010	7	14.5	0.4320988	0.4475309	.	.	200771	28134.88	12.20992	10.24477	7	0	0	0	0	0	0	0	1	0	0	0	0	0
1250	"39th Chess Olympiad: Khanty-Mansiysk 2010"	"Suriname (SUR)"	"Suriname (SUR)"	"Latin America & Caribbean"	2010	7	16	0.4320988	0.4938272	8.10409	8.044079	529131	14130.55	13.17899	9.556094	198	0	0	0	0	0	0	0	1	0	0	0	0	0
1251	"39th Chess Olympiad: Khanty-Mansiysk 2010"	"Bermuda (BER)"	"Bermuda (BMU)"	"North America"	2010	6	14.5	0.3703704	0.4475309	9.324035	8.837221	65124	56395.01	11.08405	10.94014	28	0	0	0	0	0	0	0	0	0	1	0	0	0
1252	"39th Chess Olympiad: Khanty-Mansiysk 2010"	"Burundi (BDI)"	"Burundi (BDI)"	"Sub-Saharan Africa"	2010	6	9	0.3703704	0.2777778	4.14227	4.421537	8675602	733.7277	15.97603	6.598138	16	0	0	0	0	0	0	0	0	0	0	0	1	0
1253	"39th Chess Olympiad: Khanty-Mansiysk 2010"	"Ghana (GHA)"	"Ghana (GHA)"	"Sub-Saharan Africa"	2010	6	15.5	0.3703704	0.4783951	6.872894	7.800223	2.48E+07	3026.355	17.02553	8.015114	78	0	0	0	0	0	0	0	0	0	0	0	1	0
1254	"39th Chess Olympiad: Khanty-Mansiysk 2010"	"Haiti (HAI)"	"Haiti (HTI)"	"Latin America & Caribbean"	2010	6	17	0.3703704	0.5246913	5.431231	5.884544	9949322	1509.626	16.11301	7.319617	95	0	0	0	0	0	0	0	1	0	0	0	0	0
1255	"39th Chess Olympiad: Khanty-Mansiysk 2010"	"Papua New Guinea (PNG)"	"Papua New Guinea (PNG)"	"East Asia & Pacific"	2010	6	18	0.3703704	0.5555556	4.663923	5.230862	7310507	3103.284	15.80482	8.040216	169	0	0	0	0	0	0	0	0	0	0	0	0	1
1256	"39th Chess Olympiad: Khanty-Mansiysk 2010"	"San Marino (SMR)"	"San Marino (SMR)"	"Europe & Central Asia"	2010	6	10	0.3703704	0.308642	.	.	31229	73580.88	10.3491	11.20614	192	0	0	0	0	0	0	1	0	0	0	0	0	0
1257	"39th Chess Olympiad: Khanty-Mansiysk 2010"	"Sao Tome and Principe (STP)"	"Sao Tome and Principe (STP)"	"Sub-Saharan Africa"	2010	6	12.5	0.3703704	0.3858025	5.773173	6.200048	180371	2559.576	12.10277	7.847597	197	0	0	0	0	0	0	0	0	0	0	0	1	0
1258	"39th Chess Olympiad: Khanty-Mansiysk 2010"	"Sierra Leone (SIL)"	"Sierra Leone (SLE)"	"Sub-Saharan Africa"	2010	6	13	0.3703704	0.4012346	3.613425	4.530734	6415634	1208.049	15.67425	7.096762	190	0	0	0	0	0	0	0	0	0	0	0	1	0
1259	"39th Chess Olympiad: Khanty-Mansiysk 2010"	"Rwanda (RWA)"	"Rwanda (RWA)"	"Sub-Saharan Africa"	2010	3	10.5	0.1851852	0.3240741	4.397148	4.770591	1.00E+07	1411.903	16.12202	7.252694	181	0	0	0	0	0	0	0	0	0	0	0	1	0
1260	"39th Chess Olympiad: Khanty-Mansiysk 2010"	"Seychelles (SEY)"	"Seychelles (SYC)"	"Sub-Saharan Africa"	2010	2	9.5	0.1234568	0.2932099	8.850582	8.984677	89770	20365.12	11.40501	9.921578	203	0	0	0	0	0	0	0	0	0	0	0	1	0
1261	"39th Chess Olympiad: Khanty-Mansiysk 2010"	"US Virgin Islands (ISV)"	"US Virgin Islands (VIR)"	"Latin America & Caribbean"	2010	2	6	0.1234568	0.1851852	12.66138	12.38074	108358	.	11.5932	.	229	0	0	0	0	0	0	0	1	0	0	0	0	0
1262	"40th Chess Olympiad: Istanbul 2012"	"Turkey (TUR)"	"Turkey (TUR)"	"Europe & Central Asia"	2012	32	59.5	1.869159	1.738241	9.147747	9.889365	7.47E+07	20259.44	18.12836	9.916376	216	1	2	0	0	0	0	1	0	0	0	0	0	0
1263	"40th Chess Olympiad: Istanbul 2012"	"Armenia (ARM)"	"Armenia (ARM)"	"Europe & Central Asia"	2012	19	29	1.109813	0.84721	11.82363	11.73428	2884229	7505.125	14.87477	8.923342	10	0	0	1	0	0	0	0	0	0	0	0	0	0
1264	"40th Chess Olympiad: Istanbul 2012"	"Russia (RUS)"	"Russia (RUS)"	"Europe & Central Asia"	2012	19	28.5	1.109813	0.832603	12.0718	12.00042	1.43E+08	25156.42	18.77976	10.13287	180	0	0	1	0	0	0	0	0	0	0	0	0	0
1265	"40th Chess Olympiad: Istanbul 2012"	"Ukraine (UKR)"	"Ukraine (UKR)"	"Europe & Central Asia"	2012	18	29.5	1.051402	0.8618171	12.64985	12.74194	4.56E+07	8322.173	17.63527	9.026679	221	0	0	1	0	0	0	0	0	0	0	0	0	0
1266	"40th Chess Olympiad: Istanbul 2012"	"China (CHN)"	"China (CHN)"	"East Asia & Pacific"	2012	17	29.5	0.9929907	0.8618171	9.471598	9.929406	1.35E+09	11115.11	21.02389	9.316061	40	0	0	0	0	0	1	0	0	0	0	0	0	0
1267	"40th Chess Olympiad: Istanbul 2012"	"United States of America (USA)"	"United States of America (USA)"	"North America"	2012	17	30	0.9929907	0.8764242	13.438	13.44718	3.14E+08	50632.45	19.5645	10.83235	223	0	0	0	0	0	0	0	0	0	1	0	0	0
1268	"40th Chess Olympiad: Istanbul 2012"	"Netherlands (NED)"	"Netherlands (NLD)"	"Europe & Central Asia"	2012	16	29	0.9345794	0.84721	14.04351	14.36589	1.68E+07	45948.54	16.6342	10.73528	158	0	0	0	0	0	0	1	0	0	0	0	0	0
1269	"40th Chess Olympiad: Istanbul 2012"	"Romania (ROM)"	"Romania (ROU)"	"Europe & Central Asia"	2012	16	29	0.9345794	0.84721	12.29388	12.59057	2.01E+07	18361.21	16.81414	9.817995	179	0	0	0	1	0	0	0	0	0	0	0	0	0
1270	"40th Chess Olympiad: Istanbul 2012"	"Vietnam (VIE)"	"Vietnam (VNM)"	"East Asia & Pacific"	2012	16	29	0.9345794	0.84721	8.310783	8.630836	8.98E+07	4856	18.31312	8.48797	230	0	0	0	0	1	0	0	0	0	0	0	0	0
1271	"40th Chess Olympiad: Istanbul 2012"	"Azerbaijan (AZE)"	"Azerbaijan (AZE)"	"Europe & Central Asia"	2012	15	29	0.8761683	0.84721	11.13787	11.2932	9295784	15888.67	16.04507	9.673362	15	0	0	1	0	0	0	0	0	0	0	0	0	0
1272	"40th Chess Olympiad: Istanbul 2012"	"Cuba (CUB)"	"Cuba (CUB)"	"Latin America & Caribbean"	2012	15	30.5	0.8761683	0.8910313	10.9677	11.03764	1.13E+07	.	16.23651	.	51	0	0	0	0	1	0	0	0	0	0	0	0	0
1273	"40th Chess Olympiad: Istanbul 2012"	"Denmark (DEN)"	"Denmark (DNK)"	"Europe & Central Asia"	2012	15	27	0.8761683	0.7887818	14.67791	14.75803	5591572	44336.82	15.53677	10.69957	58	0	0	0	0	0	0	1	0	0	0	0	0	0
1274	"40th Chess Olympiad: Istanbul 2012"	"Germany (GER)"	"Germany (DEU)"	"Europe & Central Asia"	2012	15	26	0.8761683	0.7595676	12.47422	12.68274	8.04E+07	42639.89	18.20285	10.66055	55	0	0	0	0	0	0	1	0	0	0	0	0	0
1275	"40th Chess Olympiad: Istanbul 2012"	"Hungary (HUN)"	"Hungary (HUN)"	"Europe & Central Asia"	2012	15	28	0.8761683	0.8179959	12.21226	12.47799	9920362	22674.19	16.1101	10.02898	96	0	0	0	1	0	0	0	0	0	0	0	0	0
1276	"40th Chess Olympiad: Istanbul 2012"	"Italy (ITA)"	"Italy (ITA)"	"Europe & Central Asia"	2012	15	28	0.8761683	0.8179959	11.74938	12.05787	5.95E+07	35411.48	17.90215	10.47479	105	0	0	0	0	0	0	1	0	0	0	0	0	0
1277	"40th Chess Olympiad: Istanbul 2012"	"Poland (POL)"	"Poland (POL)"	"Europe & Central Asia"	2012	15	27.5	0.8761683	0.8033888	13.25265	13.28787	3.81E+07	23218.11	17.45476	10.05269	170	0	0	0	1	0	0	0	0	0	0	0	0	0
1278	"40th Chess Olympiad: Istanbul 2012"	"Serbia (SRB)"	"Serbia (SRB)"	"Europe & Central Asia"	2012	15	28.5	0.8761683	0.832603	11.08761	11.38123	7199077	13719.66	15.78946	9.526585	195	0	0	1	0	0	0	0	0	0	0	0	0	0
1279	"40th Chess Olympiad: Istanbul 2012"	"Sweden (SWE)"	"Sweden (SWE)"	"Europe & Central Asia"	2012	15	28	0.8761683	0.8179959	13.5408	13.47277	9519374	43896.93	16.06884	10.6896	201	0	0	0	0	0	0	1	0	0	0	0	0	0
1280	"40th Chess Olympiad: Istanbul 2012"	"England (ENG)"	"England (ENG)"	"Europe & Central Asia"	2012	15	26	0.8761683	0.7595676	12.20989	12.26559	5.35E+07	38535.82	17.795	10.55934	63	0	0	0	0	0	0	1	0	0	0	0	0	0
1281	"40th Chess Olympiad: Istanbul 2012"	"Argentina (ARG)"	"Argentina (ARG)"	"Latin America & Caribbean"	2012	14	25	0.817757	0.7303535	10.12154	9.98519	4.17E+07	19392.31	17.54681	9.872632	9	0	0	0	0	0	0	0	1	0	0	0	0	0
1282	"40th Chess Olympiad: Istanbul 2012"	"Australia (AUS)"	"Australia (AUS)"	"East Asia & Pacific"	2012	14	24.5	0.817757	0.7157464	13.15852	13.26027	2.27E+07	42854.89	16.93935	10.66558	13	0	0	0	0	0	0	0	0	0	0	0	0	1
1283	"40th Chess Olympiad: Istanbul 2012"	"Bangladesh (BAN)"	"Bangladesh (BGD)"	"South Asia"	2012	14	26	0.817757	0.7595676	5.005542	5.429961	1.51E+08	2791.172	18.83284	7.934217	20	0	0	0	0	0	0	0	0	0	0	1	0	0
1284	"40th Chess Olympiad: Istanbul 2012"	"Belarus (BLR)"	"Belarus (BLR)"	"Europe & Central Asia"	2012	14	27	0.817757	0.7887818	11.84337	11.88669	9464495	17472.32	16.06306	9.768373	26	0	0	1	0	0	0	0	0	0	0	0	0	0
1285	"40th Chess Olympiad: Istanbul 2012"	"Bulgaria (BUL)"	"Bulgaria (BGR)"	"Europe & Central Asia"	2012	14	28	0.817757	0.8179959	13.13697	13.2113	7305888	15772.08	15.80419	9.665997	21	0	0	0	1	0	0	0	0	0	0	0	0	0
1286	"40th Chess Olympiad: Istanbul 2012"	"Croatia (CRO)"	"Croatia (HRV)"	"Europe & Central Asia"	2012	14	25	0.817757	0.7303535	12.72298	12.91418	4267558	20341.41	15.26655	9.920414	94	0	0	1	0	0	0	0	0	0	0	0	0	0
1287	"40th Chess Olympiad: Istanbul 2012"	"France (FRA)"	"France (FRA)"	"Europe & Central Asia"	2012	14	26.5	0.817757	0.7741747	12.92326	12.98367	6.57E+07	37376.54	18	10.5288	72	0	0	0	0	0	0	1	0	0	0	0	0	0
1288	"40th Chess Olympiad: Istanbul 2012"	"Israel (ISR)"	"Israel (ISR)"	"Middle East & North Africa"	2012	14	25	0.817757	0.7303535	12.68754	12.559	7910500	30658.07	15.8837	10.33065	104	0	0	0	0	0	0	0	0	1	0	0	0	0
1289	"40th Chess Olympiad: Istanbul 2012"	"Latvia (LAT)"	"Latvia (LVA)"	"Europe & Central Asia"	2012	14	26	0.817757	0.7595676	13.19989	13.10144	2034319	20864.82	14.52567	9.94582	128	0	0	0	1	0	0	0	0	0	0	0	0	0
1290	"40th Chess Olympiad: Istanbul 2012"	"Moldova (MDA)"	"Moldova (MDA)"	"Europe & Central Asia"	2012	14	29.5	0.817757	0.8618171	11.41635	11.42257	3559519	4983.834	15.08514	8.513955	133	0	0	1	0	0	0	0	0	0	0	0	0	0
1291	"40th Chess Olympiad: Istanbul 2012"	"Philippines (PHI)"	"Philippines (PHL)"	"East Asia & Pacific"	2012	14	26	0.817757	0.7595676	9.500711	9.289216	9.72E+07	5967.489	18.39241	8.694081	167	0	0	0	0	0	0	0	0	0	0	0	0	1
1292	"40th Chess Olympiad: Istanbul 2012"	"Slovakia (SVK)"	"Slovakia (SVK)"	"Europe & Central Asia"	2012	14	27	0.817757	0.7887818	13.35777	13.49606	5407579	26498.51	15.50331	10.18484	199	0	0	0	1	0	0	0	0	0	0	0	0	0
1293	"40th Chess Olympiad: Istanbul 2012"	"Slovenia (SLO)"	"Slovenia (SVN)"	"Europe & Central Asia"	2012	14	24	0.817757	0.7011393	13.17341	13.30479	2057159	28108.66	14.53684	10.24383	200	0	0	0	1	0	0	0	0	0	0	0	0	0
1294	"40th Chess Olympiad: Istanbul 2012"	"Turkmenistan (TKM)"	"Turkmenistan (TKM)"	"Europe & Central Asia"	2012	14	24.5	0.817757	0.7157464	10.53123	10.813	5267900	12235.23	15.47714	9.412074	211	0	0	1	0	0	0	0	0	0	0	0	0	0
1295	"40th Chess Olympiad: Istanbul 2012"	"Uzbekistan (UZB)"	"Uzbekistan (UZB)"	"Europe & Central Asia"	2012	14	27	0.817757	0.7887818	11.29511	11.34015	2.98E+07	5821.528	17.20916	8.669318	224	0	0	1	0	0	0	0	0	0	0	0	0	0
1296	"40th Chess Olympiad: Istanbul 2012"	"Austria (AUT)"	"Austria (AUT)"	"Europe & Central Asia"	2012	13	25.5	0.7593458	0.7449605	12.51552	12.72485	8429991	44551.62	15.94731	10.7044	14	0	0	0	0	0	0	1	0	0	0	0	0	0
1297	"40th Chess Olympiad: Istanbul 2012"	"Brazil (BRA)"	"Brazil (BRA)"	"Latin America & Caribbean"	2012	13	24	0.7593458	0.7011393	8.032821	7.875338	1.99E+08	15214.76	19.11026	9.630021	30	0	0	0	0	0	0	0	1	0	0	0	0	0
1298	"40th Chess Olympiad: Istanbul 2012"	"Czech Republic (CZE)"	"Czech Republic (CZE)"	"Europe & Central Asia"	2012	13	26.5	0.7593458	0.7741747	13.19151	13.40549	1.05E+07	28527.14	16.16791	10.25861	54	0	0	0	1	0	0	0	0	0	0	0	0	0
1299	"40th Chess Olympiad: Istanbul 2012"	"Georgia (GEO)"	"Georgia (GEO)"	"Europe & Central Asia"	2012	13	26.5	0.7593458	0.7741747	12.41254	12.66069	3728874	8465.272	15.13162	9.043728	76	0	0	1	0	0	0	0	0	0	0	0	0	0
1300	"40th Chess Olympiad: Istanbul 2012"	"Greece (GRE)"	"Greece (GRC)"	"Europe & Central Asia"	2012	13	28	0.7593458	0.8179959	11.64924	11.97327	1.10E+07	24364.27	16.21749	10.10087	85	0	0	0	0	0	0	1	0	0	0	0	0	0
1301	"40th Chess Olympiad: Istanbul 2012"	"Iceland (ISL)"	"Iceland (ISL)"	"Europe & Central Asia"	2012	13	26	0.7593458	0.7595676	14.88766	14.9542	320716	41076.61	12.67831	10.62319	103	0	0	0	0	0	0	1	0	0	0	0	0	0
1302	"40th Chess Olympiad: Istanbul 2012"	"India (IND)"	"India (IND)"	"South Asia"	2012	13	25.5	0.7593458	0.7449605	6.696883	7.531845	1.27E+09	4817.197	20.95896	8.479947	99	0	0	0	0	0	0	0	0	0	0	1	0	0
1303	"40th Chess Olympiad: Istanbul 2012"	"Kazakhstan (KAZ)"	"Kazakhstan (KAZ)"	"Europe & Central Asia"	2012	13	24	0.7593458	0.7011393	11.14314	11.09567	1.68E+07	21986.32	16.63642	9.998176	110	0	0	1	0	0	0	0	0	0	0	0	0	0
1304	"40th Chess Olympiad: Istanbul 2012"	"Mexico (MEX)"	"Mexico (MEX)"	"Latin America & Caribbean"	2012	13	25.5	0.7593458	0.7449605	8.253999	8.393087	1.17E+08	16891.49	18.58002	9.734566	136	0	0	0	0	0	0	0	1	0	0	0	0	0
1305	"40th Chess Olympiad: Istanbul 2012"	"Mongolia (MGL)"	"Mongolia (MNG)"	"East Asia & Pacific"	2012	13	26	0.7593458	0.7595676	10.07268	9.72375	2824699	9752.531	14.85391	9.185282	143	0	0	0	0	0	0	0	0	0	0	0	0	1
1306	"40th Chess Olympiad: Istanbul 2012"	"North Macedonia (MKD)"	"North Macedonia (MKD)"	"Europe & Central Asia"	2012	13	25	0.7593458	0.7303535	11.5208	11.81207	2074278	11548.33	14.54512	9.354297	138	0	0	1	0	0	0	0	0	0	0	0	0	0
1307	"40th Chess Olympiad: Istanbul 2012"	"Norway (NOR)"	"Norway (NOR)"	"Europe & Central Asia"	2012	13	25.5	0.7593458	0.7449605	13.67295	13.67379	5018573	62922.82	15.42866	11.04966	159	0	0	0	0	0	0	1	0	0	0	0	0	0
1308	"40th Chess Olympiad: Istanbul 2012"	"Paraguay (PAR)"	"Paraguay (PRY)"	"Latin America & Caribbean"	2012	13	25	0.7593458	0.7303535	8.502186	8.380865	6421512	9827.019	15.67516	9.192891	174	0	0	0	0	0	0	0	1	0	0	0	0	0
1309	"40th Chess Olympiad: Istanbul 2012"	"Spain (ESP)"	"Spain (ESP)"	"Europe & Central Asia"	2012	13	25	0.7593458	0.7303535	11.16989	11.35692	4.68E+07	30904.79	17.66082	10.33867	66	0	0	0	0	0	0	1	0	0	0	0	0	0
1310	"40th Chess Olympiad: Istanbul 2012"	"Venezuela (VEN)"	"Venezuela (VEN)"	"Latin America & Caribbean"	2012	13	21	0.7593458	0.613497	9.675577	9.585826	2.94E+07	17998.3	17.19523	9.798033	227	0	0	0	0	0	0	0	1	0	0	0	0	0
1311	"40th Chess Olympiad: Istanbul 2012"	"International Braille Chess Association (IBC)"	""	""	2012	13	26	0.7593458	0.7595676	.	.	.	.	.	.	.	0	0	.	.	.	.	.	.	.	.	.	.	.
1312	"40th Chess Olympiad: Istanbul 2012"	"Albania (ALB)"	"Albania (ALB)"	"Europe & Central Asia"	2012	12	23.5	0.7009346	0.6865323	9.841482	10.12777	2900401	10369.56	14.88036	9.24663	5	0	0	1	0	0	0	0	0	0	0	0	0	0
1313	"40th Chess Olympiad: Istanbul 2012"	"Bolivia (BOL)"	"Bolivia (BOL)"	"Latin America & Caribbean"	2012	12	25.5	0.7009346	0.7449605	9.062132	9.689979	1.04E+07	5715.525	16.15517	8.650942	29	0	0	0	0	0	0	0	1	0	0	0	0	0
1314	"40th Chess Olympiad: Istanbul 2012"	"Bosnia and Herzegovina (BIH)"	"Bosnia and Herzegovina (BIH)"	"Europe & Central Asia"	2012	12	23	0.7009346	0.6719252	9.840604	10.61393	3604972	10061.13	15.09782	9.216434	24	0	0	1	0	0	0	0	0	0	0	0	0	0
1315	"40th Chess Olympiad: Istanbul 2012"	"Canada (CAN)"	"Canada (CAN)"	"North America"	2012	12	25	0.7009346	0.7303535	13.6497	13.69323	3.47E+07	41845.18	17.36266	10.64173	36	0	0	0	0	0	0	0	0	0	1	0	0	0
1316	"40th Chess Olympiad: Istanbul 2012"	"Chile (CHI)"	"Chile (CHL)"	"Latin America & Caribbean"	2012	12	24.5	0.7009346	0.7157464	10.58691	10.72315	1.74E+07	21219.18	16.672	9.962661	39	0	0	0	0	0	0	0	1	0	0	0	0	0
1317	"40th Chess Olympiad: Istanbul 2012"	"Dominican Republic (DOM)"	"Dominican Republic (DOM)"	"Latin America & Caribbean"	2012	12	20.5	0.7009346	0.5988899	7.956705	7.617724	9930911	11754.27	16.11116	9.371972	59	0	0	0	0	0	0	0	1	0	0	0	0	0
1318	"40th Chess Olympiad: Istanbul 2012"	"Egypt (EGY)"	"Egypt (EGY)"	"Middle East & North Africa"	2012	12	26	0.7009346	0.7595676	8.42147	9.141917	8.64E+07	9981.552	18.27476	9.208494	62	0	0	0	0	0	0	0	0	1	0	0	0	0
1319	"40th Chess Olympiad: Istanbul 2012"	"Faroe Islands (FAI)"	"Faroe Islands (FRO)"	"Europe & Central Asia"	2012	12	24.5	0.7009346	0.7157464	.	.	47843	.	10.77568	.	73	0	0	0	0	0	0	1	0	0	0	0	0	0
1320	"40th Chess Olympiad: Istanbul 2012"	"Iran (IRI)"	"Iran (IRN)"	"Middle East & North Africa"	2012	12	22.5	0.7009346	0.6573181	8.724874	9.249659	7.55E+07	16827.02	18.14017	9.730742	101	0	0	0	0	0	0	0	0	1	0	0	0	0
1321	"40th Chess Olympiad: Istanbul 2012"	"Kyrgyzstan (KGZ)"	"Kyrgyzstan (KGZ)"	"Europe & Central Asia"	2012	12	22.5	0.7009346	0.6573181	11.76074	11.68973	5607200	2866.626	15.53956	7.960891	112	0	0	1	0	0	0	0	0	0	0	0	0	0
1322	"40th Chess Olympiad: Istanbul 2012"	"Malaysia (MAS)"	"Malaysia (MYS)"	"East Asia & Pacific"	2012	12	24	0.7009346	0.7011393	9.482409	9.537912	2.91E+07	22670.29	17.18515	10.02881	151	0	0	0	0	0	0	0	0	0	0	0	0	1
1323	"40th Chess Olympiad: Istanbul 2012"	"Peru (PER)"	"Peru (PER)"	"Latin America & Caribbean"	2012	12	23.5	0.7009346	0.6865323	9.390829	9.836931	2.95E+07	11185.81	17.20013	9.322401	166	0	0	0	0	0	0	0	1	0	0	0	0	0
1324	"40th Chess Olympiad: Istanbul 2012"	"Portugal (POR)"	"Portugal (PRT)"	"Europe & Central Asia"	2012	12	24.5	0.7009346	0.7157464	9.696338	9.931824	1.05E+07	25787.73	16.1683	10.15765	173	0	0	0	0	0	0	1	0	0	0	0	0	0
1325	"40th Chess Olympiad: Istanbul 2012"	"Puerto Rico (PUR)"	"Puerto Rico (PRI)"	"Latin America & Caribbean"	2012	12	24.5	0.7009346	0.7157464	12.18735	12.03957	3634488	34622.06	15.10598	10.45225	171	0	0	0	0	0	0	0	1	0	0	0	0	0
1326	"40th Chess Olympiad: Istanbul 2012"	"Singapore (SIN)"	"Singapore (SGP)"	"East Asia & Pacific"	2012	12	25.5	0.7009346	0.7449605	11.30132	11.56401	5312437	77492.63	15.48556	11.25794	187	0	0	0	0	0	0	0	0	0	0	0	0	1
1327	"40th Chess Olympiad: Istanbul 2012"	"South Africa (RSA)"	"South Africa (ZAF)"	"Sub-Saharan Africa"	2012	12	22	0.7009346	0.642711	9.826191	9.973923	5.28E+07	12253.22	17.78267	9.413544	237	0	0	0	0	0	0	0	0	0	0	0	1	0
1328	"40th Chess Olympiad: Istanbul 2012"	"Tajikistan (TJK)"	"Tajikistan (TJK)"	"Europe & Central Asia"	2012	12	25	0.7009346	0.7303535	10.56873	11.15114	7874835	2359.552	15.87918	7.766227	209	0	0	1	0	0	0	0	0	0	0	0	0	0
1329	"40th Chess Olympiad: Istanbul 2012"	"Zambia (ZAM)"	"Zambia (ZMB)"	"Sub-Saharan Africa"	2012	12	26	0.7009346	0.7595676	7.261144	7.886799	1.45E+07	3566.383	16.48725	8.179307	238	0	0	0	0	0	0	0	0	0	0	0	1	0
1330	"40th Chess Olympiad: Istanbul 2012"	"Algeria (ALG)"	"Algeria (DZA)"	"Middle East & North Africa"	2012	11	20.5	0.6425233	0.5988899	8.532241	8.519193	3.74E+07	13229.01	17.43675	9.490168	60	0	0	0	0	0	0	0	0	1	0	0	0	0
1331	"40th Chess Olympiad: Istanbul 2012"	"Andorra (AND)"	"Andorra (AND)"	"Europe & Central Asia"	2012	11	20.5	0.6425233	0.5988899	12.89855	13.01438	82427	.	11.31967	.	6	0	0	0	0	0	0	1	0	0	0	0	0	0
1332	"40th Chess Olympiad: Istanbul 2012"	"Botswana (BOT)"	"Botswana (BWA)"	"Sub-Saharan Africa"	2012	11	22	0.6425233	0.642711	8.616201	8.617924	2039551	14284.12	14.52824	9.566903	34	0	0	0	0	0	0	0	0	0	0	0	1	0
1333	"40th Chess Olympiad: Istanbul 2012"	"Colombia (COL)"	"Colombia (COL)"	"Latin America & Caribbean"	2012	11	24	0.6425233	0.7011393	8.222344	8.098954	4.61E+07	11996.22	17.64582	9.392346	46	0	0	0	0	0	0	0	1	0	0	0	0	0
1334	"40th Chess Olympiad: Istanbul 2012"	"Costa Rica (CRC)"	"Costa Rica (CRI)"	"Latin America & Caribbean"	2012	11	21.5	0.6425233	0.628104	8.490634	8.371305	4688000	13777.76	15.36052	9.53081	49	0	0	0	0	0	0	0	1	0	0	0	0	0
1335	"40th Chess Olympiad: Istanbul 2012"	"Estonia (EST)"	"Estonia (EST)"	"Europe & Central Asia"	2012	11	21.5	0.6425233	0.628104	13.96468	13.85492	1322696	25643.35	14.09518	10.15204	67	0	0	0	1	0	0	0	0	0	0	0	0	0
1336	"40th Chess Olympiad: Istanbul 2012"	"Finland (FIN)"	"Finland (FIN)"	"Europe & Central Asia"	2012	11	22.5	0.6425233	0.6573181	14.01334	13.96695	5413971	40153.57	15.50449	10.60047	69	0	0	0	0	0	0	1	0	0	0	0	0	0
1337	"40th Chess Olympiad: Istanbul 2012"	"Guatemala (GUA)"	"Guatemala (GTM)"	"Latin America & Caribbean"	2012	11	22	0.6425233	0.642711	5.749508	6.222517	1.53E+07	6899.215	16.54145	8.839163	88	0	0	0	0	0	0	0	1	0	0	0	0	0
1338	"40th Chess Olympiad: Istanbul 2012"	"Indonesia (INA)"	"Indonesia (IDN)"	"East Asia & Pacific"	2012	11	22	0.6425233	0.642711	8.164864	8.460693	2.48E+08	9267.217	19.33076	9.134238	97	0	0	0	0	0	0	0	0	0	0	0	0	1
1339	"40th Chess Olympiad: Istanbul 2012"	"Lithuania (LTU)"	"Lithuania (LTU)"	"Europe & Central Asia"	2012	11	23.5	0.6425233	0.6865323	13.47042	13.35975	2987773	24018.82	14.91004	10.08659	126	0	0	0	1	0	0	0	0	0	0	0	0	0
1340	"40th Chess Olympiad: Istanbul 2012"	"Qatar (QAT)"	"Qatar (QAT)"	"Middle East & North Africa"	2012	11	22.5	0.6425233	0.6573181	8.426659	8.067524	2196074	120366.3	14.60218	11.69829	177	0	0	0	0	0	0	0	0	1	0	0	0	0
1341	"40th Chess Olympiad: Istanbul 2012"	"Switzerland (SUI)"	"Switzerland (CHE)"	"Europe & Central Asia"	2012	11	24.5	0.6425233	0.7157464	12.54875	12.75391	7996861	56149.69	15.89456	10.93578	37	0	0	0	0	0	0	1	0	0	0	0	0	0
1342	"40th Chess Olympiad: Istanbul 2012"	"Tunisia (TUN)"	"Tunisia (TUN)"	"Middle East & North Africa"	2012	11	22.5	0.6425233	0.6573181	7.834661	8.472301	1.08E+07	10442.27	16.1994	9.253617	215	0	0	0	0	0	0	0	0	1	0	0	0	0
1343	"40th Chess Olympiad: Istanbul 2012"	"United Arab Emirates (UAE)"	"United Arab Emirates (ARE)"	"Middle East & North Africa"	2012	11	21	0.6425233	0.613497	9.822906	9.36199	9141596	57851.7	16.02835	10.96564	8	0	0	0	0	0	0	0	0	1	0	0	0	0
1344	"40th Chess Olympiad: Istanbul 2012"	"Scotland (SCO)"	"Scotland (SCT)"	"Europe & Central Asia"	2012	11	22.5	0.6425233	0.6573181	12.20989	12.26559	5313208	35165.34	15.48571	10.46782	184	0	0	0	0	0	0	1	0	0	0	0	0	0
1345	"40th Chess Olympiad: Istanbul 2012"	"Uruguay (URU)"	"Uruguay (URY)"	"Latin America & Caribbean"	2012	11	23.5	0.6425233	0.6865323	9.584263	9.385787	3378974	18574.73	15.03308	9.829557	222	0	0	0	0	0	0	0	1	0	0	0	0	0
1346	"40th Chess Olympiad: Istanbul 2012"	"International Chess Committee of the Deaf (ICS)"	""	""	2012	11	22	0.6425233	0.642711	.	.	.	.	.	.	.	0	0	.	.	.	.	.	.	.	.	.	.	.
1347	"40th Chess Olympiad: Istanbul 2012"	"Belgium (BEL)"	"Belgium (BEL)"	"Europe & Central Asia"	2012	10	21	0.5841122	0.613497	13.59825	13.79278	1.11E+07	40990.04	16.22308	10.62108	17	0	0	0	0	0	0	1	0	0	0	0	0	0
1348	"40th Chess Olympiad: Istanbul 2012"	"Ethiopia (ETH)"	"Ethiopia (ETH)"	"Sub-Saharan Africa"	2012	10	20	0.5841122	0.5842828	3.2118	3.849441	9.27E+07	1226.823	18.34517	7.112183	68	0	0	0	0	0	0	0	0	0	0	0	1	0
1349	"40th Chess Olympiad: Istanbul 2012"	"Ireland (IRL)"	"Ireland (IRL)"	"Europe & Central Asia"	2012	10	22.5	0.5841122	0.6573181	12.80601	12.72632	6422998	40509.8	15.6754	10.6093	100	0	0	0	0	0	0	1	0	0	0	0	0	0
1350	"40th Chess Olympiad: Istanbul 2012"	"Jamaica (JAM)"	"Jamaica (JAM)"	"Latin America & Caribbean"	2012	10	21.5	0.5841122	0.628104	10.28569	10.07526	2842132	8016.387	14.86007	8.989244	106	0	0	0	0	0	0	0	1	0	0	0	0	0
1351	"40th Chess Olympiad: Istanbul 2012"	"Jordan (JOR)"	"Jordan (JOR)"	"Middle East & North Africa"	2012	10	21	0.5841122	0.613497	10.97312	11.13812	8090872	8979.519	15.90625	9.102701	108	0	0	0	0	0	0	0	0	1	0	0	0	0
1352	"40th Chess Olympiad: Istanbul 2012"	"Lebanon (LIB)"	"Lebanon (LBN)"	"Middle East & North Africa"	2012	10	22.5	0.5841122	0.6573181	11.70803	11.58512	5538634	13354.76	15.52726	9.499628	119	0	0	0	0	0	0	0	0	1	0	0	0	0
1353	"40th Chess Olympiad: Istanbul 2012"	"Libya (LBA)"	"Libya (LBY)"	"Middle East & North Africa"	2012	10	19.5	0.5841122	0.5696757	7.933908	7.959511	6285750	24609	15.6538	10.11087	121	0	0	0	0	0	0	0	0	1	0	0	0	0
1354	"40th Chess Olympiad: Istanbul 2012"	"Monaco (MNC)"	"Monaco (MCO)"	"Europe & Central Asia"	2012	10	21	0.5841122	0.613497	.	.	36460	.	10.50397	.	132	0	0	0	0	0	0	1	0	0	0	0	0	0
1355	"40th Chess Olympiad: Istanbul 2012"	"Montenegro (MNE)"	"Montenegro (MNE)"	"Europe & Central Asia"	2012	10	22	0.5841122	0.642711	12.54414	12.877	620601	14066.42	13.33844	9.551546	142	0	0	1	0	0	0	0	0	0	0	0	0	0
1356	"40th Chess Olympiad: Istanbul 2012"	"Myanmar (MYA)"	"Myanmar (MMR)"	"East Asia & Pacific"	2012	10	21	0.5841122	0.613497	6.266146	6.467823	5.14E+07	4114.228	17.75541	8.322206	141	0	0	0	0	0	0	0	0	0	0	0	0	1
1357	"40th Chess Olympiad: Istanbul 2012"	"New Zealand (NZL)"	"New Zealand (NZL)"	"East Asia & Pacific"	2012	10	20	0.5841122	0.5842828	13.05587	13.06478	4408100	33280.25	15.29895	10.41272	162	0	0	0	0	0	0	0	0	0	0	0	0	1
1358	"40th Chess Olympiad: Istanbul 2012"	"Nigeria (NGR)"	"Nigeria (NGA)"	"Sub-Saharan Africa"	2012	10	21	0.5841122	0.613497	6.813858	7.804578	1.67E+08	5290.63	18.93487	8.573692	155	0	0	0	0	0	0	0	0	0	0	0	1	0
1359	"40th Chess Olympiad: Istanbul 2012"	"Pakistan (PAK)"	"Pakistan (PAK)"	"South Asia"	2012	10	18	0.5841122	0.5258545	5.286207	6.303048	1.87E+08	4148.942	19.04812	8.330608	164	0	0	0	0	0	0	0	0	0	0	1	0	0
1360	"40th Chess Olympiad: Istanbul 2012"	"Panama (PAN)"	"Panama (PAN)"	"Latin America & Caribbean"	2012	10	20	0.5841122	0.5842828	9.696772	9.45792	3770624	18452.67	15.14275	9.822965	165	0	0	0	0	0	0	0	1	0	0	0	0	0
1361	"40th Chess Olympiad: Istanbul 2012"	"Sri Lanka (SRI)"	"Sri Lanka (LKA)"	"South Asia"	2012	10	18.5	0.5841122	0.5404616	8.739464	8.598858	2.04E+07	9980.022	16.83227	9.208341	124	0	0	0	0	0	0	0	0	0	0	1	0	0
1362	"40th Chess Olympiad: Istanbul 2012"	"Thailand (THA)"	"Thailand (THA)"	"East Asia & Pacific"	2012	10	19	0.5841122	0.5550687	8.241588	8.381338	6.78E+07	14450.01	18.0326	9.57845	208	0	0	0	0	0	0	0	0	0	0	0	0	1
1363	"40th Chess Olympiad: Istanbul 2012"	"Trinidad and Tobago (TRI)"	"Trinidad and Tobago (TTO)"	"Latin America & Caribbean"	2012	10	20	0.5841122	0.5842828	8.465118	8.396335	1344817	31172.35	14.11177	10.34729	214	0	0	0	0	0	0	0	1	0	0	0	0	0
1364	"40th Chess Olympiad: Istanbul 2012"	"Uganda (UGA)"	"Uganda (UGA)"	"Sub-Saharan Africa"	2012	10	22.5	0.5841122	0.6573181	6.154674	6.784672	3.46E+07	1689.777	17.35818	7.432352	220	0	0	0	0	0	0	0	0	0	0	0	1	0
1365	"40th Chess Olympiad: Istanbul 2012"	"Wales (WLS)"	"Wales (WLS)"	"Europe & Central Asia"	2012	10	20	0.5841122	0.5842828	12.20989	12.26559	3073873	27225.99	14.93845	10.21193	233	0	0	0	0	0	0	1	0	0	0	0	0	0
1366	"40th Chess Olympiad: Istanbul 2012"	"Yemen (YEM)"	"Yemen (YEM)"	"Middle East & North Africa"	2012	10	18	0.5841122	0.5258545	5.131721	6.817045	2.45E+07	3861.117	17.01309	8.258712	236	0	0	0	0	0	0	0	0	1	0	0	0	0
1367	"40th Chess Olympiad: Istanbul 2012"	"Zimbabwe (ZIM)"	"Zimbabwe (ZWE)"	"Sub-Saharan Africa"	2012	10	22	0.5841122	0.642711	8.774082	9.27206	1.31E+07	2486.848	16.38928	7.818771	239	0	0	0	0	0	0	0	0	0	0	0	1	0
1368	"40th Chess Olympiad: Istanbul 2012"	"International Physically Disabled Chess Association (IPC)"	""	""	2012	10	23	0.5841122	0.6719252	.	.	.	.	.	.	.	0	0	.	.	.	.	.	.	.	.	.	.	.
1369	"40th Chess Olympiad: Istanbul 2012"	"Angola (ANG)"	"Angola (AGO)"	"Sub-Saharan Africa"	2012	9	20.5	0.5257009	0.5988899	5.386559	6.537807	2.51E+07	6645.085	17.03869	8.801633	3	0	0	0	0	0	0	0	0	0	0	0	1	0
1370	"40th Chess Olympiad: Istanbul 2012"	"Barbados (BAR)"	"Barbados (BRB)"	"Latin America & Caribbean"	2012	9	22	0.5257009	0.642711	11.06169	10.9704	283700	16270.09	12.55567	9.697084	31	0	0	0	0	0	0	0	1	0	0	0	0	0
1371	"40th Chess Olympiad: Istanbul 2012"	"Cyprus (CYP)"	"Cyprus (CYP)"	"Europe & Central Asia"	2012	9	18.5	0.5257009	0.5404616	12.73048	12.95099	1135046	31749.56	13.94218	10.36563	53	0	0	0	0	0	0	1	0	0	0	0	0	0
1372	"40th Chess Olympiad: Istanbul 2012"	"Ecuador (ECU)"	"Ecuador (ECU)"	"Latin America & Caribbean"	2012	9	21.5	0.5257009	0.628104	9.133183	9.150174	1.55E+07	10285.87	16.55468	9.238526	61	0	0	0	0	0	0	0	1	0	0	0	0	0
1373	"40th Chess Olympiad: Istanbul 2012"	"El Salvador (ESA)"	"El Salvador (SLV)"	"Latin America & Caribbean"	2012	9	19.5	0.5257009	0.5696757	7.397677	7.635099	6237923	6646.159	15.64616	8.801794	191	0	0	0	0	0	0	0	1	0	0	0	0	0
1374	"40th Chess Olympiad: Istanbul 2012"	"Honduras (HON)"	"Honduras (HND)"	"Latin America & Caribbean"	2012	9	17	0.5257009	0.4966404	6.713633	6.324501	8640691	4072.168	15.97199	8.311931	93	0	0	0	0	0	0	0	1	0	0	0	0	0
1375	"40th Chess Olympiad: Istanbul 2012"	"Iraq (IRQ)"	"Iraq (IRQ)"	"Middle East & North Africa"	2012	9	18.5	0.5257009	0.5404616	7.136799	7.962874	3.19E+07	15032.58	17.2778	9.617975	102	0	0	0	0	0	0	0	0	1	0	0	0	0
1376	"40th Chess Olympiad: Istanbul 2012"	"Liechtenstein (LIE)"	"Liechtenstein (LIE)"	"Europe & Central Asia"	2012	9	17.5	0.5257009	0.5112475	.	.	36615	.	10.50821	.	123	0	0	0	0	0	0	1	0	0	0	0	0	0
1377	"40th Chess Olympiad: Istanbul 2012"	"Luxembourg (LUX)"	"Luxembourg (LUX)"	"Europe & Central Asia"	2012	9	19	0.5257009	0.5550687	13.67965	13.92377	530946	89505.16	13.18242	11.40205	127	0	0	0	0	0	0	1	0	0	0	0	0	0
1378	"40th Chess Olympiad: Istanbul 2012"	"Nepal (NEP)"	"Nepal (NPL)"	"South Asia"	2012	9	21.5	0.5257009	0.628104	4.643453	5.930912	2.70E+07	2154.793	17.11097	7.67545	160	0	0	0	0	0	0	0	0	0	0	1	0	0
1379	"40th Chess Olympiad: Istanbul 2012"	"Nicaragua (NCA)"	"Nicaragua (NIC)"	"Latin America & Caribbean"	2012	9	15.5	0.5257009	0.4528192	6.910753	6.740115	5982526	4374.824	15.60435	8.383621	156	0	0	0	0	0	0	0	1	0	0	0	0	0
1380	"40th Chess Olympiad: Istanbul 2012"	"Sudan (SUD)"	"Sudan (SDN)"	"Sub-Saharan Africa"	2012	9	22	0.5257009	0.642711	5.750132	6.131278	3.62E+07	4074.022	17.4044	8.312387	185	0	0	0	0	0	0	0	0	0	0	0	1	0
1381	"40th Chess Olympiad: Istanbul 2012"	"Syria (SYR)"	"Syria (SYR)"	"Middle East & North Africa"	2012	9	17	0.5257009	0.4966404	8.198895	8.679113	2.04E+07	.	16.83313	.	204	0	0	0	0	0	0	0	0	1	0	0	0	0
1382	"40th Chess Olympiad: Istanbul 2012"	"Afghanistan (AFG)"	"Afghanistan (AFG)"	"South Asia"	2012	8	15	0.4672897	0.4382121	2.746108	3.656552	3.12E+07	1772.765	17.25469	7.480296	2	0	0	0	0	0	0	0	0	0	0	1	0	0
1383	"40th Chess Olympiad: Istanbul 2012"	"Guernsey (GCI)"	"Guernsey (GGY)"	"Europe & Central Asia"	2012	8	14.5	0.4672897	0.423605	.	.	66442.96	.	11.1041	.	77	0	0	0	0	0	0	1	0	0	0	0	0	0
1384	"40th Chess Olympiad: Istanbul 2012"	"Hong Kong (HKG)"	"Hong Kong (HKG)"	"East Asia & Pacific"	2012	8	20	0.4672897	0.5842828	.	.	7150100	50378.33	15.78264	10.82732	92	0	0	0	0	0	0	0	0	0	0	0	0	1
1385	"40th Chess Olympiad: Istanbul 2012"	"Japan (JPN)"	"Japan (JPN)"	"East Asia & Pacific"	2012	8	18	0.4672897	0.5258545	12.61643	12.95321	1.28E+08	36367.6	18.66464	10.50143	109	0	0	0	0	0	0	0	0	0	0	0	0	1
1386	"40th Chess Olympiad: Istanbul 2012"	"Jersey (JCI)"	"Jersey (JEY)"	"Europe & Central Asia"	2012	8	18	0.4672897	0.5258545	.	.	95613.04	.	11.46806	.	107	0	0	0	0	0	0	1	0	0	0	0	0	0
1387	"40th Chess Olympiad: Istanbul 2012"	"South Korea (KOR)"	"South Korea (KOR)"	"East Asia & Pacific"	2012	8	18	0.4672897	0.5258545	12.67758	13.31403	5.02E+07	31776.9	17.73152	10.3665	116	0	0	0	0	0	0	0	0	0	0	0	0	1
1388	"40th Chess Olympiad: Istanbul 2012"	"Macau (MAC)"	"Macau (MAC)"	"East Asia & Pacific"	2012	8	17	0.4672897	0.4966404	.	.	564039	124235.7	13.24288	11.72994	129	0	0	0	0	0	0	0	0	0	0	0	0	1
1389	"40th Chess Olympiad: Istanbul 2012"	"Malawi (MAW)"	"Malawi (MWI)"	"Sub-Saharan Africa"	2012	8	15.5	0.4672897	0.4528192	5.869514	6.606106	1.54E+07	1087.121	16.54962	6.991288	150	0	0	0	0	0	0	0	0	0	0	0	1	0
1390	"40th Chess Olympiad: Istanbul 2012"	"Maldives (MDV)"	"Maldives (MDV)"	"South Asia"	2012	8	17.5	0.4672897	0.5112475	7.33507	7.521019	397237	12261.28	12.89229	9.414201	135	0	0	0	0	0	0	0	0	0	0	1	0	0
1391	"40th Chess Olympiad: Istanbul 2012"	"Mozambique (MOZ)"	"Mozambique (MOZ)"	"Sub-Saharan Africa"	2012	8	17.5	0.4672897	0.5112475	4.12311	4.851694	2.49E+07	1125.065	17.02888	7.025596	145	0	0	0	0	0	0	0	0	0	0	0	1	0
1392	"40th Chess Olympiad: Istanbul 2012"	"Netherlands Antilles (AHO)"	"Netherlands Antilles (ANT)"	"Latin America & Caribbean"	2012	8	16	0.4672897	0.4674262	.	.	204740	27638.76	12.2295	10.22697	7	0	0	0	0	0	0	0	1	0	0	0	0	0
1393	"40th Chess Olympiad: Istanbul 2012"	"Papua New Guinea (PNG)"	"Papua New Guinea (PNG)"	"East Asia & Pacific"	2012	8	16.5	0.4672897	0.4820333	4.824167	5.384033	7631002	3145.863	15.84773	8.053843	169	0	0	0	0	0	0	0	0	0	0	0	0	1
1394	"40th Chess Olympiad: Istanbul 2012"	"Suriname (SUR)"	"Suriname (SUR)"	"Latin America & Caribbean"	2012	8	17.5	0.4672897	0.5112475	8.230286	8.156893	541245	15015.72	13.20163	9.616853	198	0	0	0	0	0	0	0	1	0	0	0	0	0
1395	"40th Chess Olympiad: Istanbul 2012"	"Palestine (PLE)"	"Palestine (PSE)"	"Middle East & North Africa"	2012	8	14.5	0.4672897	0.423605	9.772485	9.855562	3979998	4568.509	15.19679	8.426942	175	0	0	0	0	0	0	0	0	1	0	0	0	0
1396	"40th Chess Olympiad: Istanbul 2012"	"Aruba (ARU)"	"Aruba (ABW)"	"Latin America & Caribbean"	2012	7	15.5	0.4088785	0.4528192	.	.	102560	34830.98	11.5382	10.45826	1	0	0	0	0	0	0	0	1	0	0	0	0	0
1397	"40th Chess Olympiad: Istanbul 2012"	"Fiji (FIJ)"	"Fiji (FJI)"	"East Asia & Pacific"	2012	7	16.5	0.4088785	0.4820333	9.846188	9.837237	865069	7612.228	13.67056	8.937511	70	0	0	0	0	0	0	0	0	0	0	0	0	1
1398	"40th Chess Olympiad: Istanbul 2012"	"Ghana (GHA)"	"Ghana (GHA)"	"Sub-Saharan Africa"	2012	7	17.5	0.4088785	0.5112475	7.080554	7.979033	2.60E+07	3595.641	17.07347	8.187478	78	0	0	0	0	0	0	0	0	0	0	0	1	0
1399	"40th Chess Olympiad: Istanbul 2012"	"Haiti (HAI)"	"Haiti (HTI)"	"Latin America & Caribbean"	2012	7	19	0.4088785	0.5550687	5.668797	6.124502	1.03E+07	1590.861	16.14288	7.372031	95	0	0	0	0	0	0	0	1	0	0	0	0	0
1400	"40th Chess Olympiad: Istanbul 2012"	"Kenya (KEN)"	"Kenya (KEN)"	"Sub-Saharan Africa"	2012	7	16.5	0.4088785	0.4820333	7.95281	8.396993	4.43E+07	2561.61	17.60748	7.848391	111	0	0	0	0	0	0	0	0	0	0	0	1	0
1401	"40th Chess Olympiad: Istanbul 2012"	"Kuwait (KUW)"	"Kuwait (KWT)"	"Middle East & North Africa"	2012	7	16	0.4088785	0.4674262	8.553212	8.105838	3348853	78700.46	15.02413	11.2734	117	0	0	0	0	0	0	0	0	1	0	0	0	0
1402	"40th Chess Olympiad: Istanbul 2012"	"Malta (MLT)"	"Malta (MLT)"	"Middle East & North Africa"	2012	7	17	0.4088785	0.4966404	11.96512	12.39143	420028	29120.67	12.94808	10.2792	140	0	0	0	0	0	0	1	0	0	0	0	0	0
1403	"40th Chess Olympiad: Istanbul 2012"	"Mauritania (MAU)"	"Mauritania (MRT)"	"Sub-Saharan Africa"	2012	7	16	0.4088785	0.4674262	5.256083	6.152384	3706554	3578.105	15.12561	8.182589	146	0	0	0	0	0	0	0	0	0	0	0	1	0
1404	"40th Chess Olympiad: Istanbul 2012"	"Mauritius (MRI)"	"Mauritius (MUS)"	"Sub-Saharan Africa"	2012	7	19	0.4088785	0.5550687	9.149271	9.502672	1255882	17093.32	14.04335	9.746443	149	0	0	0	0	0	0	0	0	0	0	0	1	0
1405	"40th Chess Olympiad: Istanbul 2012"	"Namibia (NAM)"	"Namibia (NAM)"	"Sub-Saharan Africa"	2012	7	21	0.4088785	0.613497	8.11266	8.000075	2194784	9249.688	14.60159	9.132345	152	0	0	0	0	0	0	0	0	0	0	0	1	0
1406	"40th Chess Olympiad: Istanbul 2012"	"San Marino (SMR)"	"San Marino (SMR)"	"Europe & Central Asia"	2012	7	16	0.4088785	0.4674262	.	.	32105	59923.91	10.37677	11.00083	192	0	0	0	0	0	0	1	0	0	0	0	0	0
1407	"40th Chess Olympiad: Istanbul 2012"	"Sierra Leone (SIL)"	"Sierra Leone (SLE)"	"Sub-Saharan Africa"	2012	7	13	0.4088785	0.3797838	3.895718	4.815636	6712581	1413.881	15.71949	7.254094	190	0	0	0	0	0	0	0	0	0	0	0	1	0
1408	"40th Chess Olympiad: Istanbul 2012"	"Chinese Taipei (TPE)"	"Chinese Taipei (TWN)"	"East Asia & Pacific"	2012	7	17.5	0.4088785	0.5112475	11.96054	12.26246	.	.	.	.	218	0	0	0	0	0	0	0	0	0	0	0	0	1
1409	"40th Chess Olympiad: Istanbul 2012"	"US Virgin Islands (ISV)"	"US Virgin Islands (VIR)"	"Latin America & Caribbean"	2012	7	18.5	0.4088785	0.5404616	12.75514	12.46599	108191	.	11.59165	.	229	0	0	0	0	0	0	0	1	0	0	0	0	0
1410	"40th Chess Olympiad: Istanbul 2012"	"Sao Tome and Principe (STP)"	"Sao Tome and Principe (STP)"	"Sub-Saharan Africa"	2012	6	14.5	0.3504673	0.423605	6.055739	6.467429	188404	2638.597	12.14634	7.878003	197	0	0	0	0	0	0	0	0	0	0	0	1	0
1411	"40th Chess Olympiad: Istanbul 2012"	"Bermuda (BER)"	"Bermuda (BMU)"	"North America"	2012	5	15.5	0.2920561	0.4528192	9.381287	8.864079	64798	52137.3	11.07903	10.86164	28	0	0	0	0	0	0	0	0	0	1	0	0	0
1412	"40th Chess Olympiad: Istanbul 2012"	"Palau (PLW)"	"Palau (PLW)"	"East Asia & Pacific"	2012	5	12.5	0.2920561	0.3651767	.	.	17640	14882.88	9.777925	9.607966	168	0	0	0	0	0	0	0	0	0	0	0	0	1
1413	"40th Chess Olympiad: Istanbul 2012"	"Togo (TGO)"	"Togo (TGO)"	"Sub-Saharan Africa"	2012	5	9	0.2920561	0.2629273	5.333575	6.742803	6773807	1334.661	15.72857	7.196433	207	0	0	0	0	0	0	0	0	0	0	0	1	0
1414	"40th Chess Olympiad: Istanbul 2012"	"Rwanda (RWA)"	"Rwanda (RWA)"	"Sub-Saharan Africa"	2012	3	11	0.1752336	0.3213555	4.5793	4.937724	1.05E+07	1575.88	16.17161	7.362569	181	0	0	0	0	0	0	0	0	0	0	0	1	0
1415	"40th Chess Olympiad: Istanbul 2012"	"Burundi (BDI)"	"Burundi (BDI)"	"Sub-Saharan Africa"	2012	0	3.5	0	0.1022495	4.274785	4.562189	9245988	748.0755	16.0397	6.617504	16	0	0	0	0	0	0	0	0	0	0	0	1	0
1416	"41st Chess Olympiad: Tromsø 2014"	"Norway (NOR)"	"Norway (NOR)"	"Europe & Central Asia"	2014	36	71.5	1.90678	1.89404	13.79181	13.77455	5137232	63328.26	15.45203	11.05609	159	1	2	0	0	0	0	1	0	0	0	0	0	0
1417	"41st Chess Olympiad: Tromsø 2014"	"China (CHN)"	"China (CHN)"	"East Asia & Pacific"	2014	19	31.5	1.006356	0.8344371	9.722502	10.15096	1.36E+09	12725.09	21.03389	9.451331	40	0	0	0	0	0	1	0	0	0	0	0	0	0
1418	"41st Chess Olympiad: Tromsø 2014"	"Azerbaijan (AZE)"	"Azerbaijan (AZE)"	"Europe & Central Asia"	2014	17	28	0.9004237	0.7417219	11.2384	11.37078	9535079	16853.57	16.07049	9.732318	15	0	0	1	0	0	0	0	0	0	0	0	0	0
1419	"41st Chess Olympiad: Tromsø 2014"	"Hungary (HUN)"	"Hungary (HUN)"	"Europe & Central Asia"	2014	17	29	0.9004237	0.7682119	12.34793	12.59572	9866468	24220.73	16.10465	10.09496	96	0	0	0	1	0	0	0	0	0	0	0	0	0
1420	"41st Chess Olympiad: Tromsø 2014"	"India (IND)"	"India (IND)"	"South Asia"	2014	17	30.5	0.9004237	0.807947	6.967299	7.742194	1.30E+09	5377.889	20.98224	8.590052	99	0	0	0	0	0	0	0	0	0	0	1	0	0
1421	"41st Chess Olympiad: Tromsø 2014"	"Russia (RUS)"	"Russia (RUS)"	"Europe & Central Asia"	2014	17	28.5	0.9004237	0.7549669	12.19457	12.09698	1.44E+08	25284.59	18.78407	10.13795	180	0	0	1	0	0	0	0	0	0	0	0	0	0
1422	"41st Chess Olympiad: Tromsø 2014"	"Armenia (ARM)"	"Armenia (ARM)"	"Europe & Central Asia"	2014	16	28.5	0.8474576	0.7549669	11.96679	11.85387	2912403	7954.195	14.88449	8.981455	10	0	0	1	0	0	0	0	0	0	0	0	0	0
1423	"41st Chess Olympiad: Tromsø 2014"	"Belarus (BLR)"	"Belarus (BLR)"	"Europe & Central Asia"	2014	16	27	0.8474576	0.7152318	12.0303	12.052	9474511	17933.34	16.06412	9.794417	26	0	0	1	0	0	0	0	0	0	0	0	0	0
1424	"41st Chess Olympiad: Tromsø 2014"	"Cuba (CUB)"	"Cuba (CUB)"	"Latin America & Caribbean"	2014	16	29.5	0.8474576	0.7814569	11.11921	11.17332	1.13E+07	.	16.24092	.	51	0	0	0	0	1	0	0	0	0	0	0	0	0
1425	"41st Chess Olympiad: Tromsø 2014"	"Israel (ISR)"	"Israel (ISR)"	"Middle East & North Africa"	2014	16	28	0.8474576	0.7417219	12.76483	12.61381	8215700	31899.05	15.92156	10.37033	104	0	0	0	0	0	0	0	0	1	0	0	0	0
1426	"41st Chess Olympiad: Tromsø 2014"	"Spain (ESP)"	"Spain (ESP)"	"Europe & Central Asia"	2014	16	28	0.8474576	0.7417219	11.26205	11.4275	4.65E+07	31076.86	17.65455	10.34422	66	0	0	0	0	0	0	1	0	0	0	0	0	0
1427	"41st Chess Olympiad: Tromsø 2014"	"Ukraine (UKR)"	"Ukraine (UKR)"	"Europe & Central Asia"	2014	16	29	0.8474576	0.7682119	12.79413	12.85645	4.53E+07	8243.474	17.6282	9.017177	221	0	0	1	0	0	0	0	0	0	0	0	0	0
1428	"41st Chess Olympiad: Tromsø 2014"	"Argentina (ARG)"	"Argentina (ARG)"	"Latin America & Caribbean"	2014	15	28	0.7944915	0.7417219	10.28273	10.13255	4.27E+07	18935	17.56899	9.848767	9	0	0	0	0	0	0	0	1	0	0	0	0	0
1429	"41st Chess Olympiad: Tromsø 2014"	"Brazil (BRA)"	"Brazil (BRA)"	"Latin America & Caribbean"	2014	15	28.5	0.7944915	0.7549669	8.260331	8.090434	2.03E+08	15480.87	19.12755	9.64736	30	0	0	0	0	0	0	0	1	0	0	0	0	0
1430	"41st Chess Olympiad: Tromsø 2014"	"Egypt (EGY)"	"Egypt (EGY)"	"Middle East & North Africa"	2014	15	28	0.7944915	0.7417219	8.678497	9.337852	9.04E+07	10032.48	18.32003	9.213583	62	0	0	0	0	0	0	0	0	1	0	0	0	0
1431	"41st Chess Olympiad: Tromsø 2014"	"France (FRA)"	"France (FRA)"	"Europe & Central Asia"	2014	15	28.5	0.7944915	0.7549669	13.04988	13.09669	6.63E+07	37575.81	18.00994	10.53412	72	0	0	0	0	0	0	1	0	0	0	0	0	0
1432	"41st Chess Olympiad: Tromsø 2014"	"Netherlands (NED)"	"Netherlands (NLD)"	"Europe & Central Asia"	2014	15	29.5	0.7944915	0.7814569	14.17368	14.47723	1.69E+07	46238.21	16.64075	10.74156	158	0	0	0	0	0	0	1	0	0	0	0	0	0
1433	"41st Chess Olympiad: Tromsø 2014"	"Peru (PER)"	"Peru (PER)"	"Latin America & Caribbean"	2014	15	28	0.7944915	0.7417219	9.561426	9.989847	3.01E+07	11887.42	17.21972	9.383236	166	0	0	0	0	0	0	0	1	0	0	0	0	0
1434	"41st Chess Olympiad: Tromsø 2014"	"Poland (POL)"	"Poland (POL)"	"Europe & Central Asia"	2014	15	28.5	0.7944915	0.7549669	13.42924	13.45841	3.80E+07	24355.39	17.45341	10.10051	170	0	0	0	1	0	0	0	0	0	0	0	0	0
1435	"41st Chess Olympiad: Tromsø 2014"	"Romania (ROM)"	"Romania (ROU)"	"Europe & Central Asia"	2014	15	27.5	0.7944915	0.7284768	12.40277	12.6796	1.99E+07	19801.95	16.80668	9.893536	179	0	0	0	1	0	0	0	0	0	0	0	0	0
1436	"41st Chess Olympiad: Tromsø 2014"	"Serbia (SRB)"	"Serbia (SRB)"	"Europe & Central Asia"	2014	15	27.5	0.7944915	0.7284768	11.24252	11.49257	7130576	14025.59	15.7799	9.548638	195	0	0	1	0	0	0	0	0	0	0	0	0	0
1437	"41st Chess Olympiad: Tromsø 2014"	"Turkey (TUR)"	"Turkey (TUR)"	"Europe & Central Asia"	2014	15	27.5	0.7944915	0.7284768	9.433867	10.17346	7.72E+07	22343.5	18.16232	10.01429	216	0	0	0	0	0	0	1	0	0	0	0	0	0
1438	"41st Chess Olympiad: Tromsø 2014"	"United States of America (USA)"	"United States of America (USA)"	"North America"	2014	15	28	0.7944915	0.7417219	13.47926	13.4781	3.18E+08	52080.79	19.57878	10.86055	223	0	0	0	0	0	0	0	0	0	1	0	0	0
1439	"41st Chess Olympiad: Tromsø 2014"	"Uzbekistan (UZB)"	"Uzbekistan (UZB)"	"Europe & Central Asia"	2014	15	25.5	0.7944915	0.6754967	11.4436	11.45865	3.08E+07	6498.139	17.24165	8.779271	224	0	0	1	0	0	0	0	0	0	0	0	0	0
1440	"41st Chess Olympiad: Tromsø 2014"	"Australia (AUS)"	"Australia (AUS)"	"East Asia & Pacific"	2014	14	26	0.7415254	0.6887417	13.28151	13.37298	2.35E+07	43651.1	16.97148	10.68398	13	0	0	0	0	0	0	0	0	0	0	0	0	1
1441	"41st Chess Olympiad: Tromsø 2014"	"Bulgaria (BUL)"	"Bulgaria (BGR)"	"Europe & Central Asia"	2014	14	26.5	0.7415254	0.7019867	13.28015	13.33622	7223938	16324.34	15.79291	9.700413	21	0	0	0	1	0	0	0	0	0	0	0	0	0
1442	"41st Chess Olympiad: Tromsø 2014"	"Croatia (CRO)"	"Croatia (HRV)"	"Europe & Central Asia"	2014	14	28.5	0.7415254	0.7549669	12.84266	13.01328	4238389	20347.9	15.25969	9.920732	94	0	0	0	1	0	0	0	0	0	0	0	0	0
1443	"41st Chess Olympiad: Tromsø 2014"	"Czech Republic (CZE)"	"Czech Republic (CZE)"	"Europe & Central Asia"	2014	14	27	0.7415254	0.7152318	13.28771	13.48174	1.05E+07	29119.62	16.1693	10.27917	54	0	0	0	1	0	0	0	0	0	0	0	0	0
1444	"41st Chess Olympiad: Tromsø 2014"	"Finland (FIN)"	"Finland (FIN)"	"Europe & Central Asia"	2014	14	28	0.7415254	0.7417219	14.15897	14.10102	5461512	39301.06	15.51324	10.57901	69	0	0	0	0	0	0	1	0	0	0	0	0	0
1445	"41st Chess Olympiad: Tromsø 2014"	"Germany (GER)"	"Germany (DEU)"	"Europe & Central Asia"	2014	14	26.5	0.7415254	0.7019867	12.58699	12.78546	8.10E+07	43474.68	18.20974	10.67993	55	0	0	0	0	0	0	1	0	0	0	0	0	0
1446	"41st Chess Olympiad: Tromsø 2014"	"Kyrgyzstan (KGZ)"	"Kyrgyzstan (KGZ)"	"Europe & Central Asia"	2014	14	29	0.7415254	0.7682119	11.86933	11.77108	5835500	3176.903	15.57947	8.063662	112	0	0	1	0	0	0	0	0	0	0	0	0	0
1447	"41st Chess Olympiad: Tromsø 2014"	"Sweden (SWE)"	"Sweden (SWE)"	"Europe & Central Asia"	2014	14	25	0.7415254	0.6622517	13.66184	13.58358	9696110	44762.49	16.08723	10.70913	201	0	0	0	0	0	0	1	0	0	0	0	0	0
1448	"41st Chess Olympiad: Tromsø 2014"	"England (ENG)"	"England (ENG)"	"Europe & Central Asia"	2014	14	27	0.7415254	0.7152318	12.36126	12.40796	5.43E+07	39777.32	17.81059	10.59105	63	0	0	0	0	0	0	1	0	0	0	0	0	0
1449	"41st Chess Olympiad: Tromsø 2014"	"Vietnam (VIE)"	"Vietnam (VNM)"	"East Asia & Pacific"	2014	14	28.5	0.7415254	0.7549669	8.489058	8.781178	9.17E+07	5312.492	18.33419	8.577816	230	0	0	0	0	1	0	0	0	0	0	0	0	0
1450	"41st Chess Olympiad: Tromsø 2014"	"Albania (ALB)"	"Albania (ALB)"	"Europe & Central Asia"	2014	13	25	0.6885593	0.6622517	9.937989	10.20265	2889104	10700.99	14.87646	9.278091	5	0	0	1	0	0	0	0	0	0	0	0	0	0
1451	"41st Chess Olympiad: Tromsø 2014"	"Bosnia and Herzegovina (BIH)"	"Bosnia and Herzegovina (BIH)"	"Europe & Central Asia"	2014	13	26	0.6885593	0.6887417	9.961662	10.68678	3482104	10783.42	15.06315	9.285766	24	0	0	1	0	0	0	0	0	0	0	0	0	0
1452	"41st Chess Olympiad: Tromsø 2014"	"Canada (CAN)"	"Canada (CAN)"	"North America"	2014	13	23.5	0.6885593	0.6225166	13.74665	13.78177	3.54E+07	43149.58	17.38328	10.67243	36	0	0	0	0	0	0	0	0	0	1	0	0	0
1453	"41st Chess Olympiad: Tromsø 2014"	"Colombia (COL)"	"Colombia (COL)"	"Latin America & Caribbean"	2014	13	28.5	0.6885593	0.7549669	8.416848	8.2913	4.70E+07	12887.6	17.665	9.464021	46	0	0	0	0	0	0	0	1	0	0	0	0	0
1454	"41st Chess Olympiad: Tromsø 2014"	"Georgia (GEO)"	"Georgia (GEO)"	"Europe & Central Asia"	2014	13	24.5	0.6885593	0.6490066	12.5291	12.7811	3719414	9179.19	15.12908	9.124694	76	0	0	1	0	0	0	0	0	0	0	0	0	0
1455	"41st Chess Olympiad: Tromsø 2014"	"Greece (GRE)"	"Greece (GRC)"	"Europe & Central Asia"	2014	13	26.5	0.6885593	0.7019867	11.73925	12.0418	1.09E+07	24081.63	16.20358	10.0892	85	0	0	0	0	0	0	1	0	0	0	0	0	0
1456	"41st Chess Olympiad: Tromsø 2014"	"Iceland (ISL)"	"Iceland (ISL)"	"Europe & Central Asia"	2014	13	27	0.6885593	0.7152318	14.99318	15.04779	327386	42774.89	12.6989	10.66371	103	0	0	0	0	0	0	1	0	0	0	0	0	0
1457	"41st Chess Olympiad: Tromsø 2014"	"Indonesia (INA)"	"Indonesia (IDN)"	"East Asia & Pacific"	2014	13	25.5	0.6885593	0.6754967	8.352314	8.597899	2.55E+08	10003.17	19.35728	9.210657	97	0	0	0	0	0	0	0	0	0	0	0	0	1
1458	"41st Chess Olympiad: Tromsø 2014"	"Iran (IRI)"	"Iran (IRN)"	"Middle East & North Africa"	2014	13	25.5	0.6885593	0.6754967	8.935286	9.415789	7.75E+07	17130.73	18.16535	9.74863	101	0	0	0	0	0	0	0	0	1	0	0	0	0
1459	"41st Chess Olympiad: Tromsø 2014"	"Italy (ITA)"	"Italy (ITA)"	"Europe & Central Asia"	2014	13	24	0.6885593	0.6357616	11.86233	12.14325	6.08E+07	34043.56	17.92292	10.4354	105	0	0	0	0	0	0	1	0	0	0	0	0	0
1460	"41st Chess Olympiad: Tromsø 2014"	"Kazakhstan (KAZ)"	"Kazakhstan (KAZ)"	"Europe & Central Asia"	2014	13	24	0.6885593	0.6357616	11.30214	11.23209	1.73E+07	23587.34	16.66554	10.06847	110	0	0	1	0	0	0	0	0	0	0	0	0	0
1461	"41st Chess Olympiad: Tromsø 2014"	"Latvia (LAT)"	"Latvia (LVA)"	"Europe & Central Asia"	2014	13	24.5	0.6885593	0.6490066	13.34143	13.22395	1993782	22201.86	14.50554	10.00793	128	0	0	0	1	0	0	0	0	0	0	0	0	0
1462	"41st Chess Olympiad: Tromsø 2014"	"Lithuania (LTU)"	"Lithuania (LTU)"	"Europe & Central Asia"	2014	13	27	0.6885593	0.7152318	13.56497	13.42898	2932367	26232.53	14.89132	10.17476	126	0	0	0	1	0	0	0	0	0	0	0	0	0
1463	"41st Chess Olympiad: Tromsø 2014"	"Mexico (MEX)"	"Mexico (MEX)"	"Latin America & Caribbean"	2014	13	25.5	0.6885593	0.6754967	8.355021	8.481834	1.20E+08	17149.78	18.60596	9.749741	136	0	0	0	0	0	0	0	1	0	0	0	0	0
1464	"41st Chess Olympiad: Tromsø 2014"	"Moldova (MDA)"	"Moldova (MDA)"	"Europe & Central Asia"	2014	13	24.5	0.6885593	0.6490066	11.57933	11.5674	3556397	5711.282	15.08426	8.650199	133	0	0	1	0	0	0	0	0	0	0	0	0	0
1465	"41st Chess Olympiad: Tromsø 2014"	"North Macedonia (MKD)"	"North Macedonia (MKD)"	"Europe & Central Asia"	2014	13	22	0.6885593	0.5827814	11.65351	11.92623	2077775	12296.78	14.54681	9.417093	138	0	0	1	0	0	0	0	0	0	0	0	0	0
1466	"41st Chess Olympiad: Tromsø 2014"	"Paraguay (PAR)"	"Paraguay (PRY)"	"Latin America & Caribbean"	2014	13	24.5	0.6885593	0.6490066	8.735604	8.592357	6599526	10870.74	15.70251	9.29383	174	0	0	0	0	0	0	0	1	0	0	0	0	0
1467	"41st Chess Olympiad: Tromsø 2014"	"Philippines (PHI)"	"Philippines (PHL)"	"East Asia & Pacific"	2014	13	25	0.6885593	0.6622517	9.641389	9.398976	1.01E+08	6558.973	18.4258	8.788589	167	0	0	0	0	0	0	0	0	0	0	0	0	1
1468	"41st Chess Olympiad: Tromsø 2014"	"Portugal (POR)"	"Portugal (PRT)"	"Europe & Central Asia"	2014	13	24.5	0.6885593	0.6490066	9.858556	10.07054	1.04E+07	26033.92	16.15742	10.16716	173	0	0	0	0	0	0	1	0	0	0	0	0	0
1469	"41st Chess Olympiad: Tromsø 2014"	"Qatar (QAT)"	"Qatar (QAT)"	"Middle East & North Africa"	2014	13	25.5	0.6885593	0.6754967	8.613422	8.221912	2459198	116693.5	14.71535	11.66731	177	0	0	0	0	0	0	0	0	1	0	0	0	0
1470	"41st Chess Olympiad: Tromsø 2014"	"Singapore (SIN)"	"Singapore (SGP)"	"East Asia & Pacific"	2014	13	25.5	0.6885593	0.6754967	11.49869	11.74354	5469724	81965.36	15.51474	11.31405	187	0	0	0	0	0	0	0	0	0	0	0	0	1
1471	"41st Chess Olympiad: Tromsø 2014"	"Slovakia (SVK)"	"Slovakia (SVK)"	"Europe & Central Asia"	2014	13	26	0.6885593	0.6887417	13.45329	13.57712	5418649	27354.53	15.50536	10.21664	199	0	0	0	1	0	0	0	0	0	0	0	0	0
1472	"41st Chess Olympiad: Tromsø 2014"	"Slovenia (SLO)"	"Slovenia (SVN)"	"Europe & Central Asia"	2014	13	27	0.6885593	0.7152318	13.31741	13.42631	2061980	28522.58	14.53918	10.25845	200	0	0	0	1	0	0	0	0	0	0	0	0	0
1473	"41st Chess Olympiad: Tromsø 2014"	"Switzerland (SUI)"	"Switzerland (CHE)"	"Europe & Central Asia"	2014	13	24.5	0.6885593	0.6490066	12.63847	12.83307	8188649	57218.02	15.91826	10.95462	37	0	0	0	0	0	0	1	0	0	0	0	0	0
1474	"41st Chess Olympiad: Tromsø 2014"	"Tajikistan (TJK)"	"Tajikistan (TJK)"	"Europe & Central Asia"	2014	13	27	0.6885593	0.7152318	10.66156	11.23851	8252833	2580.248	15.92607	7.85564	209	0	0	1	0	0	0	0	0	0	0	0	0	0
1475	"41st Chess Olympiad: Tromsø 2014"	"Venezuela (VEN)"	"Venezuela (VEN)"	"Latin America & Caribbean"	2014	13	25.5	0.6885593	0.6754967	9.884575	9.795804	3.00E+07	17131.39	17.21821	9.748668	227	0	0	0	0	0	0	0	1	0	0	0	0	0
1476	"41st Chess Olympiad: Tromsø 2014"	"Austria (AUT)"	"Austria (AUT)"	"Europe & Central Asia"	2014	12	27	0.6355932	0.7152318	12.62892	12.82248	8546356	44246.89	15.96102	10.69754	14	0	0	0	0	0	0	1	0	0	0	0	0	0
1477	"41st Chess Olympiad: Tromsø 2014"	"Bangladesh (BAN)"	"Bangladesh (BGD)"	"South Asia"	2014	12	25	0.6355932	0.6622517	5.192154	5.569751	1.55E+08	3067.033	18.85583	8.028466	20	0	0	0	0	0	0	0	0	0	0	1	0	0
1478	"41st Chess Olympiad: Tromsø 2014"	"Belgium (BEL)"	"Belgium (BEL)"	"Europe & Central Asia"	2014	12	23.5	0.6355932	0.6225166	13.7204	13.89549	1.12E+07	41447.19	16.23223	10.63218	17	0	0	0	0	0	0	1	0	0	0	0	0	0
1479	"41st Chess Olympiad: Tromsø 2014"	"Bolivia (BOL)"	"Bolivia (BOL)"	"Latin America & Caribbean"	2014	12	23	0.6355932	0.6092715	9.298474	9.908538	1.07E+07	6239.548	16.18636	8.738663	29	0	0	0	0	0	0	0	1	0	0	0	0	0
1480	"41st Chess Olympiad: Tromsø 2014"	"Chile (CHI)"	"Chile (CHL)"	"Latin America & Caribbean"	2014	12	26	0.6355932	0.6887417	10.70916	10.84727	1.78E+07	22013.85	16.6924	9.999427	39	0	0	0	0	0	0	0	1	0	0	0	0	0
1481	"41st Chess Olympiad: Tromsø 2014"	"Denmark (DEN)"	"Denmark (DNK)"	"Europe & Central Asia"	2014	12	27.5	0.6355932	0.7284768	14.78234	14.84812	5643475	45057.08	15.54601	10.71569	58	0	0	0	0	0	0	1	0	0	0	0	0	0
1482	"41st Chess Olympiad: Tromsø 2014"	"Ecuador (ECU)"	"Ecuador (ECU)"	"Latin America & Caribbean"	2014	12	24	0.6355932	0.6357616	9.310868	9.317348	1.60E+07	10868.12	16.58508	9.293589	61	0	0	0	0	0	0	0	1	0	0	0	0	0
1483	"41st Chess Olympiad: Tromsø 2014"	"Ireland (IRL)"	"Ireland (IRL)"	"Europe & Central Asia"	2014	12	25.5	0.6355932	0.6754967	12.90143	12.81531	6498706	43267.3	15.68711	10.67515	100	0	0	0	0	0	0	1	0	0	0	0	0	0
1484	"41st Chess Olympiad: Tromsø 2014"	"Japan (JPN)"	"Japan (JPN)"	"East Asia & Pacific"	2014	12	25.5	0.6355932	0.6754967	12.7104	13.03074	1.27E+08	37337.32	18.66187	10.52775	109	0	0	0	0	0	0	0	0	0	0	0	0	1
1485	"41st Chess Olympiad: Tromsø 2014"	"Lebanon (LIB)"	"Lebanon (LBN)"	"Middle East & North Africa"	2014	12	22.5	0.6355932	0.5960265	12.05906	11.90759	6262410	12349.04	15.65008	9.421333	119	0	0	0	0	0	0	0	0	1	0	0	0	0
1486	"41st Chess Olympiad: Tromsø 2014"	"Malaysia (MAS)"	"Malaysia (MYS)"	"East Asia & Pacific"	2014	12	23.5	0.6355932	0.6225166	9.724518	9.738159	2.99E+07	24487.45	17.21225	10.10592	151	0	0	0	0	0	0	0	0	0	0	0	0	1
1487	"41st Chess Olympiad: Tromsø 2014"	"Mongolia (MGL)"	"Mongolia (MNG)"	"East Asia & Pacific"	2014	12	24	0.6355932	0.6357616	10.13076	9.747816	2940108	11286.07	14.89396	9.331325	143	0	0	0	0	0	0	0	0	0	0	0	0	1
1488	"41st Chess Olympiad: Tromsø 2014"	"Montenegro (MNE)"	"Montenegro (MNE)"	"Europe & Central Asia"	2014	12	23	0.6355932	0.6092715	12.65447	12.94957	621810	14796.62	13.34039	9.602154	142	0	0	1	0	0	0	0	0	0	0	0	0	0
1489	"41st Chess Olympiad: Tromsø 2014"	"Sri Lanka (SRI)"	"Sri Lanka (LKA)"	"South Asia"	2014	12	22.5	0.6355932	0.5960265	8.954589	8.782244	2.08E+07	10646.8	16.84941	9.273015	124	0	0	0	0	0	0	0	0	0	0	1	0	0
1490	"41st Chess Olympiad: Tromsø 2014"	"Tunisia (TUN)"	"Tunisia (TUN)"	"Middle East & North Africa"	2014	12	24	0.6355932	0.6357616	8.098866	8.687639	1.11E+07	10845.57	16.21914	9.291512	215	0	0	0	0	0	0	0	0	1	0	0	0	0
1491	"41st Chess Olympiad: Tromsø 2014"	"International Chess Committee of the Deaf (ICS)"	""	""	2014	12	24.5	0.6355932	0.6490066	.	.	.	.	.	.	.	0	0	.	.	.	.	.	.	.	.	.	.	.
1492	"41st Chess Olympiad: Tromsø 2014"	"International Braille Chess Association (IBC)"	""	""	2014	12	19.5	0.6355932	0.5165563	.	.	.	.	.	.	.	0	0	.	.	.	.	.	.	.	.	.	.	.
1493	"41st Chess Olympiad: Tromsø 2014"	"Andorra (AND)"	"Andorra (AND)"	"Europe & Central Asia"	2014	11	21.5	0.5826271	0.5695364	12.9809	13.09029	79213	.	11.2799	.	6	0	0	0	0	0	0	1	0	0	0	0	0	0
1494	"41st Chess Olympiad: Tromsø 2014"	"Botswana (BOT)"	"Botswana (BWA)"	"Sub-Saharan Africa"	2014	11	21	0.5826271	0.5562914	8.847177	8.838457	2088614	16175.24	14.55201	9.691236	34	0	0	0	0	0	0	0	0	0	0	0	1	0
1495	"41st Chess Olympiad: Tromsø 2014"	"Costa Rica (CRC)"	"Costa Rica (CRI)"	"Latin America & Caribbean"	2014	11	22	0.5826271	0.5827814	8.643454	8.515865	4795396	14259.05	15.38317	9.565146	49	0	0	0	0	0	0	0	1	0	0	0	0	0
1496	"41st Chess Olympiad: Tromsø 2014"	"Cyprus (CYP)"	"Cyprus (CYP)"	"Europe & Central Asia"	2014	11	22	0.5826271	0.5827814	12.90396	13.1103	1152285	29912.19	13.95726	10.30602	53	0	0	0	0	0	0	1	0	0	0	0	0	0
1497	"41st Chess Olympiad: Tromsø 2014"	"Estonia (EST)"	"Estonia (EST)"	"Europe & Central Asia"	2014	11	25	0.5826271	0.6622517	14.07127	13.95506	1314545	26930.88	14.089	10.20103	67	0	0	0	1	0	0	0	0	0	0	0	0	0
1498	"41st Chess Olympiad: Tromsø 2014"	"Faroe Islands (FAI)"	"Faroe Islands (FRO)"	"Europe & Central Asia"	2014	11	21.5	0.5826271	0.5695364	.	.	47960	.	10.77812	.	73	0	0	0	0	0	0	1	0	0	0	0	0	0
1499	"41st Chess Olympiad: Tromsø 2014"	"Guatemala (GUA)"	"Guatemala (GTM)"	"Latin America & Caribbean"	2014	11	18.5	0.5826271	0.4900662	5.951696	6.441939	1.59E+07	7147.563	16.58329	8.874527	88	0	0	0	0	0	0	0	1	0	0	0	0	0
1500	"41st Chess Olympiad: Tromsø 2014"	"Jamaica (JAM)"	"Jamaica (JAM)"	"Latin America & Caribbean"	2014	11	21	0.5826271	0.5562914	10.43455	10.22108	2875136	8019.182	14.87161	8.989592	106	0	0	0	0	0	0	0	1	0	0	0	0	0
1501	"41st Chess Olympiad: Tromsø 2014"	"Jordan (JOR)"	"Jordan (JOR)"	"Middle East & North Africa"	2014	11	25	0.5826271	0.6622517	11.18274	11.31429	8920049	8634.536	16.00381	9.063525	108	0	0	0	0	0	0	0	0	1	0	0	0	0
1502	"41st Chess Olympiad: Tromsø 2014"	"Pakistan (PAK)"	"Pakistan (PAK)"	"South Asia"	2014	11	19	0.5826271	0.5033113	5.528869	6.495372	1.95E+08	4347.527	19.09008	8.377362	164	0	0	0	0	0	0	0	0	0	0	1	0	0
1503	"41st Chess Olympiad: Tromsø 2014"	"Panama (PAN)"	"Panama (PAN)"	"Latin America & Caribbean"	2014	11	20.5	0.5826271	0.5430464	9.874086	9.628476	3901315	20031.69	15.17682	9.905071	165	0	0	0	0	0	0	0	1	0	0	0	0	0
1504	"41st Chess Olympiad: Tromsø 2014"	"South Africa (RSA)"	"South Africa (ZAF)"	"Sub-Saharan Africa"	2014	11	24.5	0.5826271	0.6490066	10.01797	10.15663	5.45E+07	12388.26	17.81455	9.424504	237	0	0	0	0	0	0	0	0	0	0	0	1	0
1505	"41st Chess Olympiad: Tromsø 2014"	"Syria (SYR)"	"Syria (SYR)"	"Middle East & North Africa"	2014	11	22	0.5826271	0.5827814	8.301984	8.771019	1.87E+07	.	16.74487	.	204	0	0	0	0	0	0	0	0	1	0	0	0	0
1506	"41st Chess Olympiad: Tromsø 2014"	"Uganda (UGA)"	"Uganda (UGA)"	"Sub-Saharan Africa"	2014	11	20	0.5826271	0.5298013	6.395498	6.984338	3.69E+07	1722.491	17.42405	7.451527	220	0	0	0	0	0	0	0	0	0	0	0	1	0
1507	"41st Chess Olympiad: Tromsø 2014"	"United Arab Emirates (UAE)"	"United Arab Emirates (ARE)"	"Middle East & North Africa"	2014	11	23	0.5826271	0.6092715	9.811397	9.314054	9214175	62879.7	16.03625	11.04898	8	0	0	0	0	0	0	0	0	1	0	0	0	0
1508	"41st Chess Olympiad: Tromsø 2014"	"Scotland (SCO)"	"Scotland (SCT)"	"Europe & Central Asia"	2014	11	22	0.5826271	0.5827814	12.36126	12.40796	5348954	37068.75	15.49241	10.52053	184	0	0	0	0	0	0	1	0	0	0	0	0	0
1509	"41st Chess Olympiad: Tromsø 2014"	"Yemen (YEM)"	"Yemen (YEM)"	"Middle East & North Africa"	2014	11	23.5	0.5826271	0.6225166	5.43091	7.092424	2.58E+07	3828.485	17.0668	8.250224	236	0	0	0	0	0	0	0	0	1	0	0	0	0
1510	"41st Chess Olympiad: Tromsø 2014"	"Zambia (ZAM)"	"Zambia (ZMB)"	"Sub-Saharan Africa"	2014	11	17.5	0.5826271	0.4635762	7.466313	8.071757	1.54E+07	3684.686	16.54986	8.211941	238	0	0	0	0	0	0	0	0	0	0	0	1	0
1511	"41st Chess Olympiad: Tromsø 2014"	"Angola (ANG)"	"Angola (AGO)"	"Sub-Saharan Africa"	2014	10	21.5	0.529661	0.5695364	5.701318	6.829702	2.69E+07	6813.052	17.10919	8.826595	3	0	0	0	0	0	0	0	0	0	0	0	1	0
1512	"41st Chess Olympiad: Tromsø 2014"	"Bahamas (BAH)"	"Bahamas (BHS)"	"Latin America & Caribbean"	2014	10	19.5	0.529661	0.5165563	10.69351	10.50466	370633	28847.02	12.82297	10.26976	23	0	0	0	0	0	0	0	1	0	0	0	0	0
1513	"41st Chess Olympiad: Tromsø 2014"	"Brunei Darussalam (BRU)"	"Brunei Darussalam (BRN)"	"East Asia & Pacific"	2014	10	16.5	0.529661	0.4370861	13.2761	13.28409	409769	76448.59	12.92335	11.24437	32	0	0	0	0	0	0	0	0	0	0	0	0	1
1514	"41st Chess Olympiad: Tromsø 2014"	"Dominican Republic (DOM)"	"Dominican Republic (DOM)"	"Latin America & Caribbean"	2014	10	21.5	0.529661	0.5695364	8.111335	7.747025	1.02E+07	12892.33	16.13448	9.464388	59	0	0	0	0	0	0	0	1	0	0	0	0	0
1515	"41st Chess Olympiad: Tromsø 2014"	"El Salvador (ESA)"	"El Salvador (SLV)"	"Latin America & Caribbean"	2014	10	20.5	0.529661	0.5430464	7.630402	7.873922	6295128	6847.946	15.65529	8.831704	191	0	0	0	0	0	0	0	1	0	0	0	0	0
1516	"41st Chess Olympiad: Tromsø 2014"	"Ethiopia (ETH)"	"Ethiopia (ETH)"	"Sub-Saharan Africa"	2014	10	22.5	0.529661	0.5960265	3.471098	4.118544	9.81E+07	1413.963	18.40144	7.254151	68	0	0	0	0	0	0	0	0	0	0	0	1	0
1517	"41st Chess Olympiad: Tromsø 2014"	"Iraq (IRQ)"	"Iraq (IRQ)"	"Middle East & North Africa"	2014	10	20.5	0.529661	0.5430464	7.312223	8.088719	3.44E+07	15094.57	17.35391	9.62209	102	0	0	0	0	0	0	0	0	1	0	0	0	0
1518	"41st Chess Olympiad: Tromsø 2014"	"Libya (LBA)"	"Libya (LBY)"	"Middle East & North Africa"	2014	10	21.5	0.529661	0.5695364	8.323749	8.298852	6362037	15965.49	15.66586	9.678185	121	0	0	0	0	0	0	0	0	1	0	0	0	0
1519	"41st Chess Olympiad: Tromsø 2014"	"Liechtenstein (LIE)"	"Liechtenstein (LIE)"	"Europe & Central Asia"	2014	10	18.5	0.529661	0.4900662	.	.	37223	.	10.52468	.	123	0	0	0	0	0	0	1	0	0	0	0	0	0
1520	"41st Chess Olympiad: Tromsø 2014"	"Luxembourg (LUX)"	"Luxembourg (LUX)"	"Europe & Central Asia"	2014	10	21	0.529661	0.5562914	13.80844	14.03144	556319	92349.19	13.2291	11.43333	127	0	0	0	0	0	0	1	0	0	0	0	0	0
1521	"41st Chess Olympiad: Tromsø 2014"	"Madagascar (MAD)"	"Madagascar (MDG)"	"Sub-Saharan Africa"	2014	10	20	0.529661	0.5298013	4.916485	5.050023	2.36E+07	1602.934	16.97633	7.379591	134	0	0	0	0	0	0	0	0	0	0	0	1	0
1522	"41st Chess Olympiad: Tromsø 2014"	"Malawi (MAW)"	"Malawi (MWI)"	"Sub-Saharan Africa"	2014	10	20	0.529661	0.5298013	6.091534	6.795306	1.63E+07	1142.531	16.60603	7.041001	150	0	0	0	0	0	0	0	0	0	0	0	1	0
1523	"41st Chess Olympiad: Tromsø 2014"	"Nepal (NEP)"	"Nepal (NPL)"	"South Asia"	2014	10	19.5	0.529661	0.5165563	4.892086	6.173584	2.69E+07	2385.471	17.10789	7.777152	160	0	0	0	0	0	0	0	0	0	0	1	0	0
1524	"41st Chess Olympiad: Tromsø 2014"	"Netherlands Antilles (AHO)"	"Netherlands Antilles (ANT)"	"Latin America & Caribbean"	2014	10	21	0.529661	0.5562914	.	.	211606	26442.68	12.26248	10.18273	7	0	0	0	0	0	0	0	1	0	0	0	0	0
1525	"41st Chess Olympiad: Tromsø 2014"	"New Zealand (NZL)"	"New Zealand (NZL)"	"East Asia & Pacific"	2014	10	23	0.529661	0.6092715	13.15213	13.15829	4509700	34608.06	15.32174	10.45184	162	0	0	0	0	0	0	0	0	0	0	0	0	1
1526	"41st Chess Olympiad: Tromsø 2014"	"Nicaragua (NCA)"	"Nicaragua (NIC)"	"Latin America & Caribbean"	2014	10	22.5	0.529661	0.5960265	7.106317	6.933639	6142733	4684.541	15.63078	8.452024	156	0	0	0	0	0	0	0	1	0	0	0	0	0
1527	"41st Chess Olympiad: Tromsø 2014"	"Nigeria (NGR)"	"Nigeria (NGA)"	"Sub-Saharan Africa"	2014	10	17.5	0.529661	0.4635762	6.979659	7.979789	1.76E+08	5687.592	18.98829	8.646042	155	0	0	0	0	0	0	0	0	0	0	0	1	0
1528	"41st Chess Olympiad: Tromsø 2014"	"Sudan (SUD)"	"Sudan (SDN)"	"Sub-Saharan Africa"	2014	10	20	0.529661	0.5298013	6.076234	6.441425	3.80E+07	4161.895	17.45251	8.333726	185	0	0	0	0	0	0	0	0	0	0	0	1	0
1529	"41st Chess Olympiad: Tromsø 2014"	"Thailand (THA)"	"Thailand (THA)"	"East Asia & Pacific"	2014	10	20.5	0.529661	0.5430464	8.470598	8.584777	6.84E+07	14852.44	18.04145	9.605919	208	0	0	0	0	0	0	0	0	0	0	0	0	1
1530	"41st Chess Olympiad: Tromsø 2014"	"Wales (WLS)"	"Wales (WLS)"	"Europe & Central Asia"	2014	10	21.5	0.529661	0.5695364	12.36126	12.40796	3092783	27782.22	14.94458	10.23215	233	0	0	0	0	0	0	1	0	0	0	0	0	0
1531	"41st Chess Olympiad: Tromsø 2014"	"Uruguay (URU)"	"Uruguay (URY)"	"Latin America & Caribbean"	2014	10	20	0.529661	0.5298013	9.73394	9.524573	3400434	19939.01	15.03941	9.900434	222	0	0	0	0	0	0	0	1	0	0	0	0	0
1532	"41st Chess Olympiad: Tromsø 2014"	"Zimbabwe (ZIM)"	"Zimbabwe (ZWE)"	"Sub-Saharan Africa"	2014	10	21.5	0.529661	0.5695364	8.946086	9.41866	1.36E+07	2506.49	16.4246	7.826639	239	0	0	0	0	0	0	0	0	0	0	0	1	0
1533	"41st Chess Olympiad: Tromsø 2014"	"International Physically Disabled Chess Association (IPC)"	""	""	2014	10	21	0.529661	0.5562914	.	.	.	.	.	.	.	0	0	.	.	.	.	.	.	.	.	.	.	.
1534	"41st Chess Olympiad: Tromsø 2014"	"Afghanistan (AFG)"	"Afghanistan (AFG)"	"South Asia"	2014	9	15	0.4766949	0.397351	3.044164	4.016639	3.34E+07	1795.736	17.32319	7.49317	2	0	0	0	0	0	0	0	0	0	0	1	0	0
1535	"41st Chess Olympiad: Tromsø 2014"	"Algeria (ALG)"	"Algeria (DZA)"	"Middle East & North Africa"	2014	9	19.5	0.4766949	0.5165563	8.788929	8.727233	3.89E+07	13557.77	17.47711	9.514715	60	0	0	0	0	0	0	0	0	1	0	0	0	0
1536	"41st Chess Olympiad: Tromsø 2014"	"Barbados (BAR)"	"Barbados (BRB)"	"Latin America & Caribbean"	2014	9	17.5	0.4766949	0.4635762	11.22048	11.10651	284825	15956.84	12.55963	9.677643	31	0	0	0	0	0	0	0	1	0	0	0	0	0
1537	"41st Chess Olympiad: Tromsø 2014"	"Jersey (JCI)"	"Jersey (JEY)"	"Europe & Central Asia"	2014	9	17.5	0.4766949	0.4635762	.	.	96819	.	11.4806	.	107	0	0	0	0	0	0	1	0	0	0	0	0	0
1538	"41st Chess Olympiad: Tromsø 2014"	"South Korea (KOR)"	"South Korea (KOR)"	"East Asia & Pacific"	2014	9	20.5	0.4766949	0.5430464	12.80674	13.41616	5.07E+07	33425.69	17.74236	10.41708	116	0	0	0	0	0	0	0	0	0	0	0	0	1
1539	"41st Chess Olympiad: Tromsø 2014"	"Mauritius (MRI)"	"Mauritius (MUS)"	"Sub-Saharan Africa"	2014	9	15	0.4766949	0.397351	9.304184	9.618651	1260934	18255.87	14.04736	9.812242	149	0	0	0	0	0	0	0	0	0	0	0	1	0
1540	"41st Chess Olympiad: Tromsø 2014"	"Monaco (MNC)"	"Monaco (MCO)"	"Europe & Central Asia"	2014	9	19.5	0.4766949	0.5165563	.	.	37322	.	10.52734	.	132	0	0	0	0	0	0	1	0	0	0	0	0	0
1541	"41st Chess Olympiad: Tromsø 2014"	"Morocco (MAR)"	"Morocco (MAR)"	"Middle East & North Africa"	2014	9	22.5	0.4766949	0.5960265	6.11626	6.743641	3.42E+07	7104.525	17.34751	8.868487	131	0	0	0	0	0	0	0	0	1	0	0	0	0
1542	"41st Chess Olympiad: Tromsø 2014"	"Mozambique (MOZ)"	"Mozambique (MOZ)"	"Sub-Saharan Africa"	2014	9	19	0.4766949	0.5033113	4.427051	5.132819	2.63E+07	1222.453	17.08455	7.108614	145	0	0	0	0	0	0	0	0	0	0	0	1	0
1543	"41st Chess Olympiad: Tromsø 2014"	"Namibia (NAM)"	"Namibia (NAM)"	"Sub-Saharan Africa"	2014	9	17	0.4766949	0.4503311	8.345686	8.22743	2273430	10030.12	14.6368	9.213347	152	0	0	0	0	0	0	0	0	0	0	0	1	0
1544	"41st Chess Olympiad: Tromsø 2014"	"Puerto Rico (PUR)"	"Puerto Rico (PRI)"	"Latin America & Caribbean"	2014	9	16.5	0.4766949	0.4370861	12.28792	12.12825	3534874	35066.06	15.07819	10.46499	171	0	0	0	0	0	0	0	1	0	0	0	0	0
1545	"41st Chess Olympiad: Tromsø 2014"	"San Marino (SMR)"	"San Marino (SMR)"	"Europe & Central Asia"	2014	9	17.5	0.4766949	0.4635762	.	.	32948	56110.34	10.40269	10.93508	192	0	0	0	0	0	0	1	0	0	0	0	0	0
1546	"41st Chess Olympiad: Tromsø 2014"	"Trinidad and Tobago (TRI)"	"Trinidad and Tobago (TTO)"	"Latin America & Caribbean"	2014	9	16.5	0.4766949	0.4370861	8.521846	8.43827	1362342	31170.21	14.12472	10.34722	214	0	0	0	0	0	0	0	1	0	0	0	0	0
1547	"41st Chess Olympiad: Tromsø 2014"	"Palestine (PLE)"	"Palestine (PSE)"	"Middle East & North Africa"	2014	9	16.5	0.4766949	0.4370861	10.01598	10.04681	4173398	4445.308	15.24424	8.399605	175	0	0	0	0	0	0	0	0	1	0	0	0	0
1548	"41st Chess Olympiad: Tromsø 2014"	"Aruba (ARU)"	"Aruba (ABW)"	"Latin America & Caribbean"	2014	8	14.5	0.4237288	0.384106	.	.	103774	36172.93	11.54997	10.49607	1	0	0	0	0	0	0	0	1	0	0	0	0	0
1549	"41st Chess Olympiad: Tromsø 2014"	"Cameroon (CMR)"	"Cameroon (CMR)"	"Sub-Saharan Africa"	2014	8	16.5	0.4237288	0.4370861	7.340536	7.894761	2.27E+07	3134.081	16.93708	8.050091	42	0	0	0	0	0	0	0	0	0	0	0	1	0
1550	"41st Chess Olympiad: Tromsø 2014"	"Cote d’Ivoire (CIV)"	"Cote d’Ivoire (CIV)"	"Sub-Saharan Africa"	2014	8	18	0.4237288	0.4768212	4.739697	5.722157	2.26E+07	3038.845	16.93557	8.019233	41	0	0	0	0	0	0	0	0	0	0	0	1	0
1551	"41st Chess Olympiad: Tromsø 2014"	"Ghana (GHA)"	"Ghana (GHA)"	"Sub-Saharan Africa"	2014	8	19	0.4237288	0.5033113	7.311381	8.181831	2.72E+07	3791.28	17.11963	8.240459	78	0	0	0	0	0	0	0	0	0	0	0	1	0
1552	"41st Chess Olympiad: Tromsø 2014"	"Guernsey (GCI)"	"Guernsey (GGY)"	"Europe & Central Asia"	2014	8	21	0.4237288	0.5562914	.	.	67281	.	11.11663	.	77	0	0	0	0	0	0	1	0	0	0	0	0	0
1553	"41st Chess Olympiad: Tromsø 2014"	"Haiti (HAI)"	"Haiti (HTI)"	"Latin America & Caribbean"	2014	8	19	0.4237288	0.5033113	5.898089	6.355758	1.05E+07	1656.316	16.17154	7.412351	95	0	0	0	0	0	0	0	1	0	0	0	0	0
1554	"41st Chess Olympiad: Tromsø 2014"	"Honduras (HON)"	"Honduras (HND)"	"Latin America & Caribbean"	2014	8	21.5	0.4237288	0.5695364	6.931481	6.555065	8955589	4162.167	16.00779	8.333791	93	0	0	0	0	0	0	0	1	0	0	0	0	0
1555	"41st Chess Olympiad: Tromsø 2014"	"Hong Kong (HKG)"	"Hong Kong (HKG)"	"East Asia & Pacific"	2014	8	20.5	0.4237288	0.5430464	.	.	7229500	52789.44	15.79368	10.87407	92	0	0	0	0	0	0	0	0	0	0	0	0	1
1556	"41st Chess Olympiad: Tromsø 2014"	"Kuwait (KUW)"	"Kuwait (KWT)"	"Middle East & North Africa"	2014	8	17	0.4237288	0.4503311	8.896219	8.371426	3690942	72588.67	15.12139	11.19256	117	0	0	0	0	0	0	0	0	1	0	0	0	0
1557	"41st Chess Olympiad: Tromsø 2014"	"Oman (OMA)"	"Oman (OMN)"	"Middle East & North Africa"	2014	8	18.5	0.4237288	0.4900662	8.385377	8.297851	4027260	39700.4	15.2086	10.58912	163	0	0	0	0	0	0	0	0	1	0	0	0	0
1558	"41st Chess Olympiad: Tromsø 2014"	"Sao Tome and Principe (STP)"	"Sao Tome and Principe (STP)"	"Sub-Saharan Africa"	2014	8	15	0.4237288	0.397351	6.333735	6.727096	195727	2836.535	12.18448	7.950339	197	0	0	0	0	0	0	0	0	0	0	0	1	0
1559	"41st Chess Olympiad: Tromsø 2014"	"Senegal (SEN)"	"Senegal (SEN)"	"Sub-Saharan Africa"	2014	8	14	0.4237288	0.3708609	3.664798	4.315925	1.42E+07	2902.507	16.46697	7.97333	186	0	0	0	0	0	0	0	0	0	0	0	1	0
1560	"41st Chess Olympiad: Tromsø 2014"	"Suriname (SUR)"	"Suriname (SUR)"	"Latin America & Caribbean"	2014	8	19.5	0.4237288	0.5165563	8.350273	8.265594	553273	15158.82	13.22361	9.626338	198	0	0	0	0	0	0	0	1	0	0	0	0	0
1561	"41st Chess Olympiad: Tromsø 2014"	"Chinese Taipei (TPE)"	"Chinese Taipei (TWN)"	"East Asia & Pacific"	2014	8	23.5	0.4237288	0.6225166	12.14582	12.41862	.	.	.	.	218	0	0	0	0	0	0	0	0	0	0	0	0	1
1562	"41st Chess Olympiad: Tromsø 2014"	"Bermuda (BER)"	"Bermuda (BMU)"	"North America"	2014	7	13.5	0.3707627	0.3576159	9.450726	8.905354	65139	.	11.08428	.	28	0	0	0	0	0	0	0	0	0	1	0	0	0
1563	"41st Chess Olympiad: Tromsø 2014"	"Fiji (FIJ)"	"Fiji (FJI)"	"East Asia & Pacific"	2014	7	17.5	0.3707627	0.4635762	10.00247	9.976903	866453	8405.905	13.67216	9.03669	70	0	0	0	0	0	0	0	0	0	0	0	0	1
1564	"41st Chess Olympiad: Tromsø 2014"	"Kenya (KEN)"	"Kenya (KEN)"	"Sub-Saharan Africa"	2014	7	19.5	0.3707627	0.5165563	8.162487	8.578702	4.67E+07	2713.3	17.65925	7.905921	111	0	0	0	0	0	0	0	0	0	0	0	1	0
1565	"41st Chess Olympiad: Tromsø 2014"	"Lesotho (LES)"	"Lesotho (LSO)"	"Sub-Saharan Africa"	2014	7	17	0.3707627	0.4503311	7.175491	6.443615	2043437	2812.583	14.53014	7.941859	125	0	0	0	0	0	0	0	0	0	0	0	1	0
1566	"41st Chess Olympiad: Tromsø 2014"	"Macau (MAC)"	"Macau (MAC)"	"East Asia & Pacific"	2014	7	19	0.3707627	0.5033113	.	.	590208	130439.1	13.28823	11.77866	129	0	0	0	0	0	0	0	0	0	0	0	0	1
1567	"41st Chess Olympiad: Tromsø 2014"	"Malta (MLT)"	"Malta (MLT)"	"Middle East & North Africa"	2014	7	18	0.3707627	0.4768212	12.06741	12.48192	434558	32008.37	12.98208	10.37375	140	0	0	0	0	0	0	1	0	0	0	0	0	0
1568	"41st Chess Olympiad: Tromsø 2014"	"Mauritania (MAU)"	"Mauritania (MRT)"	"Sub-Saharan Africa"	2014	7	14	0.3707627	0.3708609	5.520936	6.418063	3930896	3779.101	15.18438	8.237242	146	0	0	0	0	0	0	0	0	0	0	0	1	0
1569	"41st Chess Olympiad: Tromsø 2014"	"Papua New Guinea (PNG)"	"Papua New Guinea (PNG)"	"East Asia & Pacific"	2014	7	16.5	0.3707627	0.4370861	4.982333	5.536937	7946731	3561.213	15.88827	8.177856	169	0	0	0	0	0	0	0	0	0	0	0	0	1
1570	"41st Chess Olympiad: Tromsø 2014"	"Rwanda (RWA)"	"Rwanda (RWA)"	"Sub-Saharan Africa"	2014	7	14.5	0.3707627	0.384106	4.76678	5.110424	1.11E+07	1667.58	16.22098	7.419129	181	0	0	0	0	0	0	0	0	0	0	0	1	0
1571	"41st Chess Olympiad: Tromsø 2014"	"Seychelles (SEY)"	"Seychelles (SYC)"	"Sub-Saharan Africa"	2014	7	19	0.3707627	0.5033113	9.257421	9.347975	91359	24221.14	11.42255	10.09498	203	0	0	0	0	0	0	0	0	0	0	0	1	0
1572	"41st Chess Olympiad: Tromsø 2014"	"US Virgin Islands (ISV)"	"US Virgin Islands (VIR)"	"Latin America & Caribbean"	2014	7	17	0.3707627	0.4503311	12.85096	12.55465	107884	.	11.58881	.	229	0	0	0	0	0	0	0	1	0	0	0	0	0
1573	"41st Chess Olympiad: Tromsø 2014"	"Burundi (BDI)"	"Burundi (BDI)"	"Sub-Saharan Africa"	2014	6	13.5	0.3177966	0.3576159	4.402238	4.697621	9844297	768.4698	16.1024	6.644402	16	0	0	0	0	0	0	0	0	0	0	0	1	0
1574	"41st Chess Olympiad: Tromsø 2014"	"Gambia (GAM)"	"Gambia (GMB)"	"Sub-Saharan Africa"	2014	6	11	0.3177966	0.2913907	5.22192	5.9505	2024042	2203.734	14.52061	7.697908	82	0	0	0	0	0	0	0	0	0	0	0	1	0
1575	"41st Chess Olympiad: Tromsø 2014"	"Guam (GUM)"	"Guam (GUM)"	"East Asia & Pacific"	2014	6	13	0.3177966	0.3443709	12.97663	13.00905	161016	.	11.98926	.	90	0	0	0	0	0	0	0	0	0	0	0	0	1
1576	"41st Chess Olympiad: Tromsø 2014"	"Guyana (GUY)"	"Guyana (GUY)"	"Latin America & Caribbean"	2014	6	19	0.3177966	0.5033113	9.129963	9.052104	763380	6910.68	13.54551	8.840823	91	0	0	0	0	0	0	0	1	0	0	0	0	0
1577	"41st Chess Olympiad: Tromsø 2014"	"Maldives (MDV)"	"Maldives (MDV)"	"South Asia"	2014	6	15	0.3177966	0.397351	7.641474	7.827338	435015	12892.11	12.98314	9.464371	135	0	0	0	0	0	0	0	0	0	0	1	0	0
1578	"41st Chess Olympiad: Tromsø 2014"	"Saudi Arabia (KSA)"	"Saudi Arabia (SAU)"	"Middle East & North Africa"	2014	6	12.5	0.3177966	0.3311258	8.965995	9.142271	3.09E+07	49731.78	17.24682	10.8144	182	0	0	0	0	0	0	0	0	1	0	0	0	0
1579	"41st Chess Olympiad: Tromsø 2014"	"Togo (TGO)"	"Togo (TGO)"	"Sub-Saharan Africa"	2014	6	12	0.3177966	0.3178808	5.606847	7.034173	7137997	1423.553	15.78094	7.260911	207	0	0	0	0	0	0	0	0	0	0	0	1	0
1580	"41st Chess Olympiad: Tromsø 2014"	"Tanzania (TAN)"	"Tanzania (TZA)"	"Sub-Saharan Africa"	2014	5	13.5	0.2648305	0.3576159	5.925449	6.328937	5.00E+07	2536.6	17.72673	7.83858	219	0	0	0	0	0	0	0	0	0	0	0	1	0
1581	"41st Chess Olympiad: Tromsø 2014"	"Eswatini (SWZ)"	"Eswatini (SWZ)"	"Sub-Saharan Africa"	2014	4	11	0.2118644	0.2913907	8.056452	8.121566	1095021	9052.402	13.90628	9.110785	202	0	0	0	0	0	0	0	0	0	0	0	1	0
1582	"41st Chess Olympiad: Tromsø 2014"	"Palau (PLW)"	"Palau (PLW)"	"East Asia & Pacific"	2014	4	10	0.2118644	0.2649007	.	.	17626	15326.25	9.77713	9.637322	168	0	0	0	0	0	0	0	0	0	0	0	0	1
1583	"41st Chess Olympiad: Tromsø 2014"	"Bhutan (BTN)"	"Bhutan (BTN)"	"South Asia"	2014	3	8	0.1588983	0.2119205	6.950702	7.161901	719056	7954.381	13.48569	8.981478	33	0	0	0	0	0	0	0	0	0	0	1	0	0
1584	"41st Chess Olympiad: Tromsø 2014"	"British Virgin Islands (IVB)"	"British Virgin Islands (VGB)"	"Latin America & Caribbean"	2014	3	10	0.1588983	0.2649007	.	.	28989	.	10.27467	.	228	0	0	0	0	0	0	0	1	0	0	0	0	0
1585	"41st Chess Olympiad: Tromsø 2014"	"Solomon Islands (SOL)"	"Solomon Islands (SLB)"	"East Asia & Pacific"	2014	3	7.5	0.1588983	0.1986755	6.44815	7.081554	587079	2097.377	13.28292	7.648443	189	0	0	0	0	0	0	0	0	0	0	0	0	1
1586	"42nd Chess Olympiad: Baku 2016"	"Azerbaijan (AZE)"	"Azerbaijan (AZE)"	"Europe & Central Asia"	2016	42	84.5	2.258065	2.271505	11.33986	11.45073	9757812	16131.97	16.09358	9.688559	15	1	2	1	0	0	0	0	0	0	0	0	0	0
1587	"42nd Chess Olympiad: Baku 2016"	"Ukraine (UKR)"	"Ukraine (UKR)"	"Europe & Central Asia"	2016	20	31	1.075269	0.8333333	12.92549	12.95939	4.50E+07	7678.054	17.62228	8.946121	221	0	0	1	0	0	0	0	0	0	0	0	0	0
1588	"42nd Chess Olympiad: Baku 2016"	"United States of America (USA)"	"United States of America (USA)"	"North America"	2016	20	31.5	1.075269	0.8467742	13.51923	13.50848	3.23E+08	53631.76	19.59338	10.8899	223	0	0	0	0	0	0	0	0	0	1	0	0	0
1589	"42nd Chess Olympiad: Baku 2016"	"Russia (RUS)"	"Russia (RUS)"	"Europe & Central Asia"	2016	18	32	0.9677419	0.8602151	12.31337	12.18906	1.44E+08	24416.62	18.7877	10.10302	180	0	0	1	0	0	0	0	0	0	0	0	0	0
1590	"42nd Chess Olympiad: Baku 2016"	"France (FRA)"	"France (FRA)"	"Europe & Central Asia"	2016	16	30	0.8602151	0.8064516	13.16658	13.19983	6.69E+07	38097.88	18.01811	10.54791	72	0	0	0	0	0	0	1	0	0	0	0	0	0
1591	"42nd Chess Olympiad: Baku 2016"	"India (IND)"	"India (IND)"	"South Asia"	2016	16	27.5	0.8602151	0.7392473	7.240679	7.949435	1.32E+09	6145.294	21.00431	8.723442	99	0	0	0	0	0	0	0	0	0	0	1	0	0
1592	"42nd Chess Olympiad: Baku 2016"	"Norway (NOR)"	"Norway (NOR)"	"Europe & Central Asia"	2016	16	26.5	0.8602151	0.7123656	13.90565	13.87234	5234519	64052.95	15.47079	11.06746	159	0	0	0	0	0	0	1	0	0	0	0	0	0
1593	"42nd Chess Olympiad: Baku 2016"	"Peru (PER)"	"Peru (PER)"	"Latin America & Caribbean"	2016	16	26.5	0.8602151	0.7123656	9.721652	10.13602	3.09E+07	12414.48	17.24711	9.426619	166	0	0	0	0	0	0	0	1	0	0	0	0	0
1594	"42nd Chess Olympiad: Baku 2016"	"Poland (POL)"	"Poland (POL)"	"Europe & Central Asia"	2016	16	29.5	0.8602151	0.7930108	13.58878	13.61141	3.80E+07	26093.88	17.45231	10.16946	170	0	0	0	1	0	0	0	0	0	0	0	0	0
1595	"42nd Chess Olympiad: Baku 2016"	"Turkey (TUR)"	"Turkey (TUR)"	"Europe & Central Asia"	2016	16	30	0.8602151	0.8064516	9.716375	10.45395	7.98E+07	23664.43	18.19531	10.07173	216	0	0	0	0	0	0	1	0	0	0	0	0	0
1596	"42nd Chess Olympiad: Baku 2016"	"England (ENG)"	"England (ENG)"	"Europe & Central Asia"	2016	16	26.5	0.8602151	0.7123656	12.50044	12.54103	5.52E+07	40873.79	17.82691	10.61824	63	0	0	0	0	0	0	1	0	0	0	0	0	0
1597	"42nd Chess Olympiad: Baku 2016"	"Belarus (BLR)"	"Belarus (BLR)"	"Europe & Central Asia"	2016	15	27.5	0.8064516	0.7392473	12.19607	12.19328	9501534	16763.04	16.06696	9.726932	26	0	0	1	0	0	0	0	0	0	0	0	0	0
1598	"42nd Chess Olympiad: Baku 2016"	"Brazil (BRA)"	"Brazil (BRA)"	"Latin America & Caribbean"	2016	15	26	0.8064516	0.6989247	8.48379	8.301069	2.06E+08	14200.31	19.14418	9.561019	30	0	0	0	0	0	0	0	1	0	0	0	0	0
1599	"42nd Chess Olympiad: Baku 2016"	"Canada (CAN)"	"Canada (CAN)"	"North America"	2016	15	30.5	0.8064516	0.8198925	13.83921	13.86599	3.61E+07	43110.7	17.40207	10.67153	36	0	0	0	0	0	0	0	0	0	1	0	0	0
1600	"42nd Chess Olympiad: Baku 2016"	"China (CHN)"	"China (CHN)"	"East Asia & Pacific"	2016	15	29	0.8064516	0.7795699	9.970629	10.36914	1.38E+09	14368.63	21.04438	9.572803	40	0	0	0	0	0	1	0	0	0	0	0	0	0
1601	"42nd Chess Olympiad: Baku 2016"	"Croatia (CRO)"	"Croatia (HRV)"	"Europe & Central Asia"	2016	15	26	0.8064516	0.6989247	12.96747	13.1156	4174349	21900.81	15.24447	9.994279	94	0	0	0	1	0	0	0	0	0	0	0	0	0
1602	"42nd Chess Olympiad: Baku 2016"	"Greece (GRE)"	"Greece (GRC)"	"Europe & Central Asia"	2016	15	25.5	0.8064516	0.6854839	11.82349	12.10505	1.08E+07	24188.99	16.19283	10.09365	85	0	0	0	0	0	0	1	0	0	0	0	0	0
1603	"42nd Chess Olympiad: Baku 2016"	"Hungary (HUN)"	"Hungary (HUN)"	"Europe & Central Asia"	2016	15	29	0.8064516	0.7795699	12.47219	12.70235	9814023	25842.87	16.09932	10.15979	96	0	0	0	1	0	0	0	0	0	0	0	0	0
1604	"42nd Chess Olympiad: Baku 2016"	"Iran (IRI)"	"Iran (IRN)"	"Middle East & North Africa"	2016	15	28	0.8064516	0.7526882	9.148389	9.585645	7.96E+07	18663.54	18.19207	9.834327	101	0	0	0	0	0	0	0	0	1	0	0	0	0
1605	"42nd Chess Olympiad: Baku 2016"	"Italy (ITA)"	"Italy (ITA)"	"Europe & Central Asia"	2016	15	26	0.8064516	0.6989247	11.97238	12.22719	6.06E+07	34840.2	17.92026	10.45853	105	0	0	0	0	0	0	1	0	0	0	0	0	0
1606	"42nd Chess Olympiad: Baku 2016"	"Latvia (LAT)"	"Latvia (LVA)"	"Europe & Central Asia"	2016	15	26.5	0.8064516	0.7123656	13.46181	13.32417	1959537	23740.18	14.48822	10.07492	128	0	0	0	1	0	0	0	0	0	0	0	0	0
1607	"42nd Chess Olympiad: Baku 2016"	"Paraguay (PAR)"	"Paraguay (PRY)"	"Latin America & Caribbean"	2016	15	26.5	0.8064516	0.7123656	8.965364	8.802217	6777872	11381.32	15.72917	9.339728	174	0	0	0	0	0	0	0	1	0	0	0	0	0
1608	"42nd Chess Olympiad: Baku 2016"	"Slovenia (SLO)"	"Slovenia (SVN)"	"Europe & Central Asia"	2016	15	27	0.8064516	0.7258065	13.45142	13.53744	2065042	30018.45	14.54066	10.30957	200	0	0	0	1	0	0	0	0	0	0	0	0	0
1609	"42nd Chess Olympiad: Baku 2016"	"Argentina (ARG)"	"Argentina (ARG)"	"Latin America & Caribbean"	2016	14	25	0.7526882	0.672043	10.43965	10.27659	4.36E+07	18645.09	17.59035	9.833338	9	0	0	0	0	0	0	0	1	0	0	0	0	0
1610	"42nd Chess Olympiad: Baku 2016"	"Australia (AUS)"	"Australia (AUS)"	"East Asia & Pacific"	2016	14	26	0.7526882	0.6989247	13.40079	13.4823	2.42E+07	44488.74	17.00149	10.70299	13	0	0	0	0	0	0	0	0	0	0	0	0	1
1611	"42nd Chess Olympiad: Baku 2016"	"Bosnia and Herzegovina (BIH)"	"Bosnia and Herzegovina (BIH)"	"Europe & Central Asia"	2016	14	28	0.7526882	0.7526882	10.08736	10.76777	3386267	11790.63	15.03524	9.375061	24	0	0	1	0	0	0	0	0	0	0	0	0	0
1612	"42nd Chess Olympiad: Baku 2016"	"Cuba (CUB)"	"Cuba (CUB)"	"Latin America & Caribbean"	2016	14	27.5	0.7526882	0.7392473	11.26789	11.3062	1.13E+07	.	16.24342	.	51	0	0	0	0	1	0	0	0	0	0	0	0	0
1613	"42nd Chess Olympiad: Baku 2016"	"Czech Republic (CZE)"	"Czech Republic (CZE)"	"Europe & Central Asia"	2016	14	24	0.7526882	0.6451613	13.37111	13.54631	1.06E+07	31295.26	16.17318	10.35122	54	0	0	0	1	0	0	0	0	0	0	0	0	0
1614	"42nd Chess Olympiad: Baku 2016"	"Georgia (GEO)"	"Georgia (GEO)"	"Europe & Central Asia"	2016	14	26.5	0.7526882	0.7123656	12.64401	12.89625	3727505	9707.631	15.13125	9.180668	76	0	0	1	0	0	0	0	0	0	0	0	0	0
1615	"42nd Chess Olympiad: Baku 2016"	"Israel (ISR)"	"Israel (ISR)"	"Middle East & North Africa"	2016	14	28.5	0.7526882	0.766129	12.83772	12.66569	8546000	32617.55	15.96097	10.39261	104	0	0	0	0	0	0	0	0	1	0	0	0	0
1616	"42nd Chess Olympiad: Baku 2016"	"Kazakhstan (KAZ)"	"Kazakhstan (KAZ)"	"Europe & Central Asia"	2016	14	29	0.7526882	0.7795699	11.45144	11.36034	1.78E+07	23447.02	16.69437	10.0625	110	0	0	1	0	0	0	0	0	0	0	0	0	0
1617	"42nd Chess Olympiad: Baku 2016"	"Romania (ROM)"	"Romania (ROU)"	"Europe & Central Asia"	2016	14	25	0.7526882	0.672043	12.4913	12.74799	1.97E+07	21782.13	16.79625	9.988845	179	0	0	0	1	0	0	0	0	0	0	0	0	0
1618	"42nd Chess Olympiad: Baku 2016"	"Spain (ESP)"	"Spain (ESP)"	"Europe & Central Asia"	2016	14	24	0.7526882	0.6451613	11.34725	11.49053	4.65E+07	33244.95	17.65461	10.41166	66	0	0	0	0	0	0	1	0	0	0	0	0	0
1619	"42nd Chess Olympiad: Baku 2016"	"Albania (ALB)"	"Albania (ALB)"	"Europe & Central Asia"	2016	13	25	0.6989247	0.672043	10.03943	10.28295	2876101	11352.1	14.87195	9.337158	5	0	0	1	0	0	0	0	0	0	0	0	0	0
1620	"42nd Chess Olympiad: Baku 2016"	"Austria (AUT)"	"Austria (AUT)"	"Europe & Central Asia"	2016	13	27.5	0.6989247	0.7392473	12.74013	12.9167	8736668	44632.73	15.98304	10.70622	14	0	0	0	0	0	0	1	0	0	0	0	0	0
1621	"42nd Chess Olympiad: Baku 2016"	"Belgium (BEL)"	"Belgium (BEL)"	"Europe & Central Asia"	2016	13	25	0.6989247	0.672043	13.83497	13.99138	1.13E+07	42465.19	16.24309	10.65644	17	0	0	0	0	0	0	1	0	0	0	0	0	0
1622	"42nd Chess Olympiad: Baku 2016"	"Chile (CHI)"	"Chile (CHL)"	"Latin America & Caribbean"	2016	13	27	0.6989247	0.7258065	10.82424	10.96433	1.82E+07	22331.23	16.71743	10.01374	39	0	0	0	0	0	0	0	1	0	0	0	0	0
1623	"42nd Chess Olympiad: Baku 2016"	"Costa Rica (CRC)"	"Costa Rica (CRI)"	"Latin America & Caribbean"	2016	13	25	0.6989247	0.672043	8.798841	8.664939	4899345	15077.49	15.40461	9.620958	49	0	0	0	0	0	0	0	1	0	0	0	0	0
1624	"42nd Chess Olympiad: Baku 2016"	"Denmark (DEN)"	"Denmark (DNK)"	"Europe & Central Asia"	2016	13	26	0.6989247	0.6989247	14.89416	14.94767	5728010	46906.75	15.56088	10.75592	58	0	0	0	0	0	0	1	0	0	0	0	0	0
1625	"42nd Chess Olympiad: Baku 2016"	"Ecuador (ECU)"	"Ecuador (ECU)"	"Latin America & Caribbean"	2016	13	26.5	0.6989247	0.7123656	9.485325	9.482033	1.65E+07	10394.06	16.61833	9.24899	61	0	0	0	0	0	0	0	1	0	0	0	0	0
1626	"42nd Chess Olympiad: Baku 2016"	"Finland (FIN)"	"Finland (FIN)"	"Europe & Central Asia"	2016	13	24	0.6989247	0.6451613	14.29592	14.22673	5495303	40310.59	15.5194	10.60437	69	0	0	0	0	0	0	1	0	0	0	0	0	0
1627	"42nd Chess Olympiad: Baku 2016"	"Germany (GER)"	"Germany (DEU)"	"Europe & Central Asia"	2016	13	25	0.6989247	0.672043	12.7059	12.89433	8.23E+07	44467.22	18.22647	10.70251	55	0	0	0	0	0	0	1	0	0	0	0	0	0
1628	"42nd Chess Olympiad: Baku 2016"	"Indonesia (INA)"	"Indonesia (IDN)"	"East Asia & Pacific"	2016	13	27.5	0.6989247	0.7392473	8.542723	8.735599	2.62E+08	10748.29	19.38215	9.282502	97	0	0	0	0	0	0	0	0	0	0	0	0	1
1629	"42nd Chess Olympiad: Baku 2016"	"Moldova (MDA)"	"Moldova (MDA)"	"Europe & Central Asia"	2016	13	27.5	0.6989247	0.7392473	11.73195	11.69957	3551954	5950.351	15.08301	8.691205	133	0	0	1	0	0	0	0	0	0	0	0	0	0
1630	"42nd Chess Olympiad: Baku 2016"	"Mongolia (MGL)"	"Mongolia (MNG)"	"East Asia & Pacific"	2016	13	22	0.6989247	0.5913978	10.19132	9.778327	3056359	11245.04	14.93273	9.327682	143	0	0	0	0	0	0	0	0	0	0	0	0	1
1631	"42nd Chess Olympiad: Baku 2016"	"Montenegro (MNE)"	"Montenegro (MNE)"	"Europe & Central Asia"	2016	13	22.5	0.6989247	0.6048387	12.76782	13.02507	622303	15737.01	13.34118	9.663771	142	0	0	1	0	0	0	0	0	0	0	0	0	0
1632	"42nd Chess Olympiad: Baku 2016"	"Netherlands (NED)"	"Netherlands (NLD)"	"Europe & Central Asia"	2016	13	26.5	0.6989247	0.7123656	14.29447	14.57913	1.70E+07	47709.72	16.65051	10.77289	158	0	0	0	0	0	0	1	0	0	0	0	0	0
1633	"42nd Chess Olympiad: Baku 2016"	"Portugal (POR)"	"Portugal (PRT)"	"Europe & Central Asia"	2016	13	26.5	0.6989247	0.7123656	10.01638	10.2055	1.03E+07	27233.61	16.15012	10.21221	173	0	0	0	0	0	0	1	0	0	0	0	0	0
1634	"42nd Chess Olympiad: Baku 2016"	"Qatar (QAT)"	"Qatar (QAT)"	"Middle East & North Africa"	2016	13	24.5	0.6989247	0.6586022	8.809307	8.398333	2654374	114455.8	14.79172	11.64794	177	0	0	0	0	0	0	0	0	1	0	0	0	0
1635	"42nd Chess Olympiad: Baku 2016"	"Serbia (SRB)"	"Serbia (SRB)"	"Europe & Central Asia"	2016	13	25	0.6989247	0.672043	11.39893	11.6043	7058322	14902.56	15.76972	9.609288	195	0	0	1	0	0	0	0	0	0	0	0	0	0
1636	"42nd Chess Olympiad: Baku 2016"	"Switzerland (SUI)"	"Switzerland (CHE)"	"Europe & Central Asia"	2016	13	27	0.6989247	0.7258065	12.73449	12.91772	8373338	57678.87	15.94056	10.96265	37	0	0	0	0	0	0	1	0	0	0	0	0	0
1637	"42nd Chess Olympiad: Baku 2016"	"Turkmenistan (TKM)"	"Turkmenistan (TKM)"	"Europe & Central Asia"	2016	13	23	0.6989247	0.6182796	10.7151	10.96276	5662372	15648.85	15.54935	9.658153	211	0	0	1	0	0	0	0	0	0	0	0	0	0
1638	"42nd Chess Olympiad: Baku 2016"	"Uzbekistan (UZB)"	"Uzbekistan (UZB)"	"Europe & Central Asia"	2016	13	29.5	0.6989247	0.7930108	11.58711	11.57376	3.18E+07	7154.029	17.27648	8.875431	224	0	0	1	0	0	0	0	0	0	0	0	0	0
1639	"42nd Chess Olympiad: Baku 2016"	"Venezuela (VEN)"	"Venezuela (VEN)"	"Latin America & Caribbean"	2016	13	27	0.6989247	0.7258065	10.08432	9.998588	2.98E+07	13416.8	17.21157	9.504263	227	0	0	0	0	0	0	0	1	0	0	0	0	0
1640	"42nd Chess Olympiad: Baku 2016"	"Vietnam (VIE)"	"Vietnam (VNM)"	"East Asia & Pacific"	2016	13	25	0.6989247	0.672043	8.665395	8.930202	9.36E+07	5895.628	18.35495	8.681967	230	0	0	0	0	1	0	0	0	0	0	0	0	0
1641	"42nd Chess Olympiad: Baku 2016"	"Angola (ANG)"	"Angola (AGO)"	"Sub-Saharan Africa"	2016	12	23.5	0.6451613	0.6317204	6.024531	7.122253	2.88E+07	6258.376	17.17736	8.741676	3	0	0	0	0	0	0	0	0	0	0	0	1	0
1642	"42nd Chess Olympiad: Baku 2016"	"Bolivia (BOL)"	"Bolivia (BOL)"	"Latin America & Caribbean"	2016	12	24.5	0.6451613	0.6586022	9.525406	10.11978	1.10E+07	6620.438	16.21629	8.797916	29	0	0	0	0	0	0	0	1	0	0	0	0	0
1643	"42nd Chess Olympiad: Baku 2016"	"Bulgaria (BUL)"	"Bulgaria (BGR)"	"Europe & Central Asia"	2016	12	21.5	0.6451613	0.577957	13.40378	13.44206	7127822	17792.68	15.77952	9.786542	21	0	0	0	1	0	0	0	0	0	0	0	0	0
1644	"42nd Chess Olympiad: Baku 2016"	"Egypt (EGY)"	"Egypt (EGY)"	"Middle East & North Africa"	2016	12	28.5	0.6451613	0.766129	8.942287	9.539847	9.44E+07	10460.91	18.36355	9.255401	62	0	0	0	0	0	0	0	0	1	0	0	0	0
1645	"42nd Chess Olympiad: Baku 2016"	"Iceland (ISL)"	"Iceland (ISL)"	"Europe & Central Asia"	2016	12	25.5	0.6451613	0.6854839	15.10194	15.15145	335439	46819.43	12.7232	10.75405	103	0	0	0	0	0	0	1	0	0	0	0	0	0
1646	"42nd Chess Olympiad: Baku 2016"	"Japan (JPN)"	"Japan (JPN)"	"East Asia & Pacific"	2016	12	22.5	0.6451613	0.6048387	12.8103	13.11322	1.27E+08	38108.41	18.65965	10.54819	109	0	0	0	0	0	0	0	0	0	0	0	0	1
1647	"42nd Chess Olympiad: Baku 2016"	"Jordan (JOR)"	"Jordan (JOR)"	"Middle East & North Africa"	2016	12	25	0.6451613	0.672043	11.37688	11.4828	9551467	8422.033	16.0722	9.038607	108	0	0	0	0	0	0	0	0	1	0	0	0	0
1648	"42nd Chess Olympiad: Baku 2016"	"Lithuania (LTU)"	"Lithuania (LTU)"	"Europe & Central Asia"	2016	12	25.5	0.6451613	0.6854839	13.65509	13.49241	2868231	28063.8	14.86921	10.24224	126	0	0	0	1	0	0	0	0	0	0	0	0	0
1649	"42nd Chess Olympiad: Baku 2016"	"Nigeria (NGR)"	"Nigeria (NGA)"	"Sub-Saharan Africa"	2016	12	24.5	0.6451613	0.6586022	7.153802	8.159308	1.86E+08	5448.913	19.04104	8.603171	155	0	0	0	0	0	0	0	0	0	0	0	1	0
1650	"42nd Chess Olympiad: Baku 2016"	"North Macedonia (MKD)"	"North Macedonia (MKD)"	"Europe & Central Asia"	2016	12	24.5	0.6451613	0.6586022	11.78122	12.03584	2080745	13115.92	14.54824	9.481582	138	0	0	1	0	0	0	0	0	0	0	0	0	0
1651	"42nd Chess Olympiad: Baku 2016"	"Philippines (PHI)"	"Philippines (PHL)"	"East Asia & Pacific"	2016	12	28	0.6451613	0.7526882	9.795602	9.519531	1.04E+08	7209.787	18.45667	8.883195	167	0	0	0	0	0	0	0	0	0	0	0	0	1
1652	"42nd Chess Olympiad: Baku 2016"	"Singapore (SIN)"	"Singapore (SGP)"	"East Asia & Pacific"	2016	12	25.5	0.6451613	0.6854839	11.67134	11.89623	5607283	84704.28	15.53958	11.34692	187	0	0	0	0	0	0	0	0	0	0	0	0	1
1653	"42nd Chess Olympiad: Baku 2016"	"Slovakia (SVK)"	"Slovakia (SVK)"	"Europe & Central Asia"	2016	12	27	0.6451613	0.7258065	13.54037	13.65009	5430798	29216.9	15.5076	10.2825	199	0	0	0	1	0	0	0	0	0	0	0	0	0
1654	"42nd Chess Olympiad: Baku 2016"	"Sudan (SUD)"	"Sudan (SDN)"	"Sub-Saharan Africa"	2016	12	24	0.6451613	0.6451613	6.407498	6.757016	3.98E+07	4356.784	17.50057	8.37949	185	0	0	0	0	0	0	0	0	0	0	0	1	0
1655	"42nd Chess Olympiad: Baku 2016"	"Sweden (SWE)"	"Sweden (SWE)"	"Europe & Central Asia"	2016	12	27	0.6451613	0.7258065	13.77474	13.68729	9923085	46774.3	16.11037	10.75309	201	0	0	0	0	0	0	1	0	0	0	0	0	0
1656	"42nd Chess Olympiad: Baku 2016"	"Scotland (SCO)"	"Scotland (SCT)"	"Europe & Central Asia"	2016	12	24	0.6451613	0.6451613	12.50044	12.54103	5400375	37494.15	15.50198	10.53194	184	0	0	0	0	0	0	1	0	0	0	0	0	0
1657	"42nd Chess Olympiad: Baku 2016"	"Zambia (ZAM)"	"Zambia (ZMB)"	"Sub-Saharan Africa"	2016	12	26.5	0.6451613	0.7123656	7.685308	8.268953	1.64E+07	3703.013	16.61056	8.216902	238	0	0	0	0	0	0	0	0	0	0	0	1	0
1658	"42nd Chess Olympiad: Baku 2016"	"International Physically Disabled Chess Association (IPC)"	""	""	2016	12	25	0.6451613	0.672043	.	.	.	.	.	.	.	0	0	.	.	.	.	.	.	.	.	.	.	.
1659	"42nd Chess Olympiad: Baku 2016"	"Algeria (ALG)"	"Algeria (DZA)"	"Middle East & North Africa"	2016	11	23	0.5913978	0.6182796	9.03596	8.929449	4.06E+07	13926.91	17.51808	9.541578	60	0	0	0	0	0	0	0	0	1	0	0	0	0
1660	"42nd Chess Olympiad: Baku 2016"	"Bangladesh (BAN)"	"Bangladesh (BGD)"	"South Asia"	2016	11	26.5	0.5913978	0.7123656	5.384791	5.71417	1.58E+08	3424.011	18.87792	8.138568	20	0	0	0	0	0	0	0	0	0	0	1	0	0
1661	"42nd Chess Olympiad: Baku 2016"	"Barbados (BAR)"	"Barbados (BRB)"	"Latin America & Caribbean"	2016	11	23	0.5913978	0.6182796	11.37265	11.23834	285796	16623.68	12.56303	9.718583	31	0	0	0	0	0	0	0	1	0	0	0	0	0
1662	"42nd Chess Olympiad: Baku 2016"	"Colombia (COL)"	"Colombia (COL)"	"Latin America & Caribbean"	2016	11	24	0.5913978	0.6451613	8.610062	8.482957	4.82E+07	13207.47	17.69028	9.488538	46	0	0	0	0	0	0	0	1	0	0	0	0	0
1663	"42nd Chess Olympiad: Baku 2016"	"Estonia (EST)"	"Estonia (EST)"	"Europe & Central Asia"	2016	11	22	0.5913978	0.5913978	14.16402	14.03881	1315790	28122.87	14.08995	10.24434	67	0	0	0	1	0	0	0	0	0	0	0	0	0
1664	"42nd Chess Olympiad: Baku 2016"	"Iraq (IRQ)"	"Iraq (IRQ)"	"Middle East & North Africa"	2016	11	20.5	0.5913978	0.5510753	7.496614	8.22692	3.66E+07	16751.42	17.41585	9.726238	102	0	0	0	0	0	0	0	0	1	0	0	0	0
1665	"42nd Chess Olympiad: Baku 2016"	"Ireland (IRL)"	"Ireland (IRL)"	"Europe & Central Asia"	2016	11	23	0.5913978	0.6182796	12.98987	12.89864	6615945	53156.6	15.70499	10.881	100	0	0	0	0	0	0	1	0	0	0	0	0	0
1666	"42nd Chess Olympiad: Baku 2016"	"Kyrgyzstan (KGZ)"	"Kyrgyzstan (KGZ)"	"Europe & Central Asia"	2016	11	24.5	0.5913978	0.6586022	11.97938	11.85611	6079500	3304.563	15.62043	8.10306	112	0	0	1	0	0	0	0	0	0	0	0	0	0
1667	"42nd Chess Olympiad: Baku 2016"	"Monaco (MNC)"	"Monaco (MCO)"	"Europe & Central Asia"	2016	11	22	0.5913978	0.5913978	.	.	38070	.	10.54718	.	132	0	0	0	0	0	0	1	0	0	0	0	0	0
1668	"42nd Chess Olympiad: Baku 2016"	"Nicaragua (NCA)"	"Nicaragua (NIC)"	"Latin America & Caribbean"	2016	11	19.5	0.5913978	0.5241935	7.299072	7.125767	6303974	5001.793	15.65669	8.517551	156	0	0	0	0	0	0	0	1	0	0	0	0	0
1669	"42nd Chess Olympiad: Baku 2016"	"Chinese Taipei (TPE)"	"Chinese Taipei (TWN)"	"East Asia & Pacific"	2016	11	20.5	0.5913978	0.5510753	12.33406	12.57942	.	.	.	.	218	0	0	0	0	0	0	0	0	0	0	0	0	1
1670	"42nd Chess Olympiad: Baku 2016"	"Tajikistan (TJK)"	"Tajikistan (TJK)"	"Europe & Central Asia"	2016	11	22.5	0.5913978	0.6048387	10.76046	11.3313	8663579	2784.677	15.97464	7.931887	209	0	0	1	0	0	0	0	0	0	0	0	0	0
1671	"42nd Chess Olympiad: Baku 2016"	"United Arab Emirates (UAE)"	"United Arab Emirates (ARE)"	"Middle East & North Africa"	2016	11	21.5	0.5913978	0.577957	9.787357	9.246297	9360980	67045.1	16.05206	11.11312	8	0	0	0	0	0	0	0	0	1	0	0	0	0
1672	"42nd Chess Olympiad: Baku 2016"	"Wales (WLS)"	"Wales (WLS)"	"Europe & Central Asia"	2016	11	19.5	0.5913978	0.5241935	12.50044	12.54103	3110709	28866.12	14.95036	10.27042	233	0	0	0	0	0	0	1	0	0	0	0	0	0
1673	"42nd Chess Olympiad: Baku 2016"	"Uruguay (URU)"	"Uruguay (URY)"	"Latin America & Caribbean"	2016	11	21.5	0.5913978	0.577957	9.883318	9.664369	3424132	20210.26	15.04636	9.913945	222	0	0	0	0	0	0	0	1	0	0	0	0	0
1674	"42nd Chess Olympiad: Baku 2016"	"Zimbabwe (ZIM)"	"Zimbabwe (ZWE)"	"Sub-Saharan Africa"	2016	11	17.5	0.5913978	0.4704301	9.11714	9.565768	1.40E+07	2489.097	16.45674	7.819675	239	0	0	0	0	0	0	0	0	0	0	0	1	0
1675	"42nd Chess Olympiad: Baku 2016"	"International Chess Committee of the Deaf (ICS)"	""	""	2016	11	20.5	0.5913978	0.5510753	.	.	.	.	.	.	.	0	0	.	.	.	.	.	.	.	.	.	.	.
1676	"42nd Chess Olympiad: Baku 2016"	"International Braille Chess Association (IBC)"	""	""	2016	11	20.5	0.5913978	0.5510753	.	.	.	.	.	.	.	0	0	.	.	.	.	.	.	.	.	.	.	.
1677	"42nd Chess Olympiad: Baku 2016"	"Andorra (AND)"	"Andorra (AND)"	"Europe & Central Asia"	2016	10	19	0.5376344	0.5107527	13.0716	13.17146	77297	.	11.25541	.	6	0	0	0	0	0	0	1	0	0	0	0	0	0
1678	"42nd Chess Olympiad: Baku 2016"	"Bahrain (BRN)"	"Bahrain (BHR)"	"Middle East & North Africa"	2016	10	18.5	0.5376344	0.4973118	7.901327	7.650647	1425791	43731.98	14.17024	10.68583	22	0	0	0	0	0	0	0	0	1	0	0	0	0
1679	"42nd Chess Olympiad: Baku 2016"	"Dominican Republic (DOM)"	"Dominican Republic (DOM)"	"Latin America & Caribbean"	2016	10	19	0.5376344	0.5107527	8.269417	7.879876	1.04E+07	14374.51	16.1571	9.573212	59	0	0	0	0	0	0	0	1	0	0	0	0	0
1680	"42nd Chess Olympiad: Baku 2016"	"El Salvador (ESA)"	"El Salvador (SLV)"	"Latin America & Caribbean"	2016	10	19.5	0.5376344	0.5241935	7.864924	8.118384	6356143	7119.024	15.66493	8.870526	191	0	0	0	0	0	0	0	1	0	0	0	0	0
1681	"42nd Chess Olympiad: Baku 2016"	"Faroe Islands (FAI)"	"Faroe Islands (FRO)"	"Europe & Central Asia"	2016	10	19.5	0.5376344	0.5241935	.	.	48173	.	10.78255	.	73	0	0	0	0	0	0	1	0	0	0	0	0	0
1682	"42nd Chess Olympiad: Baku 2016"	"Honduras (HON)"	"Honduras (HND)"	"Latin America & Caribbean"	2016	10	20	0.5376344	0.5376344	7.14952	6.786006	9270795	4337.583	16.04238	8.375072	93	0	0	0	0	0	0	0	1	0	0	0	0	0
1683	"42nd Chess Olympiad: Baku 2016"	"Jamaica (JAM)"	"Jamaica (JAM)"	"Latin America & Caribbean"	2016	10	19.5	0.5376344	0.5241935	10.5851	10.36864	2906238	8116.703	14.88237	9.001679	106	0	0	0	0	0	0	0	1	0	0	0	0	0
1684	"42nd Chess Olympiad: Baku 2016"	"Kosovo (KOS)"	"Kosovo (XKX)"	"Europe & Central Asia"	2016	10	19.5	0.5376344	0.5241935	.	.	1816200	9455.601	14.41226	9.154363	235	0	0	1	0	0	0	0	0	0	0	0	0	0
1685	"42nd Chess Olympiad: Baku 2016"	"Lebanon (LIB)"	"Lebanon (LBN)"	"Middle East & North Africa"	2016	10	16.5	0.5376344	0.4435484	12.25853	12.07812	6711121	11756.97	15.71928	9.372202	119	0	0	0	0	0	0	0	0	1	0	0	0	0
1686	"42nd Chess Olympiad: Baku 2016"	"Luxembourg (LUX)"	"Luxembourg (LUX)"	"Europe & Central Asia"	2016	10	21.5	0.5376344	0.577957	13.93448	14.13679	582014	96285.49	13.27425	11.47507	127	0	0	0	0	0	0	1	0	0	0	0	0	0
1687	"42nd Chess Olympiad: Baku 2016"	"Madagascar (MAD)"	"Madagascar (MDG)"	"Sub-Saharan Africa"	2016	10	19	0.5376344	0.5107527	5.083509	5.189257	2.49E+07	1629.069	17.03015	7.395764	134	0	0	0	0	0	0	0	0	0	0	0	1	0
1688	"42nd Chess Olympiad: Baku 2016"	"Mauritius (MRI)"	"Mauritius (MUS)"	"Sub-Saharan Africa"	2016	10	19.5	0.5376344	0.5241935	9.460649	9.735506	1263473	19590.61	14.04937	9.882806	149	0	0	0	0	0	0	0	0	0	0	0	1	0
1689	"42nd Chess Olympiad: Baku 2016"	"Mexico (MEX)"	"Mexico (MEX)"	"Latin America & Caribbean"	2016	10	23.5	0.5376344	0.6317204	8.454597	8.570496	1.23E+08	17789.03	18.6304	9.786337	136	0	0	0	0	0	0	0	1	0	0	0	0	0
1690	"42nd Chess Olympiad: Baku 2016"	"Morocco (MAR)"	"Morocco (MAR)"	"Middle East & North Africa"	2016	10	23.5	0.5376344	0.6317204	6.335828	6.932272	3.51E+07	7308.762	17.37446	8.89683	131	0	0	0	0	0	0	0	0	1	0	0	0	0
1691	"42nd Chess Olympiad: Baku 2016"	"Myanmar (MYA)"	"Myanmar (MMR)"	"East Asia & Pacific"	2016	10	20	0.5376344	0.5376344	6.53382	6.700603	5.30E+07	5288.57	17.78666	8.573303	141	0	0	0	0	0	0	0	0	0	0	0	0	1
1692	"42nd Chess Olympiad: Baku 2016"	"New Zealand (NZL)"	"New Zealand (NZL)"	"East Asia & Pacific"	2016	10	24	0.5376344	0.6451613	13.2485	13.25196	4693200	35702.88	15.36163	10.48299	162	0	0	0	0	0	0	0	0	0	0	0	0	1
1693	"42nd Chess Olympiad: Baku 2016"	"Pakistan (PAK)"	"Pakistan (PAK)"	"South Asia"	2016	10	19.5	0.5376344	0.5241935	5.778598	6.69083	2.04E+08	4608.527	19.1318	8.435663	164	0	0	0	0	0	0	0	0	0	0	1	0	0
1694	"42nd Chess Olympiad: Baku 2016"	"Saudi Arabia (KSA)"	"Saudi Arabia (SAU)"	"Middle East & North Africa"	2016	10	17.5	0.5376344	0.4704301	9.367689	9.478441	3.24E+07	50163.63	17.29498	10.82305	182	0	0	0	0	0	0	0	0	1	0	0	0	0
1695	"42nd Chess Olympiad: Baku 2016"	"South Africa (RSA)"	"South Africa (ZAF)"	"Sub-Saharan Africa"	2016	10	21.5	0.5376344	0.577957	10.1948	10.32485	5.62E+07	12214.96	17.84449	9.410417	237	0	0	0	0	0	0	0	0	0	0	0	1	0
1696	"42nd Chess Olympiad: Baku 2016"	"South Sudan (SSD)"	"South Sudan (SSD)"	"Sub-Saharan Africa"	2016	10	20	0.5376344	0.5376344	2.217691	2.785062	1.08E+07	.	16.19806	.	196	0	0	0	0	0	0	0	0	0	0	0	1	0
1697	"42nd Chess Olympiad: Baku 2016"	"Sri Lanka (SRI)"	"Sri Lanka (LKA)"	"South Asia"	2016	10	20	0.5376344	0.5376344	9.164821	8.962164	2.12E+07	11447.42	16.86965	9.345519	124	0	0	0	0	0	0	0	0	0	0	1	0	0
1698	"42nd Chess Olympiad: Baku 2016"	"Trinidad and Tobago (TRI)"	"Trinidad and Tobago (TTO)"	"Latin America & Caribbean"	2016	10	21	0.5376344	0.5645161	8.585618	8.486647	1377564	29411.47	14.13583	10.28914	214	0	0	0	0	0	0	0	1	0	0	0	0	0
1699	"42nd Chess Olympiad: Baku 2016"	"Palestine (PLE)"	"Palestine (PSE)"	"Middle East & North Africa"	2016	10	19.5	0.5376344	0.5241935	10.28113	10.26411	4367088	4600.686	15.28961	8.433961	175	0	0	0	0	0	0	0	0	1	0	0	0	0
1700	"42nd Chess Olympiad: Baku 2016"	"Cyprus (CYP)"	"Cyprus (CYP)"	"Europe & Central Asia"	2016	9	22	0.483871	0.5913978	13.05667	13.24834	1170187	32002.23	13.97267	10.37356	53	0	0	0	0	0	0	1	0	0	0	0	0	0
1701	"42nd Chess Olympiad: Baku 2016"	"Ethiopia (ETH)"	"Ethiopia (ETH)"	"Sub-Saharan Africa"	2016	9	19.5	0.483871	0.5241935	3.737412	4.393448	1.04E+08	1617.323	18.45608	7.388527	68	0	0	0	0	0	0	0	0	0	0	0	1	0
1702	"42nd Chess Olympiad: Baku 2016"	"South Korea (KOR)"	"South Korea (KOR)"	"East Asia & Pacific"	2016	9	19	0.483871	0.5107527	12.92983	13.51364	5.12E+07	35020.41	17.75214	10.46369	116	0	0	0	0	0	0	0	0	0	0	0	0	1
1703	"42nd Chess Olympiad: Baku 2016"	"Kuwait (KUW)"	"Kuwait (KWT)"	"Middle East & North Africa"	2016	9	18	0.483871	0.483871	9.187861	8.597947	3956873	70104.56	15.19096	11.15774	117	0	0	0	0	0	0	0	0	1	0	0	0	0
1704	"42nd Chess Olympiad: Baku 2016"	"Libya (LBA)"	"Libya (LBY)"	"Middle East & North Africa"	2016	9	17	0.483871	0.4569893	8.712146	8.643769	6492164	13860.37	15.68611	9.536789	121	0	0	0	0	0	0	0	0	1	0	0	0	0
1705	"42nd Chess Olympiad: Baku 2016"	"Macau (MAC)"	"Macau (MAC)"	"East Asia & Pacific"	2016	9	15.5	0.483871	0.4166667	.	.	612836	97787.65	13.32585	11.49055	129	0	0	0	0	0	0	0	0	0	0	0	0	1
1706	"42nd Chess Olympiad: Baku 2016"	"Malawi (MAW)"	"Malawi (MWI)"	"Sub-Saharan Africa"	2016	9	17.5	0.483871	0.4704301	6.325054	6.994143	1.72E+07	1139.631	16.66073	7.038459	150	0	0	0	0	0	0	0	0	0	0	0	1	0
1707	"42nd Chess Olympiad: Baku 2016"	"Malta (MLT)"	"Malta (MLT)"	"Middle East & North Africa"	2016	9	15.5	0.483871	0.4166667	12.16865	12.57189	455356	35772.26	13.02883	10.48493	140	0	0	0	0	0	0	1	0	0	0	0	0	0
1708	"42nd Chess Olympiad: Baku 2016"	"Namibia (NAM)"	"Namibia (NAM)"	"Sub-Saharan Africa"	2016	9	18.5	0.483871	0.4973118	8.57345	8.45187	2358041	10374.01	14.67334	9.247059	152	0	0	0	0	0	0	0	0	0	0	0	1	0
1709	"42nd Chess Olympiad: Baku 2016"	"Nepal (NEP)"	"Nepal (NPL)"	"South Asia"	2016	9	21	0.483871	0.5645161	5.13665	6.41213	2.73E+07	2447.034	17.12097	7.802632	160	0	0	0	0	0	0	0	0	0	0	1	0	0
1710	"42nd Chess Olympiad: Baku 2016"	"Oman (OMA)"	"Oman (OMN)"	"Middle East & North Africa"	2016	9	19	0.483871	0.5107527	8.69119	8.575675	4479219	39248.88	15.31496	10.57768	163	0	0	0	0	0	0	0	0	1	0	0	0	0
1711	"42nd Chess Olympiad: Baku 2016"	"Panama (PAN)"	"Panama (PAN)"	"Latin America & Caribbean"	2016	9	17	0.483871	0.4569893	10.05608	9.80463	4037078	21484.31	15.21103	9.975079	165	0	0	0	0	0	0	0	1	0	0	0	0	0
1712	"42nd Chess Olympiad: Baku 2016"	"Sao Tome and Principe (STP)"	"Sao Tome and Principe (STP)"	"Sub-Saharan Africa"	2016	9	17.5	0.483871	0.4704301	6.609289	6.981177	203227	2953.934	12.22208	7.990893	197	0	0	0	0	0	0	0	0	0	0	0	1	0
1713	"42nd Chess Olympiad: Baku 2016"	"Syria (SYR)"	"Syria (SYR)"	"Middle East & North Africa"	2016	9	23	0.483871	0.6182796	8.532334	8.946053	1.75E+07	.	16.67508	.	204	0	0	0	0	0	0	0	0	1	0	0	0	0
1714	"42nd Chess Olympiad: Baku 2016"	"Thailand (THA)"	"Thailand (THA)"	"East Asia & Pacific"	2016	9	20.5	0.483871	0.5510753	8.684469	8.774402	6.90E+07	15709.78	18.0492	9.662039	208	0	0	0	0	0	0	0	0	0	0	0	0	1
1715	"42nd Chess Olympiad: Baku 2016"	"Tunisia (TUN)"	"Tunisia (TUN)"	"Middle East & North Africa"	2016	9	16	0.483871	0.4301075	8.352463	8.89494	1.13E+07	10877	16.24066	9.294406	215	0	0	0	0	0	0	0	0	1	0	0	0	0
1716	"42nd Chess Olympiad: Baku 2016"	"Uganda (UGA)"	"Uganda (UGA)"	"Sub-Saharan Africa"	2016	9	15.5	0.483871	0.4166667	6.652187	7.200462	3.96E+07	1767.497	17.49554	7.47732	220	0	0	0	0	0	0	0	0	0	0	0	1	0
1717	"42nd Chess Olympiad: Baku 2016"	"Afghanistan (AFG)"	"Afghanistan (AFG)"	"South Asia"	2016	8	19.5	0.4301075	0.5241935	3.346575	4.375265	3.54E+07	1757.023	17.38175	7.471376	2	0	0	0	0	0	0	0	0	0	0	1	0	0
1718	"42nd Chess Olympiad: Baku 2016"	"Aruba (ARU)"	"Aruba (ABW)"	"Latin America & Caribbean"	2016	8	16	0.4301075	0.4301075	.	.	104872	35557.66	11.5605	10.47891	1	0	0	0	0	0	0	0	1	0	0	0	0	0
1719	"42nd Chess Olympiad: Baku 2016"	"Botswana (BOT)"	"Botswana (BWA)"	"Sub-Saharan Africa"	2016	8	17.5	0.4301075	0.4704301	9.067826	9.050081	2159944	16037.21	14.58559	9.682667	34	0	0	0	0	0	0	0	0	0	0	0	1	0
1720	"42nd Chess Olympiad: Baku 2016"	"Brunei Darussalam (BRU)"	"Brunei Darussalam (BRN)"	"East Asia & Pacific"	2016	8	17	0.4301075	0.4569893	13.40002	13.38818	419800	72369.52	12.94753	11.18954	32	0	0	0	0	0	0	0	0	0	0	0	0	1
1721	"42nd Chess Olympiad: Baku 2016"	"Cote d’Ivoire (CIV)"	"Cote d’Ivoire (CIV)"	"Sub-Saharan Africa"	2016	8	18.5	0.4301075	0.4973118	4.924158	5.901631	2.38E+07	3395.089	16.98615	8.130085	41	0	0	0	0	0	0	0	0	0	0	0	1	0
1722	"42nd Chess Olympiad: Baku 2016"	"Guam (GUM)"	"Guam (GUM)"	"East Asia & Pacific"	2016	8	14.5	0.4301075	0.3897849	13.04832	13.07191	162951	.	12.0012	.	90	0	0	0	0	0	0	0	0	0	0	0	0	1
1723	"42nd Chess Olympiad: Baku 2016"	"Guatemala (GUA)"	"Guatemala (GTM)"	"Latin America & Caribbean"	2016	8	15.5	0.4301075	0.4166667	6.15071	6.659964	1.66E+07	7368.339	16.62389	8.904947	88	0	0	0	0	0	0	0	1	0	0	0	0	0
1724	"42nd Chess Olympiad: Baku 2016"	"Guernsey (GCI)"	"Guernsey (GGY)"	"Europe & Central Asia"	2016	8	20.5	0.4301075	0.5510753	.	.	66769.2	.	11.109	.	77	0	0	0	0	0	0	1	0	0	0	0	0	0
1725	"42nd Chess Olympiad: Baku 2016"	"Jersey (JCI)"	"Jersey (JEY)"	"Europe & Central Asia"	2016	8	16	0.4301075	0.4301075	.	.	100153.8	.	11.51446	.	107	0	0	0	0	0	0	1	0	0	0	0	0	0
1726	"42nd Chess Olympiad: Baku 2016"	"Malaysia (MAS)"	"Malaysia (MYS)"	"East Asia & Pacific"	2016	8	19.5	0.4301075	0.5241935	9.961653	9.936847	3.07E+07	26162.57	17.23928	10.17208	151	0	0	0	0	0	0	0	0	0	0	0	0	1
1727	"42nd Chess Olympiad: Baku 2016"	"Mozambique (MOZ)"	"Mozambique (MOZ)"	"Sub-Saharan Africa"	2016	8	15.5	0.4301075	0.4166667	4.746577	5.428811	2.78E+07	1279.396	17.14162	7.154143	145	0	0	0	0	0	0	0	0	0	0	0	1	0
1728	"42nd Chess Olympiad: Baku 2016"	"Puerto Rico (PUR)"	"Puerto Rico (PRI)"	"Latin America & Caribbean"	2016	8	18.5	0.4301075	0.4973118	12.38691	12.21602	3406495	35550.95	15.04119	10.47872	171	0	0	0	0	0	0	0	1	0	0	0	0	0
1729	"42nd Chess Olympiad: Baku 2016"	"Somalia (SOM)"	"Somalia (SOM)"	"Sub-Saharan Africa"	2016	8	17.5	0.4301075	0.4704301	4.049167	5.490776	1.42E+07	.	16.46774	.	193	0	0	0	0	0	0	0	0	0	0	0	1	0
1730	"42nd Chess Olympiad: Baku 2016"	"Suriname (SUR)"	"Suriname (SUR)"	"Latin America & Caribbean"	2016	8	17	0.4301075	0.4569893	8.475042	8.380664	564888	13543.17	13.24438	9.513638	198	0	0	0	0	0	0	0	1	0	0	0	0	0
1731	"42nd Chess Olympiad: Baku 2016"	"Bahamas (BAH)"	"Bahamas (BHS)"	"Latin America & Caribbean"	2016	7	15	0.3763441	0.4032258	10.81718	10.61783	377931	28586.03	12.84247	10.26067	23	0	0	0	0	0	0	0	1	0	0	0	0	0
1732	"42nd Chess Olympiad: Baku 2016"	"Ghana (GHA)"	"Ghana (GHA)"	"Sub-Saharan Africa"	2016	7	16.5	0.3763441	0.4435484	7.56699	8.410624	2.85E+07	3830.498	17.16478	8.25075	78	0	0	0	0	0	0	0	0	0	0	0	1	0
1733	"42nd Chess Olympiad: Baku 2016"	"Haiti (HAI)"	"Haiti (HTI)"	"Latin America & Caribbean"	2016	7	19	0.3763441	0.5107527	6.12103	6.580479	1.08E+07	1655.294	16.19875	7.411734	95	0	0	0	0	0	0	0	1	0	0	0	0	0
1734	"42nd Chess Olympiad: Baku 2016"	"Hong Kong (HKG)"	"Hong Kong (HKG)"	"East Asia & Pacific"	2016	7	18	0.3763441	0.483871	.	.	7336600	54420.08	15.80839	10.90449	92	0	0	0	0	0	0	0	0	0	0	0	0	1
1735	"42nd Chess Olympiad: Baku 2016"	"Lesotho (LES)"	"Lesotho (LSO)"	"Sub-Saharan Africa"	2016	7	14.5	0.3763441	0.3897849	7.380877	6.65365	2075001	2936.638	14.54547	7.985021	125	0	0	0	0	0	0	0	0	0	0	0	1	0
1736	"42nd Chess Olympiad: Baku 2016"	"Liechtenstein (LIE)"	"Liechtenstein (LIE)"	"Europe & Central Asia"	2016	7	15.5	0.3763441	0.4166667	.	.	37658	.	10.5363	.	123	0	0	0	0	0	0	1	0	0	0	0	0	0
1737	"42nd Chess Olympiad: Baku 2016"	"Maldives (MDV)"	"Maldives (MDV)"	"South Asia"	2016	7	17	0.3763441	0.4569893	7.922582	8.101742	475513	12903.44	13.07215	9.465249	135	0	0	0	0	0	0	0	0	0	0	1	0	0
1738	"42nd Chess Olympiad: Baku 2016"	"Mauritania (MAU)"	"Mauritania (MRT)"	"Sub-Saharan Africa"	2016	7	14	0.3763441	0.3763441	5.7988	6.691111	4163534	3649.515	15.24187	8.20235	146	0	0	0	0	0	0	0	0	0	0	0	1	0
1739	"42nd Chess Olympiad: Baku 2016"	"Netherlands Antilles (AHO)"	"Netherlands Antilles (ANT)"	"Latin America & Caribbean"	2016	7	19.5	0.3763441	0.5241935	.	.	217645	25637.31	12.29062	10.1518	7	0	0	0	0	0	0	0	1	0	0	0	0	0
1740	"42nd Chess Olympiad: Baku 2016"	"San Marino (SMR)"	"San Marino (SMR)"	"Europe & Central Asia"	2016	7	18.5	0.3763441	0.4973118	.	.	33504	56731.49	10.41942	10.94608	192	0	0	0	0	0	0	1	0	0	0	0	0	0
1741	"42nd Chess Olympiad: Baku 2016"	"Bermuda (BER)"	"Bermuda (BMU)"	"North America"	2016	6	15.5	0.3225806	0.4166667	9.532265	8.960684	64555	.	11.07527	.	28	0	0	0	0	0	0	0	0	0	1	0	0	0
1742	"42nd Chess Olympiad: Baku 2016"	"Fiji (FIJ)"	"Fiji (FJI)"	"East Asia & Pacific"	2016	6	13.5	0.3225806	0.3629032	10.15931	10.11894	872399	8957.281	13.679	9.100222	70	0	0	0	0	0	0	0	0	0	0	0	0	1
1743	"42nd Chess Olympiad: Baku 2016"	"Gambia (GAM)"	"Gambia (GMB)"	"Sub-Saharan Africa"	2016	6	16.5	0.3225806	0.4435484	5.471702	6.20869	2149139	2201.653	14.58058	7.696964	82	0	0	0	0	0	0	0	0	0	0	0	1	0
1744	"42nd Chess Olympiad: Baku 2016"	"Palau (PLW)"	"Palau (PLW)"	"East Asia & Pacific"	2016	6	12.5	0.3225806	0.3360215	.	.	17725	16909.82	9.782731	9.73565	168	0	0	0	0	0	0	0	0	0	0	0	0	1
1745	"42nd Chess Olympiad: Baku 2016"	"Papua New Guinea (PNG)"	"Papua New Guinea (PNG)"	"East Asia & Pacific"	2016	6	12	0.3225806	0.3225806	5.136708	5.688137	8271760	3898.481	15.92836	8.268342	169	0	0	0	0	0	0	0	0	0	0	0	0	1
1746	"42nd Chess Olympiad: Baku 2016"	"Tanzania (TAN)"	"Tanzania (TZA)"	"Sub-Saharan Africa"	2016	6	13	0.3225806	0.3494624	6.124287	6.502753	5.31E+07	2710.41	17.78676	7.904855	219	0	0	0	0	0	0	0	0	0	0	0	1	0
1747	"42nd Chess Olympiad: Baku 2016"	"Guyana (GUY)"	"Guyana (GUY)"	"Latin America & Caribbean"	2016	5	15	0.2688172	0.4032258	9.254826	9.167126	771366	7285.101	13.55592	8.893586	91	0	0	0	0	0	0	0	1	0	0	0	0	0
1748	"42nd Chess Olympiad: Baku 2016"	"Togo (TGO)"	"Togo (TGO)"	"Sub-Saharan Africa"	2016	5	14.5	0.2688172	0.3897849	5.887473	7.331279	7509952	1510.287	15.83174	7.320055	207	0	0	0	0	0	0	0	0	0	0	0	1	0
1749	"42nd Chess Olympiad: Baku 2016"	"Democratic Republic of the Congo (CGO)"	"Dem. Rep. of the Congo (COD)"	"Sub-Saharan Africa"	2016	4	12.5	0.2150538	0.3360215	7.362181	8.515502	7.88E+07	804.5229	18.18229	6.690249	43	0	0	0	0	0	0	0	0	0	0	0	1	0
1750	"42nd Chess Olympiad: Baku 2016"	"Eritrea (ERI)"	"Eritrea (ERI)"	"Sub-Saharan Africa"	2016	4	11	0.2150538	0.2956989	6.04001	7.319612	.	.	.	.	64	0	0	0	0	0	0	0	0	0	0	0	1	0
1751	"42nd Chess Olympiad: Baku 2016"	"US Virgin Islands (ISV)"	"US Virgin Islands (VIR)"	"Latin America & Caribbean"	2016	4	10	0.2150538	0.2688172	12.94906	12.6472	107510	.	11.58534	.	229	0	0	0	0	0	0	0	1	0	0	0	0	0
1752	"42nd Chess Olympiad: Baku 2016"	"Eswatini (SWZ)"	"Eswatini (SWZ)"	"Sub-Saharan Africa"	2016	3	10	0.1612903	0.2688172	8.25402	8.31626	1113984	9219.543	13.92345	9.129081	202	0	0	0	0	0	0	0	0	0	0	0	1	0
1753	"42nd Chess Olympiad: Baku 2016"	"Djibouti (DJI)"	"Djibouti (DJI)"	"Middle East & North Africa"	2016	2	5	0.1075269	0.1344086	6.11977	7.455526	929112	.	13.74198	.	56	0	0	0	0	0	0	0	0	1	0	0	0	0

end


**************************************************************************************************
************************ Descriptive analysis for nations ****************************************
**************************************************************************************************

* we remove federations that are no nations: The International Braille Chess Association (IBCA), the International Physically Disabled Chess Association (IPCA), and the International Chess Committee of the Deaf (ICCD).

tab federationfide	if countryname_iso3==""
drop if countryname_iso3=="" 


* We remove 207 countries without data on education, lnpopulation or lngdppc 

drop if education==. | lnpopulation==. | lngdppc==.


* Descriptives

summ * 

summ * if year==2016


**************************************************************************************************
************************************ Correlation *************************************************
**************************************************************************************************

corr   lngdppc   education 


**************************************************************************************************
****************************************** Figure 1 **********************************************
**************************************************************************************************

summ education lngdp

label var lngdp "ln(GDP per capita)"
label var education "Average years of schooling" 
twoway scatter  education lngdp , title("") xlabel(6(1)12)  ytitle("Schooling") xtitle("Log GDP per Capita") scheme(s1mono) || lfit  education lngdp , xlabel(6(1)12)


**************************************************************************************************
*************************************** Table 1 **************************************************
**************************************************************************************************

** Model 1
xtset countries
xtreg matchpointshare  lnpopulation lngdppc i.year , re vce(cluster countries)

						   
** Model 2
xtset countries		 
xtreg matchpointshare  lnpopulation lngdppc host i.year   , re vce(cluster countries)


** Model 3
xtset countries		 
xtreg matchpointshare  lnpopulation lngdppc host nteams_extra  i.year  , re vce(cluster countries)
 


** Model 4
xtset countries		 
xtreg matchpointshare  lnpopulation lngdppc host nteams_extra  eastern_out_ue eastern_in_ue   socialist_exchina china   i.year  , re vce(cluster countries)

						   
** Model 5
xtset countries		 
xtreg matchpointshare  lnpopulation lngdppc host nteams_extra  eastern_out_ue eastern_in_ue   socialist_exchina china  education i.year  , re vce(cluster countries)


**************************************************************************************************
*************************** Table 3: Robustness test with World Bank regions ********************
**************************************************************************************************


** Model 1
xtset countries
xtreg matchpointshare  lnpopulation lngdppc host nteams_extra  eastern_out_ue eastern_in_ue   socialist_exchina china  education i.year  , re vce(cluster countries)


			   
** Model 2
xtset countries		 
xtreg matchpointshare  lnpopulation lngdppc host nteams_extra  eastern_out_ue eastern_in_ue  socialist_exchina china education europe_rest latinamerica_caribbean northafrica_middleeast northamerica southasia  subsaharanafrica   i.year  , re vce(cluster countries)

  


				   
**************************************************************************************************						   
**************************** Robustness test without GDP per capita  *****************************			   
**************************************************************************************************						   

** For Model 5 in Table 1
		  
xtset countries		 
xtreg matchpointshare  lnpopulation  host nteams_extra  eastern_out_ue eastern_in_ue   socialist_exchina china  education i.year  , re vce(cluster countries)  
  

  
  
**************************************************************************************************						   
************************ Robustness test with education for men  *********************************			   
**************************************************************************************************						   
		   


** For Model 2 in Table 3


xtset countries		 
xtreg matchpointshare  lnpopulation lngdppc host nteams_extra    eastern_out_ue eastern_in_ue  socialist_exchina china hc_educ15100_m europe_rest latinamerica_caribbean northafrica_middleeast northamerica southasia  subsaharanafrica   i.year  , re vce(cluster countries)
							   


				   
**************************************************************************************************						   
******************* Robustness test with the logged value of schooling **************************			   
**************************************************************************************************						   
													   
generate lneducation=ln(education)
							   
** For Model 2 in Table 3

xtset countries		 
xtreg matchpointshare  lnpopulation lngdppc host nteams_extra    eastern_out_ue eastern_in_ue  socialist_exchina china lneducation europe_rest latinamerica_caribbean northafrica_middleeast northamerica southasia  subsaharanafrica   i.year  , re vce(cluster countries)
						   
								   
							   

				   
**************************************************************************************************						   
**** Robustness test with a different dependent variable (individual games within each match) ****			   
**************************************************************************************************	


** For Model 2 in Table 3

xtset countries		 
xtreg gamepointshare  lnpopulation lngdppc host nteams_extra    eastern_out_ue eastern_in_ue  socialist_exchina china education europe_rest latinamerica_caribbean northafrica_middleeast northamerica southasia  subsaharanafrica   i.year  , re vce(cluster countries)
		


		
**************************************************************************************************						   
************************************** Collinearity Diagnostics **********************************			   
**************************************************************************************************	

** For Model 5 in Table 1

tabulate year , generate(Dyear)

forvalues i = 1(1)13 {
local j = 1990 +`i'*2
rename Dyear`i' year`j'
}

xtset countries	
xtreg matchpointshare  lnpopulation lngdppc host nteams_extra  eastern_out_ue eastern_in_ue   socialist_exchina china  education year1994-year2016, re vce(cluster countries)
collin                 lnpopulation lngdppc host nteams_extra  eastern_out_ue eastern_in_ue   socialist_exchina china  education year1994-year2016					   
					   

			
**************************************************************************************************						   
************************************** Suplementary  Information *********************************			   
**************************************************************************************************				
	
	
	
** Table S1. Descriptive statistics by political system (Chess Olympiad)	
	

generate population_mill=exp(lnpopulation)/1000000
generate gdppc_new=exp(lngdppc)

generate polsystem= 0 
replace  polsystem=1 if eastern_in_ue==1
replace  polsystem=2 if eastern_out_ue==1
replace  polsystem=3 if socialist_exchina==1
replace  polsystem=4 if china==1

label define polsystem_lab 0 "Rest of countries"  ///
                           1 "Ex-Soviet Bloc (EU member)" /// 
				           2 "Ex-Soviet bloc (outside EU)" ///
				           3 "Socialist state (China excluded)" ///
				           4 "China",  replace
label values polsystem polsystem_lab	
	
table polsystem , stat( mean population_mill gdppc_new education) stat( count population) 
table polsystem , stat( sd population_mill gdppc_new education) stat( count population) 	

	
	
	
** Table S2. Descriptive statistics (Chess Olympiad analysis)  	


summ matchpointshare  lnpopulation lngdppc host nteams_extra  eastern_out_ue eastern_in_ue   socialist_exchina china  education  


** Table S3. Descriptive statistics (Chess Olympiad analysis- final year observations)
	
	
summ matchpointshare  lnpopulation lngdppc host nteams_extra  eastern_out_ue eastern_in_ue   socialist_exchina china  education  if year==2016
	
	
	
	
** Table S4. Chess Olympiad models: Polychoric correlation matrix 

polychoric  matchpointshare  lnpopulation lngdppc host nteams_extra  eastern_out_ue eastern_in_ue   socialist_exchina china  education , pw technique(bfgs)			
			
			
			
			
** Table S9. Schooling levels by World Bank region (Chess Olympiad)			
			
			
table region_worldbank , stat(count education)  stat(mean education)  stat(sd education)  stat(min education)  stat(max education)
			
			
			
			
					   

*************************************************************************************************
*************************************************************************************************
**************************************** II. SUMMER OLYMPICS   **********************************
*************************************************************************************************
*************************************************************************************************


					   
					   
*************************************************************************************************
***********************************   variables     *********************************************
*************************************************************************************************


*** id = observation number
*** summer_olympics = Summer Olympic edition	
*** country_ioc_code = name of the country and IOC code	
*** region_worldbank = worldbank region
*** year =1992, 1996, 2000, 2004, 2008, 2012, 2016
*** countries = country id
*** totalshare = (total medals obtained by country i in edition t) / (all medals obtained by all teams that played in edition t)
*** gold	= number of gold medals of country i in year t
*** silver	= number of silver medals of country i in year t
*** bronze	= number of bronze medals of country i in year t
*** total	= number of total medals of country i in year t
*** pop_t = population of the country. Source: www.worldbank.org
*** gdppc_pppcons = gross domestic product per capita measured at purchasing power parity in constant (2011) international dollars. Source: www.worldbank.org and https://www.ons.gov. uk /
*** lngdppc = ln(gdppc)
*** lnpopulation = ln(population)
*** education = average years of schooling of the population of 15 years and older in country i in year t. Source: Institute for Health Metrics and Evaluation (IHME). http://www.healthdata.org/
*** host: the country is the host country  (1=yes; 0=no).	
*** eastern_out_ue: country of the former Eastern Bloc outside of the EU (1=yes; 0=no). 
*** eastern_in_ue: country of the former Eastern Bloc inside of the EU (1=yes; 0=no). 
*** socialist_exchina: Socialist states excluding China (1=yes; 0=no). Countries: Cuba (CUB), Vietnam (VNM), North Korea (PRK), Lao (LAO)  
*** china = China (1=yes; 0=no) 
*** europe_rest	=rest of Europe (1=yes; 0=no) 
*** northafrica_middleeast	= Middle East & North Africa (1=yes; 0=no) 
*** eastasiapacific	 = East Asia & Pacific (1=yes; 0=no) 
*** southasia	= South Asia (1=yes; 0=no)
*** latinamerica_caribbean	=  Latin America & Caribbean (1=yes; 0=no) 
*** northamerica	=North America (1=yes; 0=no)
*** subsaharanafrica  = Sub-Saharan Africa (1=yes; 0=no)


*************************************************************************************************
************************************* Import data   *********************************************
*************************************************************************************************


clear all

input id str50 summer_olympics	str50 country_ioc_code	str50 region_worldbank	year	countries	totalshare	gold	silver	bronze	total	pop_t	gdppc_pppcons	lngdppc	lnpopulation	education	host	eastern_out_ue	eastern_in_ue	socialist_exchina	china	europe_rest	northafrica_middleeast	eastasiapacific	southasia	latinamerica_caribbean	northamerica	subsaharanafrica 
id	summer_olympics	country_ioc_code	region_worldbank	year	countries	totalshare	gold	silver	bronze	total	pop_t	gdppc_pppcons	lngdppc	lnpopulation	education	host	eastern_out_ue	eastern_in_ue	socialist_exchina	china	europe_rest	northafrica_middleeast	eastasiapacific	southasia	latinamerica_caribbean	northamerica	subsaharanafrica
1	"1992 Barcelona"	"Unified Team (ex USSR) (EUN)"	"Europe & Central Asia"	1992	202	0.1374233	45	38	29	112	282265415	12137.4	9.40405	19.45836	10.40649	0	1	0	0	0	0	0	0	0	0	0	0
2	"1992 Barcelona"	"United States (USA)"	"North America"	1992	204	0.1325153	37	34	37	108	256514000	37045.3	10.5199	19.36269	12.95491	0	0	0	0	0	0	0	0	0	0	1	0
3	"1992 Barcelona"	"Germany (GER)"	"Europe & Central Asia"	1992	71	0.1006135	33	21	28	82	80624598	33116.2	10.40778	18.20531	11.46323	0	0	0	0	0	1	0	0	0	0	0	0
4	"1992 Barcelona"	"China (CHN)"	"East Asia & Pacific"	1992	40	0.0662577	16	22	16	54	1164970000	1851.32	7.523652	20.87596	6.95329	0	0	0	0	1	0	0	0	0	0	0	0
5	"1992 Barcelona"	"Cuba (CUB)"	"Latin America & Caribbean"	1992	50	0.0380368	14	6	11	31	10736387	.	.	16.18915	9.162553	0	0	0	1	0	0	0	0	0	0	0	0
6	"1992 Barcelona"	"Hungary (HUN)"	"Europe & Central Asia"	1992	85	0.0368098	11	12	7	30	10369341	14686.4	9.594677	16.15436	10.47938	0	1	0	0	0	0	0	0	0	0	0	0
7	"1992 Barcelona"	"France (FRA)"	"Europe & Central Asia"	1992	67	0.0355828	8	5	16	29	58851217	29932.7	10.30671	17.89052	10.88487	0	0	0	0	0	1	0	0	0	0	0	0
8	"1992 Barcelona"	"Korea Republic (KOR)"	"East Asia & Pacific"	1992	103	0.0355828	12	5	12	29	43747962	13356	9.499723	17.59396	11.19395	0	0	0	0	0	0	0	1	0	0	0	0
9	"1992 Barcelona"	"Australia (AUS)"	"East Asia & Pacific"	1992	11	0.0331288	7	9	11	27	17495000	27968.4	10.23883	16.67743	11.823	0	0	0	0	0	0	0	1	0	0	0	0
10	"1992 Barcelona"	"Japan (JPN)"	"East Asia & Pacific"	1992	97	0.0269939	3	8	11	22	124229000	31718.1	10.36464	18.63764	11.54069	0	0	0	0	0	0	0	1	0	0	0	0
11	"1992 Barcelona"	"Spain (ESP)"	"Europe & Central Asia"	1992	181	0.0269939	13	7	2	22	39157685	24447.9	10.1043	17.48311	9.040258	1	0	0	0	0	1	0	0	0	0	0	0
12	"1992 Barcelona"	"Great Britain (GBR)"	"Europe & Central Asia"	1992	73	0.0245399	5	3	12	20	55957317	3222.24	8.077833	17.8401	9.991322	0	0	0	0	0	1	0	0	0	0	0	0
13	"1992 Barcelona"	"Italy (ITA)"	"Europe & Central Asia"	1992	95	0.0233129	6	5	8	19	56797087	31917.8	10.37092	17.855	10.30092	0	0	0	0	0	1	0	0	0	0	0	0
14	"1992 Barcelona"	"Poland (POL)"	"Europe & Central Asia"	1992	154	0.0233129	3	6	10	19	38363667	.	.	17.46262	11.1816	0	1	0	0	0	0	0	0	0	0	0	0
15	"1992 Barcelona"	"Canada (CAN)"	"North America"	1992	34	0.0220859	7	4	7	18	28371264	27878.7	10.23562	17.16089	12.43155	0	0	0	0	0	0	0	0	0	0	1	0
16	"1992 Barcelona"	"Romania (ROU)"	"Europe & Central Asia"	1992	159	0.0220859	4	6	8	18	22794284	9255.84	9.13301	16.94202	10.41656	0	1	0	0	0	0	0	0	0	0	0	0
17	"1992 Barcelona"	"Bulgaria (BUL)"	"Europe & Central Asia"	1992	29	0.0196319	3	7	6	16	8540164	8057.39	8.994346	15.96029	11.31843	0	1	0	0	0	0	0	0	0	0	0	0
18	"1992 Barcelona"	"Netherlands (NED)"	"Europe & Central Asia"	1992	138	0.0184049	2	6	7	15	15184166	33142	10.40856	16.53576	12.54331	0	0	0	0	0	1	0	0	0	0	0	0
19	"1992 Barcelona"	"Sweden (SWE)"	"Europe & Central Asia"	1992	186	0.0147239	1	7	4	12	8668067	29784.1	10.30173	15.97516	12.33565	0	0	0	0	0	1	0	0	0	0	0	0
20	"1992 Barcelona"	"New Zealand (NZL)"	"East Asia & Pacific"	1992	140	0.0122699	1	4	5	10	3531700	22661.8	10.02843	15.07729	12.08221	0	0	0	0	0	0	0	1	0	0	0	0
21	"1992 Barcelona"	"Korea DPR (PRK)"	"East Asia & Pacific"	1992	102	0.0110429	4	0	5	9	20937404	.	.	16.85705	6.120341	0	0	0	1	0	0	0	0	0	0	0	0
22	"1992 Barcelona"	"Kenya (KEN)"	"Sub-Saharan Africa"	1992	100	0.009816	2	4	2	8	25326078	2213.41	7.702291	17.04735	5.651088	0	0	0	0	0	0	0	0	0	0	0	1
23	"1992 Barcelona"	"Czechoslovakia (TCH)"	"Europe & Central Asia"	1992	53	0.008589	4	2	1	7	15624139	15611	9.65573	16.56433	12.26108	0	1	0	0	0	0	0	0	0	0	0	0
24	"1992 Barcelona"	"Norway (NOR)"	"Europe & Central Asia"	1992	144	0.008589	2	4	1	7	4286401	45186.8	10.71856	15.27096	12.39933	0	0	0	0	0	1	0	0	0	0	0	0
25	"1992 Barcelona"	"Denmark (DEN)"	"Europe & Central Asia"	1992	54	0.007362	1	1	4	6	5171370	34721.4	10.45511	15.45865	13.77008	0	0	0	0	0	1	0	0	0	0	0	0
26	"1992 Barcelona"	"Turkey (TUR)"	"Europe & Central Asia"	1992	197	0.007362	2	2	2	6	55748948	11665.2	9.364366	17.83637	6.56969	0	0	0	0	0	1	0	0	0	0	0	0
27	"1992 Barcelona"	"Finland (FIN)"	"Europe & Central Asia"	1992	66	0.006135	1	2	2	5	5041992	25921.5	10.16283	15.43331	12.69622	0	0	0	0	0	1	0	0	0	0	0	0
28	"1992 Barcelona"	"Indonesia (INA)"	"East Asia & Pacific"	1992	90	0.006135	2	2	1	5	187739786	5089.58	8.534951	19.05057	6.044664	0	0	0	0	0	0	0	1	0	0	0	0
29	"1992 Barcelona"	"Jamaica (JAM)"	"Latin America & Caribbean"	1992	96	0.004908	0	3	1	4	2461049	7673.83	8.945571	14.7161	8.904871	0	0	0	0	0	0	0	0	0	1	0	0
30	"1992 Barcelona"	"Nigeria (NGR)"	"Sub-Saharan Africa"	1992	143	0.004908	0	3	1	4	100161710	3354.68	8.118111	18.4223	4.669724	0	0	0	0	0	0	0	0	0	0	0	1
31	"1992 Barcelona"	"Belgium (BEL)"	"Europe & Central Asia"	1992	19	0.003681	0	1	2	3	10045158	30971.1	10.34081	16.1226	12.38876	0	0	0	0	0	1	0	0	0	0	0	0
32	"1992 Barcelona"	"Brazil (BRA)"	"Latin America & Caribbean"	1992	27	0.003681	2	1	0	3	154259380	10093	9.219594	18.85415	5.529848	0	0	0	0	0	0	0	0	0	1	0	0
33	"1992 Barcelona"	"Croatia (CRO)"	"Europe & Central Asia"	1992	49	0.003681	0	1	2	3	4575818	.	.	15.3363	11.38388	0	1	0	0	0	0	0	0	0	0	0	0
34	"1992 Barcelona"	"Ethiopia (ETH)"	"Sub-Saharan Africa"	1992	64	0.003681	1	0	2	3	51423585	517.034	6.248109	17.75561	1.312949	0	0	0	0	0	0	0	0	0	0	0	1
35	"1992 Barcelona"	"Iran (IRI)"	"Middle East & North Africa"	1992	91	0.003681	0	1	2	3	58780370	12594.2	9.440989	17.88932	6.161025	0	0	0	0	0	0	1	0	0	0	0	0
36	"1992 Barcelona"	"Latvia (LAT)"	"Europe & Central Asia"	1992	108	0.003681	0	2	1	3	2614338	.	.	14.77652	11.74522	0	1	0	0	0	0	0	0	0	0	0	0
37	"1992 Barcelona"	"Morocco (MAR)"	"Middle East & North Africa"	1992	132	0.003681	1	1	1	3	25711406	3972.29	8.287098	17.06244	3.363863	0	0	0	0	0	0	1	0	0	0	0	0
38	"1992 Barcelona"	"Independent Participants (ex Yugoslavia) (IOP)"	"Europe & Central Asia"	1992	88	0.003681	0	1	2	3	.	.	.	.	.	0	1	0	0	0	0	0	0	0	0	0	0
39	"1992 Barcelona"	"Algeria (ALG)"	"Middle East & North Africa"	1992	3	0.002454	1	0	1	2	27028326	9873.02	9.197561	17.1124	5.463558	0	0	0	0	0	0	1	0	0	0	0	0
40	"1992 Barcelona"	"Austria (AUT)"	"Europe & Central Asia"	1992	12	0.002454	0	2	0	2	7840709	32411.8	10.38628	15.87484	11.52926	0	0	0	0	0	1	0	0	0	0	0	0
41	"1992 Barcelona"	"Estonia (EST)"	"Europe & Central Asia"	1992	63	0.002454	1	0	1	2	1533091	.	.	14.2428	12.95765	0	1	0	0	0	0	0	0	0	0	0	0
42	"1992 Barcelona"	"Greece (GRE)"	"Europe & Central Asia"	1992	74	0.002454	2	0	0	2	10399061	21059	9.955082	16.15723	9.844396	0	0	0	0	0	1	0	0	0	0	0	0
43	"1992 Barcelona"	"Ireland (IRL)"	"Europe & Central Asia"	1992	93	0.002454	1	1	0	2	5181614	22756.8	10.03262	15.46063	11.10689	0	0	0	0	0	1	0	0	0	0	0	0
44	"1992 Barcelona"	"Israel (ISR)"	"Middle East & North Africa"	1992	94	0.002454	0	1	1	2	5123000	21980.3	9.9979	15.44925	11.60494	0	0	0	0	0	0	1	0	0	0	0	0
45	"1992 Barcelona"	"Lithuania (LTU)"	"Europe & Central Asia"	1992	114	0.002454	1	0	1	2	3700114	.	.	15.12387	12.56904	0	1	0	0	0	0	0	0	0	0	0	0
46	"1992 Barcelona"	"Mongolia (MGL)"	"East Asia & Pacific"	1992	130	0.002454	0	0	2	2	2243495	4131.98	8.326512	14.62355	9.37947	0	0	0	0	0	0	0	1	0	0	0	0
47	"1992 Barcelona"	"Namibia (NAM)"	"Sub-Saharan Africa"	1992	135	0.002454	0	2	0	2	1516958	6256.97	8.741451	14.23222	5.50864	0	0	0	0	0	0	0	0	0	0	0	1
48	"1992 Barcelona"	"Slovenia (SLO)"	"Europe & Central Asia"	1992	176	0.002454	0	0	2	2	1996498	16362.2	9.702728	14.50691	11.59532	0	1	0	0	0	0	0	0	0	0	0	0
49	"1992 Barcelona"	"South Africa (RSA)"	"Sub-Saharan Africa"	1992	179	0.002454	0	2	0	2	38672607	9125.75	9.118855	17.47064	7.479443	0	0	0	0	0	0	0	0	0	0	0	1
50	"1992 Barcelona"	"Argentina (ARG)"	"Latin America & Caribbean"	1992	8	0.001227	0	0	1	1	33529326	13032.8	9.475224	17.32793	8.345613	0	0	0	0	0	0	0	0	0	1	0	0
51	"1992 Barcelona"	"Bahamas (BAH)"	"Latin America & Caribbean"	1992	14	0.001227	0	0	1	1	266029	27519.3	10.22264	12.49136	9.203534	0	0	0	0	0	0	0	0	0	1	0	0
52	"1992 Barcelona"	"Colombia (COL)"	"Latin America & Caribbean"	1992	42	0.001227	0	0	1	1	34422569	7888.05	8.973104	17.35422	6.248578	0	0	0	0	0	0	0	0	0	1	0	0
53	"1992 Barcelona"	"Ghana (GHA)"	"Sub-Saharan Africa"	1992	72	0.001227	0	0	1	1	15653336	1961.91	7.581676	16.56619	5.651346	0	0	0	0	0	0	0	0	0	0	0	1
54	"1992 Barcelona"	"Malaysia (MAS)"	"East Asia & Pacific"	1992	119	0.001227	0	0	1	1	19002656	11947.2	9.38825	16.76009	6.980283	0	0	0	0	0	0	0	1	0	0	0	0
55	"1992 Barcelona"	"Mexico (MEX)"	"Latin America & Caribbean"	1992	126	0.001227	0	1	0	1	87075138	14126	9.555775	18.28228	6.651619	0	0	0	0	0	0	0	0	0	1	0	0
56	"1992 Barcelona"	"Pakistan (PAK)"	"South Asia"	1992	146	0.001227	0	0	1	1	113911126	3267.77	8.091863	18.55093	3.328363	0	0	0	0	0	0	0	0	1	0	0	0
57	"1992 Barcelona"	"Peru (PER)"	"Latin America & Caribbean"	1992	152	0.001227	0	1	0	1	22966818	5133.1	8.543465	16.94956	7.52553	0	0	0	0	0	0	0	0	0	1	0	0
58	"1992 Barcelona"	"Philippines (PHI)"	"East Asia & Pacific"	1992	153	0.001227	0	0	1	1	65020116	3811.41	8.245755	17.99021	8.245255	0	0	0	0	0	0	0	1	0	0	0	0
59	"1992 Barcelona"	"Puerto Rico (PUR)"	"Latin America & Caribbean"	1992	156	0.001227	0	0	1	1	3585176	23457.7	10.06295	15.09232	10.74459	0	0	0	0	0	0	0	0	0	1	0	0
60	"1992 Barcelona"	"Qatar (QAT)"	"Middle East & North Africa"	1992	157	0.001227	0	0	1	1	495395	.	.	13.11311	7.065134	0	0	0	0	0	0	1	0	0	0	0	0
61	"1992 Barcelona"	"Suriname (SUR)"	"Latin America & Caribbean"	1992	184	0.001227	0	0	1	1	420655	10345.6	9.244317	12.94957	6.869736	0	0	0	0	0	0	0	0	0	1	0	0
62	"1992 Barcelona"	"Switzerland (SUI)"	"Europe & Central Asia"	1992	187	0.001227	1	0	0	1	6875364	46610.2	10.74957	15.74345	12.22289	0	0	0	0	0	1	0	0	0	0	0	0
63	"1992 Barcelona"	"Chinese Taipei (TPE)"	"East Asia & Pacific"	1992	41	0.001227	0	1	0	1	.	.	.	.	9.777633	0	0	0	0	0	0	0	1	0	0	0	0
64	"1992 Barcelona"	"Thailand (THA)"	"East Asia & Pacific"	1992	191	0.001227	0	0	1	1	57811021	7637.41	8.940814	17.87269	5.994827	0	0	0	0	0	0	0	1	0	0	0	0
65	"1992 Barcelona"	"Albania (ALB)"	"Europe & Central Asia"	1992	2	0	0	0	0	0	3247039	3015.39	8.011485	14.99325	8.770933	0	1	0	0	0	0	0	0	0	0	0	0
66	"1992 Barcelona"	"American Samoa (ASA)"	"East Asia & Pacific"	1992	4	0	0	0	0	0	49896	.	.	10.8177	9.37909	0	0	0	0	0	0	0	1	0	0	0	0
67	"1992 Barcelona"	"Andorra (AND)"	"Europe & Central Asia"	1992	5	0	0	0	0	0	58888	.	.	10.98339	11.8535	0	0	0	0	0	1	0	0	0	0	0	0
68	"1992 Barcelona"	"Angola (ANG)"	"Sub-Saharan Africa"	1992	6	0	0	0	0	0	12657366	4238.32	8.351922	16.35375	2.789268	0	0	0	0	0	0	0	0	0	0	0	1
69	"1992 Barcelona"	"Antigua and Barbuda (ANT)"	"Latin America & Caribbean"	1992	7	0	0	0	0	0	64471	17497.4	9.769807	11.07397	8.09022	0	0	0	0	0	0	0	0	0	1	0	0
70	"1992 Barcelona"	"Aruba (ARU)"	"Latin America & Caribbean"	1992	10	0	0	0	0	0	68235	38669.4	10.5628	11.13071	.	0	0	0	0	0	0	0	0	0	1	0	0
71	"1992 Barcelona"	"Bahrain (BRN)"	"Middle East & North Africa"	1992	15	0	0	0	0	0	523086	39506.4	10.58422	13.1675	6.407733	0	0	0	0	0	0	1	0	0	0	0	0
72	"1992 Barcelona"	"Bangladesh (BAN)"	"South Asia"	1992	16	0	0	0	0	0	107983704	1382	7.231287	18.49749	3.256383	0	0	0	0	0	0	0	0	1	0	0	0
73	"1992 Barcelona"	"Barbados (BAR)"	"Latin America & Caribbean"	1992	17	0	0	0	0	0	262886	13310.4	9.496304	12.47948	9.049785	0	0	0	0	0	0	0	0	0	1	0	0
74	"1992 Barcelona"	"Belize (BIZ)"	"Latin America & Caribbean"	1992	20	0	0	0	0	0	194324	6060.29	8.709514	12.17728	6.491812	0	0	0	0	0	0	0	0	0	1	0	0
75	"1992 Barcelona"	"Benin (BEN)"	"Sub-Saharan Africa"	1992	21	0	0	0	0	0	5331803	1465.57	7.29	15.4892	2.019871	0	0	0	0	0	0	0	0	0	0	0	1
76	"1992 Barcelona"	"Bermuda (BER)"	"North America"	1992	22	0	0	0	0	0	58595	39584.3	10.58619	10.9784	8.831209	0	0	0	0	0	0	0	0	0	0	1	0
77	"1992 Barcelona"	"Bhutan (BHU)"	"South Asia"	1992	23	0	0	0	0	0	534516	2434.83	7.797632	13.18912	4.015105	0	0	0	0	0	0	0	0	1	0	0	0
78	"1992 Barcelona"	"Bolivia (BOL)"	"Latin America & Caribbean"	1992	24	0	0	0	0	0	7160920	3797.97	8.242222	15.78415	6.366923	0	0	0	0	0	0	0	0	0	1	0	0
79	"1992 Barcelona"	"Bosnia and Herzegovina (BIH)"	"Europe & Central Asia"	1992	25	0	0	0	0	0	4233676	.	.	15.25858	8.364369	0	1	0	0	0	0	0	0	0	0	0	0
80	"1992 Barcelona"	"Botswana (BOT)"	"Sub-Saharan Africa"	1992	26	0	0	0	0	0	1363554	8872.78	9.090743	14.1256	5.965952	0	0	0	0	0	0	0	0	0	0	0	1
81	"1992 Barcelona"	"Virgin Islands British (IVB)"	"Latin America & Caribbean"	1992	210	0	0	0	0	0	18438	.	.	9.822169	.	0	0	0	0	0	0	0	0	0	1	0	0
82	"1992 Barcelona"	"Burkina Faso (BUR)"	"Sub-Saharan Africa"	1992	30	0	0	0	0	0	9297113	874.806	6.774003	16.04521	0.9371428	0	0	0	0	0	0	0	0	0	0	0	1
83	"1992 Barcelona"	"Cameroon (CMR)"	"Sub-Saharan Africa"	1992	33	0	0	0	0	0	12499499	2638.73	7.878054	16.3412	4.558241	0	0	0	0	0	0	0	0	0	0	0	1
84	"1992 Barcelona"	"Cayman Islands (CAY)"	"Latin America & Caribbean"	1992	36	0	0	0	0	0	27780	.	.	10.23207	.	0	0	0	0	0	0	0	0	0	1	0	0
85	"1992 Barcelona"	"Central African Republic (CAF)"	"Sub-Saharan Africa"	1992	37	0	0	0	0	0	2959236	867.327	6.765416	14.90044	2.623358	0	0	0	0	0	0	0	0	0	0	0	1
86	"1992 Barcelona"	"Chad (CHA)"	"Sub-Saharan Africa"	1992	38	0	0	0	0	0	6356748	1219.77	7.106414	15.66503	1.56781	0	0	0	0	0	0	0	0	0	0	0	1
87	"1992 Barcelona"	"Chile (CHI)"	"Latin America & Caribbean"	1992	39	0	0	0	0	0	13719819	10400.9	9.249644	16.43435	8.935788	0	0	0	0	0	0	0	0	0	1	0	0
[truncated: 197,714 more chars]
